# Supplementary material for: Synthesis and crystal structure of bis­(2-phthal­imido­eth­yl)ammonium chloride dihydrate
Source: Acta Crystallogr E Crystallogr Commun. 2023 May 26;79(Pt 6):575–7. doi: 10.1107/S2056989023004565 (PMC10242743; doi:10.1107/S2056989023004565)
Supplement: Supplementary file 1 [file e-79-00575-sup1.cif]

##############################################################################
#                                                                            #
# This CIF contains the data in a paper accepted for publication in          #
# Acta Crystallographica Section E. It conforms to the requirements of       #
# Notes for Authors for Acta Crystallographica Section E, and has been       #
# peer reviewed under the auspices of the IUCr Commission on Journals.       #
#                                                                            #
# Full details of the Crystallographic Information File format               #
# are given in the paper "The Crystallographic Information File (CIF):       #
# a New Standard Archive File for Crystallography" by S. R. Hall, F. H.      #
# Allen and I. D. Brown [Acta Cryst. (1991), A47, 655-685].                  #
#                                                                            #
# The current version of the core CIF dictionary is obtainable from          #
# ftp://ftp.iucr.org/pub/cif_core.dic.                                       #
#                                                                            #
# Software is freely available for graphical display of the structure(s)     #
# in this CIF. For information consult the CIF software page                 #
# http://www.iucr.org/resources/cif/software.                                #
#                                                                            #
# This file may be used for bona fide research purposes within the           #
# scientific community so long as proper attribution is given to the journal # 
# article from which it was obtained.                                        #
#                                                                            #
##############################################################################
data_I
_audit_creation_method
;
Olex2 1.5
(compiled 2023.02.24 svn.rf166f9f3 for OlexSys, GUI svn.r6725)
;
_journal_date_recd_electronic     2023-03-31
_journal_date_accepted     2023-05-23
_journal_name_full     'Acta Crystallographica, Section E'
_journal_year     2023
_journal_volume     79
_journal_issue      6
_journal_page_first     1
_journal_page_last     0
_journal_paper_category     GO
_journal_paper_doi     10.1107/S2056989023004565
_journal_coeditor_code     EX2070
_publ_contact_author_name     'Gary L. N. Smith'
_publ_contact_author_address
;
Department of Chemistry
San Diego Miramar College
San Diego, CA 92126
USA
;
_publ_contact_author_email     'glsmith@sdccd.edu'
_publ_contact_author_fax     '619-388-7929'
_publ_contact_author_phone     '619-388-7888'
_publ_section_title
;
Synthesis and crystal structure of bis(2-phthalimidoethyl)ammonium chloride
dihydrate
;
_publ_section_title_footnote
;
footnote
;
loop_
    _publ_author_name
    _publ_author_footnote
    _publ_author_address
    'Young, Barry S.'
;
Both authors contributed equally.
;
;
Department of Chemistry
San Diego Miramar College
San Diego, CA 92126
USA
;
    'Lee, Jamie L.'
;
Both authors contributed equally.
;
;
Department of Chemistry
San Diego Miramar College
San Diego, CA 92126
USA
;
    'Gembicky, Milan' .
;
Department of Chemistry
University of California-San Diego
La Jolla, CA 92093
USA
;
    'Bailey, Jake' .
;
Department of Chemistry
University of California-San Diego
La Jolla, CA 92093
USA
;
    'Smith, Gary L. N.' .
;
Department of Chemistry
San Diego Miramar College
San Diego, CA 92126
USA
;
_publ_section_synopsis
;
The title compound is a phthalimide-protected polyamine with a protonated
central nitrogen atom. The crystal packing features a hydrogen-bond network, a
two-coordinated chloride ion, and off-set \p--\p stacking.
;
_chemical_name_systematic
;
Bis[2-(1,3-dioxoisoindol-2-yl)ethyl]azanium chloride dihydrate
;
_chemical_name_common
;
Bis(2-phthalimidoethyl)ammonium chloride dihydrate
;
_chemical_formula_moiety     'C20 H18 N3 O4 +, Cl -, 2(H2 O)'
_chemical_formula_sum     'C20 H22 Cl N3 O6'
_chemical_formula_iupac     'C20 H18 N3 O4 +, Cl -, 2H2 O'
_chemical_formula_weight     435.85
_chemical_melting_point     ?
_space_group_crystal_system     monoclinic
_space_group_name_H-M_alt     'P 1 21/c 1'
_space_group_name_Hall     '-P 2ybc'
loop_
    _space_group_symop_operation_xyz
    'x, y, z'
    '-x, y+1/2, -z+1/2'
    '-x, -y, -z'
    'x, -y-1/2, z-1/2'
_cell_length_a     12.0401(6)
_cell_length_b     15.4829(7)
_cell_length_c     11.2543(6)
_cell_angle_alpha     90
_cell_angle_beta     105.7191(17)
_cell_angle_gamma     90
_cell_volume     2019.52(17)
_cell_formula_units_Z     4
_cell_measurement_reflns_used     8573
_cell_measurement_theta_min     2.56
_cell_measurement_theta_max     26.58
_cell_measurement_temperature     100.00
_exptl_crystal_description     plate
_exptl_crystal_colour     colourless
_exptl_crystal_size_max     0.18
_exptl_crystal_size_mid     0.18
_exptl_crystal_size_min     0.045
_exptl_crystal_density_diffrn     1.434
_exptl_crystal_density_meas     ?
_exptl_crystal_density_method     ?
_exptl_crystal_F_000     912
_exptl_absorpt_coefficient_mu     0.233
_exptl_absorpt_correction_type     multi-scan
_exptl_absorpt_process_details
;
(SADABS; Krause <i>et al.</i>,  2015)
;
_exptl_absorpt_correction_T_min     0.6662
_exptl_absorpt_correction_T_max     0.7435
_diffrn_ambient_temperature     100.00
_diffrn_source     'Micro Focus Rotating Anode'
_diffrn_source_power     2.5
_diffrn_source_voltage     50.0
_diffrn_source_current     50.0
_diffrn_radiation_type     MoK\a
_diffrn_radiation_wavelength     0.71073
_diffrn_radiation_monochromator     'Double Bounce Multilayer Mirrors'
_diffrn_measurement_device_type     'Bruker SMART APEXII area detector'
_diffrn_measurement_device     'Fixed Chi Three-Circle Diffractometer'
_diffrn_measurement_method     '\w and \f scans'
_diffrn_detector     'Bruker Photon III Area Detector'
_diffrn_detector_area_resol_mean     7.407
_diffrn_reflns_number     59713
_diffrn_reflns_av_R_equivalents     0.0816
_diffrn_reflns_av_unetI/netI     0.0312
_diffrn_reflns_theta_min     2.562
_diffrn_reflns_theta_max     26.371
_diffrn_reflns_theta_full     25.242
_diffrn_measured_fraction_theta_max     0.999
_diffrn_measured_fraction_theta_full     0.999
_diffrn_reflns_limit_h_min     -15
_diffrn_reflns_limit_h_max     15
_diffrn_reflns_limit_k_min     -19
_diffrn_reflns_limit_k_max     19
_diffrn_reflns_limit_l_min     -14
_diffrn_reflns_limit_l_max     14
_diffrn_standards_number     0
_diffrn_radiation_probe     x-ray
_refine_special_details     ?
_reflns_number_total     4126
_reflns_number_gt     3430
_reflns_threshold_expression     'I > 2\s(I)'
_refine_ls_structure_factor_coef     Fsqd
_refine_ls_matrix_type     full
_refine_ls_R_factor_all     0.0421
_refine_ls_R_factor_gt     0.0310
_refine_ls_wR_factor_gt     0.0717
_refine_ls_wR_factor_ref     0.0767
_refine_ls_goodness_of_fit_ref     1.033
_refine_ls_restrained_S_all     1.033
_refine_ls_number_reflns     4126
_refine_ls_number_parameters     284
_refine_ls_number_restraints     0
_refine_ls_hydrogen_treatment     mixed
_refine_ls_weighting_scheme     calc
_refine_ls_weighting_details
              'w=1/[\s^2^(Fo^2^)+(0.0289P)^2^+1.0135P] where P=(Fo^2^+2Fc^2^)/3'
_atom_sites_solution_hydrogens     mixed
_atom_sites_solution_primary     dual
_atom_sites_solution_secondary     ?
_refine_ls_shift/su_max     0.000
_refine_ls_shift/su_mean     0.000
_refine_diff_density_max     0.326
_refine_diff_density_min     -0.225
_refine_ls_extinction_method
;
SHELXL-2019/1 (Sheldrick 2015b)
;
_refine_ls_extinction_coef     0.0027(5)
_refine_ls_extinction_expression
                                  'Fc^*^=kFc[1+0.001xFc^2^\l^3^/sin(2\q)]^-1/4^'
loop_
    _atom_type_symbol
    _atom_type_description
    _atom_type_scat_dispersion_real
    _atom_type_scat_dispersion_imag
    _atom_type_scat_source
    'C' 'C' 0.0033 0.0016
                         'International Tables Vol C Tables 4.2.6.8 and 6.1.1.4'
    'H' 'H' 0.0000 0.0000
                         'International Tables Vol C Tables 4.2.6.8 and 6.1.1.4'
    'Cl' 'Cl' 0.1484 0.1585
                         'International Tables Vol C Tables 4.2.6.8 and 6.1.1.4'
    'N' 'N' 0.0061 0.0033
                         'International Tables Vol C Tables 4.2.6.8 and 6.1.1.4'
    'O' 'O' 0.0106 0.0060
                         'International Tables Vol C Tables 4.2.6.8 and 6.1.1.4'
_computing_data_collection
;
APEX4 v2022.1-1 (Bruker, 2022)
;
_computing_cell_refinement
;
SAINT v8.40B (Bruker, 2019)
;
_computing_data_reduction
;
SAINT v8.40B (Bruker, 2019)
;
_computing_structure_solution
;
<i>SHELXT</i> (Sheldrick, 2015a)
;
_computing_structure_refinement
;
SHELXL  (Sheldrick, 2015b)
;
_computing_molecular_graphics
;
Olex2 1.5 (Dolomanov <i>et al.</i>,  2009)
;
_computing_publication_material
;
Olex2 1.5 (Dolomanov <i>et al.</i>,  2009)
;
loop_
    _atom_site_type_symbol
    _atom_site_label
    _atom_site_fract_x
    _atom_site_fract_y
    _atom_site_fract_z
    _atom_site_U_iso_or_equiv
    _atom_site_adp_type
    _atom_site_calc_flag
    _atom_site_occupancy
    _atom_site_disorder_assembly
    _atom_site_disorder_group
    Cl Cl1 0.30610(3) 0.21490(2) 0.23479(3) 0.01891(10) Uani d 1 . .
    O O1 0.45753(9) 0.41672(7) 0.37854(9) 0.0222(2) Uani d 1 . .
    O O2 0.18461(8) 0.47720(6) 0.01946(9) 0.0188(2) Uani d 1 . .
    O O3 0.66232(8) 0.16482(7) 0.41798(9) 0.0192(2) Uani d 1 . .
    O O4 0.77243(9) 0.14778(7) 0.06066(9) 0.0203(2) Uani d 1 . .
    N N1 0.34112(10) 0.44489(7) 0.18374(11) 0.0145(3) Uani d 1 . .
    N N2 0.49938(11) 0.29689(7) 0.14298(11) 0.0132(2) Uani d 1 . .
    H H2A 0.5674(14) 0.3152(10) 0.1984(15) 0.016 Uiso d 1 . .
    H H2B 0.4486(14) 0.2814(10) 0.1872(15) 0.016 Uiso d 1 . .
    N N3 0.68861(10) 0.15627(7) 0.22242(11) 0.0144(3) Uani d 1 . .
    C C1 0.36218(13) 0.42849(9) 0.31025(13) 0.0168(3) Uani d 1 . .
    C C2 0.24799(13) 0.43156(9) 0.33647(13) 0.0172(3) Uani d 1 . .
    C C3 0.21870(14) 0.41977(10) 0.44585(14) 0.0232(3) Uani d 1 . .
    H H3 0.275327 0.407303 0.520828 0.028 Uiso calc 1 . .
    C C4 0.10228(15) 0.42703(10) 0.44106(15) 0.0264(4) Uani d 1 . .
    H H4 0.078868 0.418693 0.514353 0.032 Uiso calc 1 . .
    C C5 0.01953(14) 0.44615(10) 0.33171(16) 0.0254(4) Uani d 1 . .
    H H5 -0.059106 0.450841 0.331866 0.030 Uiso calc 1 . .
    C C6 0.04974(13) 0.45861(9) 0.22169(15) 0.0208(3) Uani d 1 . .
    H H6 -0.006455 0.471957 0.146751 0.025 Uiso calc 1 . .
    C C7 0.16529(13) 0.45060(9) 0.22689(13) 0.0165(3) Uani d 1 . .
    C C8 0.22447(12) 0.45952(9) 0.12767(13) 0.0146(3) Uani d 1 . .
    C C9 0.43146(12) 0.45125(9) 0.12044(13) 0.0163(3) Uani d 1 . .
    H H9A 0.504935 0.466733 0.181225 0.020 Uiso calc 1 . .
    H H9B 0.411828 0.498362 0.058814 0.020 Uiso calc 1 . .
    C C10 0.44862(12) 0.36834(9) 0.05565(13) 0.0160(3) Uani d 1 . .
    H H10A 0.373203 0.349242 0.001902 0.019 Uiso calc 1 . .
    H H10B 0.500022 0.380153 0.002199 0.019 Uiso calc 1 . .
    C C11 0.51826(12) 0.21954(9) 0.07135(13) 0.0147(3) Uani d 1 . .
    H H11A 0.571103 0.235377 0.021083 0.018 Uiso calc 1 . .
    H H11B 0.443688 0.202189 0.014086 0.018 Uiso calc 1 . .
    C C12 0.56858(12) 0.14316(9) 0.15283(13) 0.0159(3) Uani d 1 . .
    H H12A 0.521779 0.132557 0.211393 0.019 Uiso calc 1 . .
    H H12B 0.563460 0.091081 0.100582 0.019 Uiso calc 1 . .
    C C13 0.72536(12) 0.16741(9) 0.35046(13) 0.0144(3) Uani d 1 . .
    C C14 0.85216(12) 0.18028(9) 0.38127(13) 0.0146(3) Uani d 1 . .
    C C15 0.93036(12) 0.19494(9) 0.49353(13) 0.0173(3) Uani d 1 . .
    H H15 0.907043 0.196796 0.567657 0.021 Uiso calc 1 . .
    C C16 1.04548(13) 0.20700(9) 0.49417(14) 0.0196(3) Uani d 1 . .
    H H16 1.101625 0.218356 0.569922 0.024 Uiso calc 1 . .
    C C17 1.07905(12) 0.20260(9) 0.38529(14) 0.0192(3) Uani d 1 . .
    H H17 1.157746 0.211544 0.387946 0.023 Uiso calc 1 . .
    C C18 0.99976(12) 0.18540(9) 0.27284(14) 0.0176(3) Uani d 1 . .
    H H18 1.023044 0.180774 0.198902 0.021 Uiso calc 1 . .
    C C19 0.88563(12) 0.17528(9) 0.27268(13) 0.0152(3) Uani d 1 . .
    C C20 0.78104(12) 0.15836(9) 0.16934(13) 0.0154(3) Uani d 1 . .
    O O1W 0.70481(9) 0.36110(7) 0.29278(9) 0.0200(2) Uani d 1 . .
    H H1WA 0.715322 0.413414 0.269788 0.030 Uiso d 1 . .
    H H1WB 0.717563 0.364549 0.372498 0.030 Uiso d 1 . .
    O O2W 0.72498(11) 0.52060(7) 0.19391(11) 0.0287(3) Uani d 1 . .
    H H2WA 0.758477 0.523958 0.134596 0.043 Uiso d 1 . .
    H H2WB 0.720782 0.573778 0.217062 0.043 Uiso d 1 . .
loop_
    _atom_site_aniso_label
    _atom_site_aniso_U_11
    _atom_site_aniso_U_22
    _atom_site_aniso_U_33
    _atom_site_aniso_U_12
    _atom_site_aniso_U_13
    _atom_site_aniso_U_23
    Cl1 0.01688(18) 0.02079(19) 0.02101(19) -0.00147(14) 0.00846(14) 0.00137(14)
    O1 0.0220(6) 0.0210(6) 0.0211(6) 0.0023(4) 0.0014(5) 0.0030(4)
    O2 0.0189(5) 0.0207(5) 0.0168(5) 0.0013(4) 0.0049(4) 0.0020(4)
    O3 0.0178(5) 0.0221(6) 0.0205(5) 0.0004(4) 0.0099(4) -0.0007(4)
    O4 0.0240(6) 0.0228(6) 0.0151(5) 0.0011(4) 0.0071(4) -0.0004(4)
    N1 0.0146(6) 0.0143(6) 0.0160(6) 0.0023(5) 0.0062(5) 0.0014(5)
    N2 0.0133(6) 0.0129(6) 0.0139(6) 0.0002(5) 0.0048(5) 0.0006(5)
    N3 0.0139(6) 0.0141(6) 0.0157(6) 0.0007(4) 0.0050(5) -0.0005(5)
    C1 0.0221(8) 0.0103(7) 0.0180(7) 0.0016(6) 0.0053(6) 0.0001(5)
    C2 0.0220(7) 0.0110(7) 0.0197(7) 0.0016(6) 0.0079(6) -0.0008(5)
    C3 0.0337(9) 0.0183(8) 0.0201(8) 0.0053(6) 0.0116(7) 0.0020(6)
    C4 0.0382(10) 0.0219(8) 0.0270(9) 0.0029(7) 0.0222(8) 0.0011(7)
    C5 0.0251(8) 0.0205(8) 0.0372(9) 0.0003(6) 0.0198(7) -0.0021(7)
    C6 0.0194(8) 0.0180(8) 0.0266(8) 0.0017(6) 0.0092(6) -0.0016(6)
    C7 0.0202(7) 0.0115(7) 0.0198(7) 0.0007(5) 0.0087(6) -0.0006(6)
    C8 0.0169(7) 0.0102(6) 0.0170(7) 0.0006(5) 0.0052(6) -0.0016(5)
    C9 0.0147(7) 0.0146(7) 0.0218(8) 0.0007(5) 0.0085(6) 0.0024(6)
    C10 0.0179(7) 0.0151(7) 0.0160(7) 0.0033(6) 0.0063(6) 0.0043(6)
    C11 0.0154(7) 0.0136(7) 0.0154(7) 0.0012(5) 0.0046(6) -0.0014(5)
    C12 0.0141(7) 0.0141(7) 0.0190(7) -0.0003(5) 0.0036(6) -0.0003(6)
    C13 0.0179(7) 0.0095(7) 0.0168(7) 0.0021(5) 0.0063(6) 0.0004(5)
    C14 0.0154(7) 0.0108(7) 0.0187(7) 0.0024(5) 0.0062(6) 0.0009(5)
    C15 0.0196(7) 0.0162(7) 0.0169(7) 0.0031(6) 0.0063(6) 0.0001(6)
    C16 0.0177(7) 0.0179(8) 0.0216(8) 0.0026(6) 0.0023(6) -0.0003(6)
    C17 0.0136(7) 0.0177(7) 0.0270(8) 0.0022(6) 0.0067(6) 0.0027(6)
    C18 0.0185(7) 0.0171(7) 0.0199(7) 0.0030(6) 0.0100(6) 0.0031(6)
    C19 0.0180(7) 0.0115(7) 0.0167(7) 0.0021(5) 0.0058(6) 0.0018(5)
    C20 0.0193(7) 0.0102(7) 0.0185(8) 0.0021(5) 0.0080(6) 0.0017(5)
    O1W 0.0225(6) 0.0178(5) 0.0183(5) -0.0029(4) 0.0029(4) 0.0011(4)
    O2W 0.0453(7) 0.0196(6) 0.0285(6) 0.0027(5) 0.0225(6) 0.0041(5)
_geom_special_details
;
 All esds (except the esd in the dihedral angle between two l.s. planes)
 are estimated using the full covariance matrix.  The cell esds are taken
 into account individually in the estimation of esds in distances, angles
 and torsion angles; correlations between esds in cell parameters are only
 used when they are defined by crystal symmetry.  An approximate (isotropic)
 treatment of cell esds is used for estimating esds involving l.s. planes.
;
loop_
    _geom_bond_atom_site_label_1
    _geom_bond_atom_site_label_2
    _geom_bond_site_symmetry_2
    _geom_bond_distance
    _geom_bond_publ_flag
    O1 C1 . 1.2099(17) ?
    O2 C8 . 1.2131(17) ?
    O3 C13 . 1.2115(17) ?
    O4 C20 . 1.2103(17) ?
    N1 C1 . 1.4001(18) ?
    N1 C8 . 1.3936(18) ?
    N1 C9 . 1.4561(18) ?
    N2 H2A . 0.930(17) ?
    N2 H2B . 0.919(17) ?
    N2 C10 . 1.4959(17) ?
    N2 C11 . 1.4950(17) ?
    N3 C12 . 1.4594(18) ?
    N3 C13 . 1.3988(18) ?
    N3 C20 . 1.3988(18) ?
    C1 C2 . 1.483(2) ?
    C2 C3 . 1.381(2) ?
    C2 C7 . 1.391(2) ?
    C3 H3 . 0.9500 ?
    C3 C4 . 1.393(2) ?
    C4 H4 . 0.9500 ?
    C4 C5 . 1.389(2) ?
    C5 H5 . 0.9500 ?
    C5 C6 . 1.395(2) ?
    C6 H6 . 0.9500 ?
    C6 C7 . 1.382(2) ?
    C7 C8 . 1.485(2) ?
    C9 H9A . 0.9900 ?
    C9 H9B . 0.9900 ?
    C9 C10 . 1.5179(19) ?
    C10 H10A . 0.9900 ?
    C10 H10B . 0.9900 ?
    C11 H11A . 0.9900 ?
    C11 H11B . 0.9900 ?
    C11 C12 . 1.5184(19) ?
    C12 H12A . 0.9900 ?
    C12 H12B . 0.9900 ?
    C13 C14 . 1.4845(19) ?
    C14 C15 . 1.375(2) ?
    C14 C19 . 1.389(2) ?
    C15 H15 . 0.9500 ?
    C15 C16 . 1.397(2) ?
    C16 H16 . 0.9500 ?
    C16 C17 . 1.392(2) ?
    C17 H17 . 0.9500 ?
    C17 C18 . 1.389(2) ?
    C18 H18 . 0.9500 ?
    C18 C19 . 1.382(2) ?
    C19 C20 . 1.488(2) ?
    O1W H1WA . 0.8699 ?
    O1W H1WB . 0.8699 ?
    O2W H2WA . 0.8700 ?
    O2W H2WB . 0.8692 ?
loop_
    _geom_angle_atom_site_label_1
    _geom_angle_atom_site_label_2
    _geom_angle_atom_site_label_3
    _geom_angle_site_symmetry_1
    _geom_angle_site_symmetry_3
    _geom_angle
    _geom_angle_publ_flag
    C1 N1 C9 . . 123.81(12) ?
    C8 N1 C1 . . 111.88(11) ?
    C8 N1 C9 . . 124.21(12) ?
    H2A N2 H2B . . 108.2(13) ?
    C10 N2 H2A . . 110.1(10) ?
    C10 N2 H2B . . 109.6(10) ?
    C11 N2 H2A . . 111.8(10) ?
    C11 N2 H2B . . 107.7(10) ?
    C11 N2 C10 . . 109.44(11) ?
    C13 N3 C12 . . 124.12(11) ?
    C13 N3 C20 . . 111.77(11) ?
    C20 N3 C12 . . 124.11(12) ?
    O1 C1 N1 . . 123.53(13) ?
    O1 C1 C2 . . 130.53(14) ?
    N1 C1 C2 . . 105.92(12) ?
    C3 C2 C1 . . 130.34(14) ?
    C3 C2 C7 . . 121.60(14) ?
    C7 C2 C1 . . 108.06(12) ?
    C2 C3 H3 . . 121.6 ?
    C2 C3 C4 . . 116.88(15) ?
    C4 C3 H3 . . 121.6 ?
    C3 C4 H4 . . 119.2 ?
    C5 C4 C3 . . 121.61(14) ?
    C5 C4 H4 . . 119.2 ?
    C4 C5 H5 . . 119.4 ?
    C4 C5 C6 . . 121.25(15) ?
    C6 C5 H5 . . 119.4 ?
    C5 C6 H6 . . 121.6 ?
    C7 C6 C5 . . 116.84(15) ?
    C7 C6 H6 . . 121.6 ?
    C2 C7 C8 . . 108.21(12) ?
    C6 C7 C2 . . 121.82(14) ?
    C6 C7 C8 . . 129.97(14) ?
    O2 C8 N1 . . 124.57(13) ?
    O2 C8 C7 . . 129.49(13) ?
    N1 C8 C7 . . 105.93(12) ?
    N1 C9 H9A . . 108.9 ?
    N1 C9 H9B . . 108.9 ?
    N1 C9 C10 . . 113.25(11) ?
    H9A C9 H9B . . 107.7 ?
    C10 C9 H9A . . 108.9 ?
    C10 C9 H9B . . 108.9 ?
    N2 C10 C9 . . 113.22(11) ?
    N2 C10 H10A . . 108.9 ?
    N2 C10 H10B . . 108.9 ?
    C9 C10 H10A . . 108.9 ?
    C9 C10 H10B . . 108.9 ?
    H10A C10 H10B . . 107.7 ?
    N2 C11 H11A . . 109.0 ?
    N2 C11 H11B . . 109.0 ?
    N2 C11 C12 . . 113.10(11) ?
    H11A C11 H11B . . 107.8 ?
    C12 C11 H11A . . 109.0 ?
    C12 C11 H11B . . 109.0 ?
    N3 C12 C11 . . 113.01(11) ?
    N3 C12 H12A . . 109.0 ?
    N3 C12 H12B . . 109.0 ?
    C11 C12 H12A . . 109.0 ?
    C11 C12 H12B . . 109.0 ?
    H12A C12 H12B . . 107.8 ?
    O3 C13 N3 . . 124.40(13) ?
    O3 C13 C14 . . 129.59(13) ?
    N3 C13 C14 . . 105.99(11) ?
    C15 C14 C13 . . 129.93(13) ?
    C15 C14 C19 . . 121.88(13) ?
    C19 C14 C13 . . 108.19(12) ?
    C14 C15 H15 . . 121.4 ?
    C14 C15 C16 . . 117.29(13) ?
    C16 C15 H15 . . 121.4 ?
    C15 C16 H16 . . 119.6 ?
    C17 C16 C15 . . 120.89(14) ?
    C17 C16 H16 . . 119.6 ?
    C16 C17 H17 . . 119.3 ?
    C18 C17 C16 . . 121.30(13) ?
    C18 C17 H17 . . 119.3 ?
    C17 C18 H18 . . 121.3 ?
    C19 C18 C17 . . 117.42(13) ?
    C19 C18 H18 . . 121.3 ?
    C14 C19 C20 . . 108.16(12) ?
    C18 C19 C14 . . 121.18(13) ?
    C18 C19 C20 . . 130.65(13) ?
    O4 C20 N3 . . 124.62(13) ?
    O4 C20 C19 . . 129.53(13) ?
    N3 C20 C19 . . 105.85(11) ?
    H1WA O1W H1WB . . 104.5 ?
    H2WA O2W H2WB . . 104.5 ?
loop_
    _geom_torsion_atom_site_label_1
    _geom_torsion_atom_site_label_2
    _geom_torsion_atom_site_label_3
    _geom_torsion_atom_site_label_4
    _geom_torsion_site_symmetry_1
    _geom_torsion_site_symmetry_2
    _geom_torsion_site_symmetry_3
    _geom_torsion_site_symmetry_4
    _geom_torsion
    _geom_torsion_publ_flag
    O1 C1 C2 C3 . . . . -1.7(3) ?
    O1 C1 C2 C7 . . . . 177.56(15) ?
    O3 C13 C14 C15 . . . . -2.0(2) ?
    O3 C13 C14 C19 . . . . 177.98(14) ?
    N1 C1 C2 C3 . . . . 179.83(14) ?
    N1 C1 C2 C7 . . . . -0.86(15) ?
    N1 C9 C10 N2 . . . . -69.13(15) ?
    N2 C11 C12 N3 . . . . -70.61(15) ?
    N3 C13 C14 C15 . . . . 179.24(14) ?
    N3 C13 C14 C19 . . . . -0.76(15) ?
    C1 N1 C8 O2 . . . . 178.13(13) ?
    C1 N1 C8 C7 . . . . -0.76(15) ?
    C1 N1 C9 C10 . . . . 97.89(15) ?
    C1 C2 C3 C4 . . . . 179.82(14) ?
    C1 C2 C7 C6 . . . . -179.45(13) ?
    C1 C2 C7 C8 . . . . 0.42(15) ?
    C2 C3 C4 C5 . . . . -0.7(2) ?
    C2 C7 C8 O2 . . . . -178.64(14) ?
    C2 C7 C8 N1 . . . . 0.18(15) ?
    C3 C2 C7 C6 . . . . -0.1(2) ?
    C3 C2 C7 C8 . . . . 179.80(13) ?
    C3 C4 C5 C6 . . . . 0.2(2) ?
    C4 C5 C6 C7 . . . . 0.3(2) ?
    C5 C6 C7 C2 . . . . -0.4(2) ?
    C5 C6 C7 C8 . . . . 179.78(14) ?
    C6 C7 C8 O2 . . . . 1.2(3) ?
    C6 C7 C8 N1 . . . . -179.96(14) ?
    C7 C2 C3 C4 . . . . 0.6(2) ?
    C8 N1 C1 O1 . . . . -177.56(13) ?
    C8 N1 C1 C2 . . . . 1.01(15) ?
    C8 N1 C9 C10 . . . . -86.20(16) ?
    C9 N1 C1 O1 . . . . -1.2(2) ?
    C9 N1 C1 C2 . . . . 177.37(12) ?
    C9 N1 C8 O2 . . . . 1.8(2) ?
    C9 N1 C8 C7 . . . . -177.10(12) ?
    C10 N2 C11 C12 . . . . -179.36(11) ?
    C11 N2 C10 C9 . . . . -177.34(11) ?
    C12 N3 C13 O3 . . . . 2.3(2) ?
    C12 N3 C13 C14 . . . . -178.85(12) ?
    C12 N3 C20 O4 . . . . -1.6(2) ?
    C12 N3 C20 C19 . . . . 178.60(12) ?
    C13 N3 C12 C11 . . . . 110.75(14) ?
    C13 N3 C20 O4 . . . . 177.76(13) ?
    C13 N3 C20 C19 . . . . -1.99(15) ?
    C13 C14 C15 C16 . . . . -178.35(13) ?
    C13 C14 C19 C18 . . . . 179.61(13) ?
    C13 C14 C19 C20 . . . . -0.42(15) ?
    C14 C15 C16 C17 . . . . -1.2(2) ?
    C14 C19 C20 O4 . . . . -178.29(14) ?
    C14 C19 C20 N3 . . . . 1.45(15) ?
    C15 C14 C19 C18 . . . . -0.4(2) ?
    C15 C14 C19 C20 . . . . 179.58(13) ?
    C15 C16 C17 C18 . . . . -0.6(2) ?
    C16 C17 C18 C19 . . . . 1.8(2) ?
    C17 C18 C19 C14 . . . . -1.4(2) ?
    C17 C18 C19 C20 . . . . 178.68(14) ?
    C18 C19 C20 O4 . . . . 1.7(3) ?
    C18 C19 C20 N3 . . . . -178.59(14) ?
    C19 C14 C15 C16 . . . . 1.6(2) ?
    C20 N3 C12 C11 . . . . -69.92(16) ?
    C20 N3 C13 O3 . . . . -177.07(13) ?
    C20 N3 C13 C14 . . . . 1.75(15) ?
loop_
    _geom_hbond_atom_site_label_D
    _geom_hbond_atom_site_label_H
    _geom_hbond_atom_site_label_A
    _geom_hbond_site_symmetry_A
    _geom_hbond_distance_DH
    _geom_hbond_distance_HA
    _geom_hbond_distance_DA
    _geom_hbond_angle_DHA
    _geom_hbond_publ_flag
    N2 H2A O1W . 0.930(17) 1.848(17) 2.7729(16) 172.7(14) yes
    O1W H1WA O2W . 0.87 1.88 2.7462(15) 170.6 yes
    O1W H1WB O4 4_566 0.87 2.05 2.9054(14) 167.8 yes
    O2W H2WA O2 3_665 0.87 2.03 2.8929(15) 171.5 yes
_shelx_space_group_comment
;
The symmetry employed for this shelxl refinement is uniquely defined
by the following loop, which should always be used as a source of
symmetry information in preference to the above space-group names.
They are only intended as comments.
;
_shelx_estimated_absorpt_T_min     0.959
_shelx_estimated_absorpt_T_max     0.990
_shelx_hkl_file
;
   2   0   0   43.99    3.16
   2   0   0   50.82    3.11
   2   0   0   48.70    3.12
  -2   0   0   52.73    3.15
  -2   0   0   47.37    3.17
  -2   0   0   51.65    3.11
  -2   0   0   54.66    3.13
   2   0   0   49.89    3.15
  -3   0   0   18.22    1.16
  -3   0   0   18.09    1.20
  -3   0   0   17.95    1.22
  -3   0   0   17.51    1.26
   3   0   0   19.08    1.19
   3   0   0   18.26    1.16
   3   0   0   17.63    1.25
   3   0   0   18.42    1.23
  -4   0   0  143.39    8.44
   4   0   0  138.00    8.44
   4   0   0  136.28    8.47
  -4   0   0  138.31    8.50
  -4   0   0  129.01    8.58
  -4   0   0  138.75    8.53
   4   0   0  127.15    8.56
   4   0   0  138.22    8.53
  -5   0   0   76.30    5.04
   5   0   0   77.37    4.98
   5   0   0   79.91    4.90
  -5   0   0   76.83    4.93
   5   0   0   79.67    4.86
  -5   0   0   76.68    4.86
  -6   0   0    7.37    0.60
  -6   0   0    6.84    0.71
   6   0   0    6.85    0.56
  -6   0   0    7.40    0.66
  -6   0   0    7.06    0.53
   6   0   0    7.42    0.65
   6   0   0    6.34    0.68
   6   0   0    7.35    0.56
   7   0   0    0.77    0.27
  -7   0   0    0.74    0.15
   7   0   0    0.62    0.16
   7   0   0    0.88    0.14
  -7   0   0    1.45    0.31
   7   0   0    0.98    0.28
  -7   0   0    0.31    0.30
  -7   0   0    0.68    0.20
   7   0   0    0.87    0.16
   8   0   0   34.53    2.30
  -8   0   0   39.91    2.73
   8   0   0   37.28    2.27
   8   0   0   30.99    2.26
   8   0   0   34.12    2.44
  -8   0   0   32.21    2.35
  -8   0   0   36.95    2.47
   9   0   0    9.99    0.74
  -9   0   0    8.95    0.83
   9   0   0    9.31    0.94
   9   0   0   11.77    1.14
   9   0   0    8.93    0.76
   9   0   0    9.68    0.75
  -9   0   0   11.09    1.22
  -9   0   0    9.76    0.92
  10   0   0    1.03    0.44
 -10   0   0    1.29    0.30
  10   0   0    1.29    0.23
  10   0   0    0.92    0.21
  10   0   0    1.33    0.63
 -10   0   0    2.03    0.61
  10   0   0    1.53    0.27
 -10   0   0    1.08    0.39
  11   0   0    2.56    0.35
  11   0   0    2.15    0.32
  11   0   0    2.58    0.33
  11   0   0    3.03    0.73
 -11   0   0    4.58    0.73
 -11   0   0    2.36    0.49
  12   0   0    0.50    0.23
 -12   0   0   -0.01    0.45
 -12   0   0   -0.05    0.35
  12   0   0    0.00    0.15
  12   0   0    0.01    0.63
 -13   0   0    6.02    0.97
  13   0   0    5.13    0.54
  13   0   0    4.33    0.51
  13   0   0    7.43    1.25
  14   0   0    4.61    0.56
  14   0   0    4.13    1.15
  14   0   0    4.04    0.52
 -14   0   0    6.28    1.07
   2  -1   0    1.73    0.14
  -2  -1   0    1.72    0.20
   2  -1   0    1.60    0.12
   2  -1   0    1.85    0.17
  -2  -1   0    1.50    0.15
   2  -1   0    1.57    0.17
  -2  -1   0    1.61    0.13
  -2  -1   0    1.41    0.16
   2  -1   0    1.51    0.14
  -2   1   0    1.50    0.17
  -2   1   0    1.48    0.12
  -2   1   0    1.26    0.13
   2   1   0    1.48    0.15
   2   1   0    1.47    0.18
  -2   1   0    1.24    0.15
   2   1   0    1.72    0.16
   2   1   0    1.68    0.15
   2   1   0    1.58    0.13
  -2   1   0    1.39    0.14
   3  -1   0   14.84    1.01
  -3  -1   0   15.09    0.99
   3  -1   0   13.56    0.98
   3  -1   0   14.75    0.93
  -3  -1   0   13.84    0.91
   3  -1   0   14.11    0.91
   3  -1   0   13.84    0.91
  -3   1   0   13.62    0.91
  -3   1   0   13.99    1.00
   3   1   0   13.62    0.97
   3   1   0   12.06    1.00
  -3   1   0   13.92    0.91
   3   1   0   16.06    0.92
   3   1   0   14.22    0.91
   3   1   0   13.32    0.90
   3   1   0   15.02    0.96
  -3   1   0   14.47    0.98
  -3   1   0   13.57    0.94
   4  -1   0    7.04    0.51
  -4  -1   0    7.49    0.55
   4  -1   0    6.77    0.58
   4  -1   0    6.48    0.59
   4  -1   0    7.09    0.49
  -4  -1   0    8.10    0.59
  -4  -1   0    6.55    0.62
  -4  -1   0    6.50    0.49
   4   1   0    6.85    0.60
   4   1   0    7.08    0.47
  -4   1   0    6.68    0.60
   4   1   0    6.73    0.53
  -4   1   0    7.18    0.48
   4   1   0    7.12    0.49
   4   1   0    7.33    0.57
  -4   1   0    7.29    0.49
  -4   1   0    6.93    0.57
  -4   1   0    6.75    0.53
   5  -1   0    4.44    0.36
  -5  -1   0    4.53    0.40
   5  -1   0    4.18    0.32
  -5  -1   0    4.10    0.49
   5  -1   0    4.10    0.51
   5  -1   0    4.69    0.44
  -5  -1   0    4.03    0.33
   5   1   0    3.98    0.36
  -5   1   0    4.24    0.31
  -5   1   0    4.31    0.38
   5   1   0    4.01    0.42
  -5   1   0    3.62    0.46
  -5   1   0    4.14    0.31
  -5   1   0    4.52    0.33
   5   1   0    4.09    0.33
  -6  -1   0    1.26    0.30
  -6  -1   0    1.20    0.15
   6  -1   0    1.53    0.16
  -6  -1   0    1.16    0.27
   6  -1   0    1.19    0.19
   6  -1   0    1.23    0.30
  -6  -1   0    1.24    0.23
   6  -1   0    0.96    0.28
  -6   1   0    1.13    0.30
   6   1   0    1.62    0.32
  -6   1   0    0.82    0.22
   6   1   0    0.87    0.18
   6   1   0    1.22    0.28
  -6   1   0    1.24    0.21
   6   1   0    1.04    0.15
  -6   1   0    1.34    0.15
  -7  -1   0   12.63    0.96
   7  -1   0   11.00    0.79
  -7  -1   0   10.69    0.87
   7  -1   0   10.23    0.95
  -7  -1   0   11.29    0.79
   7  -1   0   11.73    0.97
  -7  -1   0   11.12    1.03
   7  -1   0   11.29    0.78
   7  -1   0   11.83    0.82
  -7   1   0   11.25    0.94
   7   1   0   11.18    0.94
  -7   1   0    8.63    0.95
   7   1   0   11.99    0.84
   7   1   0   11.40    0.80
   7   1   0   10.35    0.78
  -7   1   0   10.75    0.87
   7   1   0    9.74    0.95
  -7   1   0   11.13    0.78
  -8  -1   0    2.40    0.58
   8  -1   0    1.49    0.20
   8  -1   0    1.70    0.20
  -8  -1   0    1.45    0.33
   8  -1   0    2.08    0.48
   8  -1   0    1.58    0.23
  -8  -1   0    1.20    0.34
  -8  -1   0    1.28    0.19
   8  -1   0    1.06    0.33
   8   1   0    1.25    0.43
   8   1   0    2.09    0.41
  -8   1   0    2.08    0.32
  -8   1   0    1.58    0.46
   8   1   0    1.06    0.21
   8   1   0    2.18    0.26
   8   1   0    1.41    0.19
  -8   1   0    1.94    0.33
   9  -1   0    1.99    0.28
  -9  -1   0    2.88    0.40
   9  -1   0    2.28    0.26
   9  -1   0    1.81    0.25
   9  -1   0    2.49    0.47
   9  -1   0    2.50    0.60
  -9  -1   0    2.14    0.46
  -9  -1   0    2.59    0.71
  -9   1   0    2.32    0.38
   9   1   0    2.53    0.31
   9   1   0    2.50    0.28
   9   1   0    2.51    0.27
  -9   1   0    3.44    0.74
  -9   1   0    2.30    0.47
   9   1   0    2.09    0.41
   9   1   0    2.77    0.60
  10  -1   0    0.08    0.11
 -10  -1   0    0.29    0.21
 -10  -1   0    0.60    0.60
 -10  -1   0    0.40    0.27
  10  -1   0    0.27    0.13
  10  -1   0    0.18    0.11
  10  -1   0   -0.01    0.38
 -10   1   0   -0.05    0.23
  10   1   0    0.24    0.12
  10   1   0    0.56    0.42
  10   1   0    0.43    0.15
  10   1   0    0.04    0.13
 -10   1   0    0.36    0.34
  10   1   0    0.50    0.39
 -10   1   0    0.91    0.64
 -11  -1   0    0.95    0.34
  11  -1   0    0.95    0.23
  11  -1   0    0.89    0.45
  11  -1   0    1.03    0.22
 -11  -1   0    1.18    0.47
  11  -1   0    0.54    0.18
 -11   1   0    0.29    0.41
 -11   1   0    0.07    0.35
  11   1   0    0.77    0.21
  11   1   0    1.33    0.60
  11   1   0    0.29    0.18
  12  -1   0    0.12    0.16
  12  -1   0   -0.05    0.14
  12  -1   0    0.16    0.58
 -12  -1   0    0.59    0.35
 -12  -1   0    0.67    0.50
  12   1   0    0.13    0.15
  12   1   0    0.22    0.15
 -12   1   0   -0.35    0.35
 -12   1   0    0.23    0.45
  12   1   0   -0.40    0.54
  13  -1   0   -0.11    0.16
  13  -1   0   -0.02    0.66
  13  -1   0    0.26    0.18
 -13  -1   0    0.18    0.41
  13   1   0    0.18    0.17
  13   1   0   -0.30    0.69
 -13   1   0   -0.19    0.48
  13   1   0   -0.04    0.17
  14  -1   0    6.54    0.64
  14  -1   0    6.15    1.29
  14  -1   0    5.89    0.61
 -14  -1   0    5.50    1.10
 -14   1   0    5.11    1.01
  14   1   0    5.82    0.70
  14   1   0    6.19    0.62
  14   1   0    5.33    1.21
   0  -2   0    7.42    0.48
   0  -2   0    6.92    0.52
   0  -2   0    7.62    0.53
   0   2   0    6.69    0.50
   0   2   0    7.59    0.51
   0   2   0    7.65    0.56
   0   2   0    7.18    0.50
   1  -2   0    3.30    0.26
   1  -2   0    2.93    0.22
  -1  -2   0    3.05    0.21
   1  -2   0    2.73    0.25
  -1  -2   0    2.99    0.21
  -1  -2   0    2.75    0.24
   1  -2   0    3.47    0.26
  -1  -2   0    2.80    0.24
   1   2   0    2.89    0.26
   1   2   0    2.61    0.24
   1   2   0    3.17    0.22
  -1   2   0    3.06    0.19
   1   2   0    3.22    0.25
   1   2   0    2.75    0.20
  -1   2   0    2.66    0.24
  -1   2   0    3.33    0.22
  -1   2   0    3.07    0.26
   1   2   0    2.85    0.27
   1   2   0    2.68    0.22
  -1   2   0    2.84    0.25
   2  -2   0   34.96    2.12
   2  -2   0   34.11    2.17
   2  -2   0   33.16    2.09
   2  -2   0   33.20    2.15
  -2  -2   0   32.81    2.20
  -2  -2   0   34.65    2.13
  -2  -2   0   33.93    2.11
   2  -2   0   30.95    2.16
  -2  -2   0   34.42    2.16
  -2   2   0   33.21    2.12
   2   2   0   33.67    2.15
  -2   2   0   35.02    2.17
  -2   2   0   34.50    2.09
   2   2   0   32.65    2.20
   2   2   0   35.02    2.17
   2   2   0   34.76    2.15
   2   2   0   33.11    2.10
  -2   2   0   33.86    2.15
  -2   2   0   30.72    2.16
   3  -2   0   18.68    1.20
  -3  -2   0   19.37    1.25
   3  -2   0   18.03    1.29
   3  -2   0   18.04    1.29
  -3  -2   0   19.41    1.34
  -3  -2   0   19.57    1.29
   3  -2   0   19.42    1.25
   3  -2   0   19.90    1.23
  -3  -2   0   19.77    1.22
  -3   2   0   17.81    1.24
  -3   2   0   18.32    1.29
  -3   2   0   18.76    1.28
  -3   2   0   17.48    1.23
   3   2   0   18.89    1.24
  -3   2   0   18.91    1.20
   3   2   0   19.04    1.26
   3   2   0   18.69    1.21
   3   2   0   19.69    1.26
   3   2   0   18.90    1.28
  -4  -2   0   -0.05    0.09
   4  -2   0   -0.07    0.06
  -4  -2   0    0.10    0.08
   4  -2   0    0.02    0.04
  -4  -2   0   -0.14    0.12
   4  -2   0    0.00    0.02
  -4  -2   0    0.07    0.04
   4  -2   0    0.04    0.11
   4   2   0   -0.03    0.07
  -4   2   0    0.02    0.07
   4   2   0   -0.12    0.11
   4   2   0    0.04    0.07
  -4   2   0    0.02    0.11
  -4   2   0    0.04    0.03
   4   2   0    0.10    0.04
   4   2   0   -0.07    0.08
   4   2   0    0.03    0.09
  -4   2   0    0.02    0.05
  -4   2   0   -0.03    0.09
   5  -2   0  124.57    7.96
  -5  -2   0  128.32    7.83
  -5  -2   0  114.47    8.01
  -5  -2   0  130.12    7.89
   5  -2   0  127.39    7.84
   5  -2   0  128.17    7.81
   5   2   0  131.40    7.83
   5   2   0  127.31    7.89
  -5   2   0  122.86    7.94
  -5   2   0  111.91    7.96
  -5   2   0  132.00    7.86
  -5   2   0  132.10    7.83
   5   2   0  133.58    7.94
  -5   2   0  126.96    7.88
  -5   2   0  124.35    7.81
   5   2   0  121.77    8.00
   5   2   0  121.47    7.80
   5   2   0  124.85    7.83
   6  -2   0    8.17    0.79
   6  -2   0    8.54    0.63
  -6  -2   0    9.00    0.76
   6  -2   0    9.43    0.67
  -6  -2   0    8.89    0.64
   6  -2   0    8.39    0.78
   6  -2   0    9.28    0.68
  -6  -2   0    8.74    0.87
  -6  -2   0    9.07    0.71
  -6   2   0    8.98    0.76
  -6   2   0    9.72    0.67
   6   2   0    9.00    0.60
  -6   2   0    9.06    0.66
  -6   2   0    7.46    0.78
   6   2   0   10.39    0.72
   6   2   0    8.87    0.75
  -6   2   0    9.31    0.64
   6   2   0    8.62    0.62
  -6   2   0    9.34    0.71
   6   2   0    9.22    0.84
   6   2   0    8.20    0.64
   7  -2   0    0.61    0.12
   7  -2   0    0.79    0.16
  -7  -2   0    0.87    0.36
   7  -2   0    0.97    0.14
   7  -2   0    0.63    0.24
  -7  -2   0    0.62    0.19
  -7  -2   0    0.75    0.26
   7  -2   0    0.80    0.26
  -7  -2   0    1.01    0.15
   7   2   0    0.32    0.24
  -7   2   0    0.94    0.33
   7   2   0    0.23    0.21
   7   2   0    0.64    0.18
  -7   2   0    0.38    0.20
  -7   2   0    1.11    0.22
   7   2   0    0.69    0.15
  -7   2   0    0.86    0.15
  -7   2   0    0.85    0.15
  -7   2   0    0.95    0.13
   7   2   0    1.00    0.14
  -8  -2   0    2.18    0.25
   8  -2   0    2.37    0.42
  -8  -2   0    2.32    0.36
  -8  -2   0    2.79    0.65
   8  -2   0    3.03    0.59
   8  -2   0    2.28    0.25
   8  -2   0    1.81    0.25
  -8  -2   0    2.63    0.45
   8  -2   0    2.81    0.25
   8   2   0    1.94    0.28
  -8   2   0    2.17    0.32
   8   2   0    2.01    0.24
  -8   2   0    1.74    0.39
  -8   2   0    2.25    0.54
   8   2   0    2.51    0.43
   8   2   0    2.24    0.26
   8   2   0    2.27    0.54
   9  -2   0    1.38    0.41
   9  -2   0    0.44    0.14
   9  -2   0    0.68    0.14
   9  -2   0    0.33    0.14
   9  -2   0    0.95    0.42
  -9  -2   0    0.61    0.55
  -9  -2   0    0.27    0.24
  -9  -2   0    0.82    0.29
   9   2   0    0.28    0.13
   9   2   0    0.48    0.15
   9   2   0    0.80    0.39
   9   2   0    0.70    0.29
  -9   2   0    0.31    0.21
   9   2   0    0.53    0.20
  -9   2   0    0.66    0.22
  -9   2   0    0.62    0.51
  10  -2   0   18.23    1.26
 -10  -2   0   16.67    1.38
  10  -2   0   17.94    1.29
 -10  -2   0   17.76    1.55
 -10  -2   0   20.62    1.87
  10  -2   0   16.55    1.26
  10  -2   0   17.58    1.56
 -10   2   0   18.40    1.51
  10   2   0   17.12    1.27
 -10   2   0   17.59    1.41
  10   2   0   22.90    1.82
 -10   2   0   19.64    1.86
  10   2   0   18.74    1.33
  10   2   0   17.25    1.50
  11  -2   0   12.84    0.99
 -11  -2   0   14.60    1.17
  11  -2   0   16.70    1.56
  11  -2   0   14.23    1.04
 -11  -2   0   13.49    1.31
  11   2   0   13.95    1.05
  11   2   0   11.93    1.03
 -11   2   0   12.62    1.15
 -11   2   0   11.87    1.25
  11   2   0   16.87    1.52
  12  -2   0   -0.05    0.16
  12  -2   0   -0.08    0.55
 -12  -2   0    0.52    0.39
  12  -2   0    0.24    0.17
 -12  -2   0    0.67    0.52
  12   2   0    0.36    0.19
  12   2   0   -0.67    0.57
 -12   2   0    0.12    0.34
 -12   2   0   -0.21    0.41
  12   2   0    0.25    0.21
 -13  -2   0    6.75    1.13
  13  -2   0    7.90    1.31
  13  -2   0    6.94    0.69
  13  -2   0    8.91    0.74
  13   2   0    8.38    0.75
  13   2   0    8.56    1.37
 -13   2   0    7.24    1.09
  13   2   0    8.97    0.76
  14  -2   0    1.33    0.30
 -14  -2   0    2.24    0.85
  14  -2   0    0.93    0.31
  14  -2   0    1.11    0.81
  14   2   0    1.08    0.34
 -14   2   0    2.17    0.68
  14   2   0    1.27    0.92
  14   2   0    1.36    0.34
   0  -3   0    0.06    0.08
   0  -3   0    0.03    0.03
   0  -3   0   -0.01    0.06
   0  -3   0    0.00    0.01
   0  -3   0    0.04    0.08
   0   3   0   -0.06    0.07
   0   3   0    0.06    0.04
   0   3   0    0.06    0.05
   0   3   0    0.04    0.07
   0   3   0    0.01    0.02
   0   3   0    0.00    0.01
   1  -3   0   68.61    4.33
   1  -3   0   69.16    4.27
   1  -3   0   70.09    4.35
  -1  -3   0   68.77    4.25
  -1  -3   0   71.32    4.27
  -1  -3   0   65.65    4.31
   1  -3   0   65.44    4.31
   1   3   0   70.19    4.35
  -1   3   0   67.11    4.27
   1   3   0   72.29    4.34
   1   3   0   71.29    4.27
  -1   3   0   66.75    4.31
  -1   3   0   68.83    4.35
  -1   3   0   67.24    4.32
   1   3   0   65.48    4.32
   1   3   0   70.03    4.31
   1   3   0   68.44    4.25
  -2  -3   0    8.94    0.60
   2  -3   0    9.01    0.68
   2  -3   0    8.58    0.68
   2  -3   0    9.06    0.58
   2  -3   0    9.21    0.67
  -2  -3   0    9.11    0.67
   2  -3   0    9.79    0.62
  -2   3   0    9.10    0.67
   2   3   0    8.23    0.63
  -2   3   0    8.91    0.58
   2   3   0    9.93    0.67
  -2   3   0    8.42    0.67
  -2   3   0    9.41    0.62
  -2   3   0   10.59    0.70
   2   3   0    9.27    0.71
   2   3   0    8.27    0.69
   2   3   0    8.85    0.61
   2   3   0    9.19    0.68
   2   3   0    9.04    0.60
   2   3   0    9.89    0.69
   3  -3   0   31.94    2.00
   3  -3   0   32.52    1.96
  -3  -3   0   31.37    1.98
   3  -3   0   29.33    2.06
  -3  -3   0   30.76    2.12
   3  -3   0   30.49    2.05
  -3  -3   0   32.11    2.07
   3  -3   0   30.11    2.08
   3   3   0   30.15    1.98
   3   3   0   32.12    2.04
  -3   3   0   32.01    1.95
   3   3   0   34.28    2.04
  -3   3   0   28.70    2.06
   3   3   0   29.64    2.11
  -3   3   0   33.40    2.00
   3   3   0   33.25    2.08
   3   3   0   28.27    2.06
  -3   3   0   28.57    2.04
   3   3   0   31.41    2.05
  -3   3   0   34.31    2.08
   4  -3   0   77.96    4.89
  -4  -3   0   77.53    4.80
  -4  -3   0   75.83    4.76
   4  -3   0   78.97    4.78
   4  -3   0   78.66    4.73
   4  -3   0   73.13    4.86
  -4  -3   0   78.04    4.87
  -4  -3   0   72.56    4.92
  -4   3   0   76.19    4.86
   4   3   0   77.49    4.82
   4   3   0   73.97    4.83
   4   3   0   77.51    4.76
   4   3   0   67.72    4.90
  -4   3   0   78.51    4.79
  -4   3   0   76.10    4.73
  -4   3   0   74.69    4.81
   4   3   0   79.29    4.85
  -4   3   0   74.29    4.87
   4   3   0   77.74    4.81
  -5  -3   0    9.14    0.64
   5  -3   0    9.08    0.68
  -5  -3   0    9.25    0.75
   5  -3   0    8.25    0.75
   5  -3   0    8.59    0.61
   5  -3   0    9.47    0.78
  -5  -3   0    9.26    0.69
   5  -3   0    9.83    0.62
  -5  -3   0    8.70    0.82
   5   3   0    9.06    0.66
   5   3   0    9.64    0.70
   5   3   0    7.89    0.79
  -5   3   0    8.35    0.66
   5   3   0    8.83    0.69
  -5   3   0    9.14    0.78
  -5   3   0    8.00    0.72
   5   3   0    9.02    0.65
  -5   3   0    8.17    0.71
  -5   3   0    8.86    0.61
  -5   3   0    8.71    0.67
   5   3   0    9.08    0.73
  -6  -3   0    8.78    0.75
  -6  -3   0    7.99    0.66
  -6  -3   0    7.74    0.82
   6  -3   0    9.17    0.59
  -6  -3   0    8.42    0.61
   6  -3   0    8.07    0.75
   6  -3   0    8.37    0.59
   6  -3   0    8.35    0.75
   6  -3   0    7.92    0.61
   6   3   0    7.85    0.64
   6   3   0    7.76    0.60
   6   3   0    7.34    0.77
  -6   3   0    7.93    0.65
  -6   3   0    8.53    0.63
  -6   3   0    8.05    0.66
  -6   3   0    6.90    0.74
  -6   3   0    8.76    0.58
   6   3   0    6.80    0.68
  -6   3   0    8.57    0.74
   6   3   0    8.82    0.61
   7  -3   0    0.33    0.09
  -7  -3   0    0.07    0.08
   7  -3   0    0.24    0.09
  -7  -3   0    0.11    0.13
  -7  -3   0    0.09    0.19
   7  -3   0    0.00    0.24
  -7  -3   0    0.37    0.32
   7  -3   0    0.17    0.08
   7  -3   0    0.18    0.15
   7   3   0    0.25    0.13
   7   3   0    0.16    0.19
  -7   3   0    0.30    0.17
   7   3   0    0.34    0.23
  -7   3   0    0.05    0.19
  -7   3   0    0.21    0.13
   7   3   0    0.07    0.11
  -7   3   0    0.13    0.14
   7   3   0    0.31    0.10
   7   3   0    0.11    0.07
  -7   3   0    0.14    0.25
   7   3   0    0.22    0.10
  -8  -3   0   14.49    1.46
   8  -3   0   16.63    1.33
   8  -3   0   14.82    1.06
  -8  -3   0   15.09    1.07
  -8  -3   0   15.99    1.28
   8  -3   0   15.84    1.05
   8  -3   0   14.61    1.09
  -8   3   0   14.89    1.06
  -8   3   0   17.48    1.28
   8   3   0   14.35    1.22
  -8   3   0   17.67    1.46
   8   3   0   15.39    1.42
   8   3   0   13.14    1.07
   8   3   0   15.92    1.08
  -8   3   0   13.93    1.15
   8   3   0   16.08    1.15
  -8   3   0   15.82    1.08
   9  -3   0   30.40    2.02
   9  -3   0   29.97    1.98
  -9  -3   0   27.51    2.21
   9  -3   0   31.08    1.99
   9  -3   0   28.00    2.27
   9  -3   0   33.48    2.39
  -9   3   0   32.66    2.42
   9   3   0   28.98    2.06
   9   3   0   28.73    2.17
  -9   3   0   31.68    2.21
  -9   3   0   28.31    2.10
   9   3   0   27.23    2.04
  -9   3   0   32.83    1.91
   9   3   0   28.52    2.01
  10  -3   0    1.01    0.50
  10  -3   0    1.74    0.57
 -10  -3   0    0.87    0.44
 -10  -3   0    1.47    0.37
 -10  -3   0    0.50    0.66
  10  -3   0    1.35    0.21
  10  -3   0    1.19    0.23
  10  -3   0    1.50    0.22
 -10   3   0    1.26    0.34
  10   3   0    1.09    0.27
  10   3   0    0.74    0.48
  10   3   0    1.02    0.22
 -10   3   0    1.28    0.41
  10   3   0    0.84    0.37
  10   3   0    1.32    0.21
 -10   3   0    2.25    0.64
 -11  -3   0    5.60    0.83
  11  -3   0    5.24    0.47
  11  -3   0    3.17    0.81
  11  -3   0    4.79    0.46
 -11  -3   0    5.02    0.59
  11   3   0    4.84    0.50
  11   3   0    5.90    1.02
  11   3   0    4.81    0.51
 -11   3   0    4.58    0.74
 -11   3   0    5.45    0.64
  12  -3   0    8.60    1.22
 -12  -3   0    7.78    0.85
 -12  -3   0    7.12    1.05
  12  -3   0    6.93    0.68
  12  -3   0    7.71    0.68
 -12   3   0    9.13    0.99
  12   3   0    8.71    1.10
  12   3   0    8.27    0.72
  12   3   0    8.17    0.74
  13  -3   0    0.48    0.23
  13  -3   0    0.83    0.25
 -13  -3   0   -0.37    0.54
  13  -3   0    2.34    0.76
  13   3   0    0.24    0.71
 -13   3   0    0.00    0.56
  13   3   0    0.14    0.21
  13   3   0    0.70    0.28
 -14  -3   0    1.99    0.81
  14  -3   0   -0.06    0.84
  14  -3   0    1.94    0.36
  14  -3   0    1.43    0.34
 -14   3   0    1.05    0.67
  14   3   0    3.12    1.01
  14   3   0    1.62    0.32
  14   3   0    1.24    0.29
   0  -4   0    1.98    0.25
   0  -4   0    2.25    0.19
   0  -4   0    1.82    0.22
   0  -4   0    2.22    0.28
   0   4   0    2.25    0.28
   0   4   0    2.21    0.15
   0   4   0    1.91    0.23
   0   4   0    1.94    0.23
   0   4   0    2.21    0.19
   0   4   0    1.95    0.15
   1  -4   0   33.01    2.21
   1  -4   0   36.23    2.16
  -1  -4   0   32.41    2.21
  -1  -4   0   35.36    2.16
  -1  -4   0   35.28    2.24
  -1  -4   0   34.85    2.13
   1  -4   0   36.09    2.27
   1  -4   0   32.35    2.23
   1   4   0   33.61    2.29
  -1   4   0   35.04    2.26
  -1   4   0   31.12    2.20
   1   4   0   33.86    2.21
   1   4   0   33.34    2.25
   1   4   0   33.76    2.12
   1   4   0   35.96    2.25
  -1   4   0   33.77    2.15
  -1   4   0   32.69    2.22
   1   4   0   34.50    2.23
   1   4   0   33.25    2.15
   2  -4   0    7.29    0.62
   2  -4   0    7.27    0.64
   2  -4   0    8.36    0.57
   2  -4   0    7.24    0.63
  -2  -4   0    8.51    0.63
  -2  -4   0    8.07    0.54
   2  -4   0    8.13    0.51
   2  -4   0    7.87    0.51
  -2  -4   0    7.73    0.61
  -2   4   0    8.29    0.63
   2   4   0    8.52    0.69
  -2   4   0    7.56    0.64
   2   4   0    8.46    0.65
   2   4   0    7.39    0.55
  -2   4   0    8.08    0.61
   2   4   0    8.52    0.64
  -2   4   0    7.73    0.56
   2   4   0    8.12    0.54
   2   4   0    8.21    0.62
   2   4   0    9.42    0.59
   3  -4   0    0.02    0.02
   3  -4   0    0.04    0.02
   3  -4   0    0.03    0.11
  -3  -4   0   -0.05    0.04
   3  -4   0    0.01    0.09
  -3  -4   0    0.02    0.04
   3  -4   0    0.02    0.04
  -3  -4   0    0.08    0.09
   3  -4   0    0.06    0.12
  -3   4   0   -0.04    0.10
   3   4   0   -0.09    0.11
  -3   4   0   -0.06    0.10
   3   4   0    0.09    0.04
   3   4   0    0.09    0.07
   3   4   0   -0.04    0.11
  -3   4   0   -0.01    0.04
   3   4   0    0.08    0.10
   3   4   0   -0.09    0.08
  -3   4   0    0.12    0.09
   3   4   0    0.06    0.04
   3   4   0    0.11    0.12
   4  -4   0    0.17    0.17
   4  -4   0    0.14    0.05
   4  -4   0    0.11    0.07
  -4  -4   0    0.17    0.09
   4  -4   0    0.18    0.05
   4  -4   0    0.35    0.14
  -4  -4   0    0.11    0.05
  -4  -4   0    0.48    0.16
   4   4   0    0.18    0.09
   4   4   0    0.35    0.18
   4   4   0    0.07    0.10
  -4   4   0    0.25    0.13
   4   4   0    0.05    0.13
  -4   4   0    0.21    0.13
   4   4   0    0.20    0.13
   4   4   0    0.04    0.04
  -4   4   0    0.12    0.13
   4   4   0    0.12    0.14
  -4   4   0    0.27    0.09
   5  -4   0    1.08    0.31
  -5  -4   0    0.91    0.24
  -5  -4   0    0.51    0.14
   5  -4   0    0.75    0.10
  -5  -4   0    0.79    0.12
   5  -4   0    0.71    0.22
   5  -4   0    1.00    0.14
  -5  -4   0    0.71    0.29
   5  -4   0    0.81    0.10
  -5   4   0    0.89    0.17
  -5   4   0    0.97    0.28
   5   4   0    0.66    0.18
   5   4   0    0.81    0.22
   5   4   0    0.55    0.21
   5   4   0    0.92    0.29
  -5   4   0    0.76    0.20
  -5   4   0    0.38    0.20
  -5   4   0    0.67    0.19
   5   4   0    0.88    0.12
   5   4   0    0.85    0.19
   5   4   0    0.68    0.26
  -6  -4   0    8.42    0.79
  -6  -4   0    8.98    0.70
   6  -4   0    7.53    0.79
   6  -4   0    8.75    0.80
   6  -4   0    8.70    0.61
   6  -4   0    9.65    0.67
  -6  -4   0    9.41    0.65
   6  -4   0    8.87    0.62
  -6  -4   0    7.66    0.85
   6   4   0    7.87    0.70
  -6   4   0    9.91    0.71
  -6   4   0    8.64    0.71
  -6   4   0    9.54    0.78
   6   4   0    8.92    0.66
  -6   4   0    7.29    0.77
   6   4   0    8.46    0.75
   6   4   0    8.54    0.85
   6   4   0    8.57    0.73
  -6   4   0    8.86    0.76
   6   4   0    9.07    0.68
   6   4   0    9.54    0.65
  -7  -4   0    0.82    0.19
   7  -4   0    0.79    0.29
  -7  -4   0    0.82    0.16
   7  -4   0    0.86    0.16
   7  -4   0    0.94    0.29
  -7  -4   0    1.22    0.42
   7  -4   0    0.84    0.13
  -7  -4   0    1.11    0.33
   7  -4   0    1.10    0.17
   7   4   0    0.79    0.16
   7   4   0    0.59    0.19
  -7   4   0    1.06    0.28
  -7   4   0    1.26    0.24
   7   4   0    0.71    0.24
   7   4   0    0.78    0.15
  -7   4   0    1.02    0.29
   7   4   0    1.18    0.24
   7   4   0    0.75    0.30
  -7   4   0    1.25    0.34
   7   4   0    0.50    0.26
  -7   4   0    0.96    0.21
  -8  -4   0    0.46    0.47
   8  -4   0    0.85    0.14
   8  -4   0    0.29    0.34
   8  -4   0    0.62    0.16
   8  -4   0    0.92    0.16
  -8  -4   0    0.33    0.24
  -8  -4   0    0.57    0.20
   8  -4   0    0.76    0.33
   8   4   0    0.91    0.17
   8   4   0    0.73    0.18
  -8   4   0    0.64    0.17
   8   4   0    0.98    0.31
  -8   4   0    1.26    0.46
   8   4   0    0.62    0.20
   8   4   0    0.83    0.16
   8   4   0    0.70    0.23
  -8   4   0    0.70    0.32
   8   4   0    2.03    0.55
  -8   4   0    0.89    0.24
  -8   4   0    0.47    0.24
   9  -4   0   22.44    1.52
   9  -4   0   21.89    1.47
   9  -4   0   24.35    1.88
  -9  -4   0   20.84    1.73
  -9  -4   0   23.43    1.61
   9  -4   0   21.34    1.48
  -9   4   0   26.40    1.98
  -9   4   0   21.27    1.60
   9   4   0   23.03    1.41
  -9   4   0   22.52    1.71
   9   4   0   21.85    1.71
   9   4   0   25.17    1.95
   9   4   0   19.15    1.56
   9   4   0   20.40    1.39
   9   4   0   20.40    1.49
   9   4   0   22.44    1.53
  -9   4   0   20.71    1.50
  -9   4   0   20.93    1.52
 -10  -4   0    4.42    1.01
 -10  -4   0    3.50    0.66
  10  -4   0    4.10    0.38
  10  -4   0    4.32    0.42
  10  -4   0    4.91    0.79
 -10  -4   0    3.79    0.49
  10  -4   0    3.73    0.74
  10  -4   0    3.60    0.35
 -10   4   0    5.52    0.99
  10   4   0    4.22    0.42
 -10   4   0    3.35    0.37
  10   4   0    3.45    0.65
  10   4   0    4.73    0.91
  10   4   0    3.17    0.38
 -10   4   0    3.73    0.61
  10   4   0    3.60    0.47
 -10   4   0    3.55    0.39
  11  -4   0    0.55    0.17
  11  -4   0    0.19    0.16
 -11  -4   0    0.16    0.32
  11  -4   0    0.94    0.21
  11  -4   0    0.69    0.56
 -11  -4   0    0.77    0.45
  11   4   0    0.32    0.22
  11   4   0    0.24    0.16
 -11   4   0    0.62    0.33
 -11   4   0    0.47    0.41
  11   4   0    0.20    0.54
 -12  -4   0    1.13    0.41
  12  -4   0    0.58    0.21
 -12  -4   0    0.39    0.54
  12  -4   0    1.01    0.64
  12  -4   0    1.24    0.24
  12  -4   0    1.20    0.23
  12   4   0    1.06    0.29
  12   4   0    0.60    0.22
  12   4   0    0.52    0.50
 -12   4   0    1.40    0.55
 -13  -4   0   -0.66    0.60
  13  -4   0    0.13    0.19
  13  -4   0   -0.06    0.71
  13  -4   0    0.04    0.21
 -13   4   0    0.64    0.44
  13   4   0    0.32    0.27
  13   4   0    0.57    0.74
  13   4   0    0.26    0.21
  14  -4   0    0.42    0.90
  14  -4   0    0.81    0.27
 -14  -4   0    1.62    0.74
  14  -4   0    0.98    0.29
 -14   4   0    0.14    0.71
  14   4   0    0.60    0.30
  14   4   0    1.39    0.35
  14   4   0   -0.36    0.87
   0  -5   0    0.02    0.08
   0  -5   0    0.00    0.04
   0  -5   0   -0.05    0.11
   0   5   0    0.01    0.02
   0   5   0    0.11    0.13
   0   5   0    0.02    0.02
   0   5   0   -0.01    0.10
   0   5   0   -0.02    0.08
   0   5   0    0.04    0.05
   1  -5   0  926.27   60.42
  -1  -5   0  914.35   60.49
  -1   5   0  907.84   60.25
   1   5   0 1000.00   60.50
   2  -5   0    4.45    0.34
  -2  -5   0    4.24    0.40
   2  -5   0    4.27    0.43
  -2  -5   0    4.44    0.31
  -2  -5   0    4.32    0.33
   2  -5   0    4.20    0.44
   2  -5   0    3.59    0.39
  -2   5   0    4.12    0.40
   2   5   0    3.73    0.43
   2   5   0    3.88    0.38
  -2   5   0    4.32    0.45
   2   5   0    3.38    0.40
  -2   5   0    4.35    0.33
   2   5   0    4.01    0.30
   2   5   0    5.17    0.50
  -2   5   0    4.46    0.42
   2   5   0    3.62    0.42
   2   5   0    4.03    0.33
   3  -5   0   26.88    1.66
  -3  -5   0   30.10    1.85
   3  -5   0   26.16    1.66
   3  -5   0   26.20    1.85
   3  -5   0   25.44    1.82
   3  -5   0   26.75    1.74
  -3  -5   0   25.72    1.70
  -3   5   0   26.30    1.82
   3   5   0   25.79    1.72
  -3   5   0   26.89    1.81
  -3   5   0   26.17    1.84
  -3   5   0   26.67    1.73
   3   5   0   26.34    1.87
   3   5   0   25.98    1.83
   3   5   0   26.91    1.71
   3   5   0   29.52    1.91
   3   5   0   27.05    1.85
   3   5   0   26.52    1.80
   4  -5   0   20.03    1.28
   4  -5   0   18.88    1.44
  -4  -5   0   20.78    1.33
   4  -5   0   21.48    1.50
  -4  -5   0   20.64    1.46
   4  -5   0   20.71    1.29
   4  -5   0   21.06    1.35
   4   5   0   20.56    1.32
  -4   5   0   19.38    1.45
   4   5   0   19.77    1.44
  -4   5   0   20.83    1.45
   4   5   0   20.06    1.34
   4   5   0   22.11    1.40
   4   5   0   21.40    1.49
   4   5   0   18.80    1.45
   4   5   0   20.19    1.42
  -4   5   0   18.29    1.34
  -4   5   0   18.90    1.43
   5  -5   0    4.49    0.53
   5  -5   0    4.65    0.34
  -5  -5   0    4.84    0.42
   5  -5   0    3.68    0.48
   5  -5   0    4.88    0.40
   5  -5   0    4.91    0.34
  -5  -5   0    5.01    0.38
  -5  -5   0    6.23    0.56
  -5   5   0    4.87    0.56
  -5   5   0    4.33    0.48
   5   5   0    4.62    0.54
   5   5   0    4.75    0.50
  -5   5   0    4.68    0.40
  -5   5   0    4.57    0.49
   5   5   0    4.34    0.37
   5   5   0    4.33    0.47
   5   5   0    4.11    0.49
  -5   5   0    3.73    0.54
   5   5   0    4.97    0.57
  -6  -5   0    0.52    0.20
  -6  -5   0    0.60    0.25
  -6  -5   0    0.78    0.14
   6  -5   0    0.62    0.11
   6  -5   0    0.59    0.27
   6  -5   0    0.66    0.25
   6  -5   0    0.77    0.17
   6  -5   0    0.76    0.11
   6   5   0    0.21    0.23
  -6   5   0    0.69    0.23
  -6   5   0    0.58    0.24
  -6   5   0    0.75    0.27
   6   5   0    0.27    0.19
   6   5   0    0.52    0.17
  -6   5   0    0.45    0.26
  -6   5   0    0.86    0.19
   6   5   0    0.42    0.23
   6   5   0    0.40    0.24
   6   5   0    1.68    0.40
   6   5   0    0.72    0.15
   6   5   0    0.84    0.14
   7  -5   0    9.63    0.73
   7  -5   0    8.68    0.96
   7  -5   0   10.60    0.74
  -7  -5   0    9.15    0.81
  -7  -5   0    9.45    0.94
  -7  -5   0   11.49    1.17
   7  -5   0   11.82    1.06
  -7  -5   0   11.12    0.78
   7  -5   0    9.87    0.78
   7   5   0   10.93    0.86
   7   5   0   11.95    0.81
  -7   5   0   10.91    0.92
  -7   5   0   10.57    0.86
  -7   5   0   11.04    0.83
   7   5   0   11.13    0.91
  -7   5   0   10.60    1.04
   7   5   0   10.53    0.82
   7   5   0   10.88    0.77
   7   5   0   10.68    1.11
   7   5   0    8.14    0.86
  -7   5   0   11.24    0.93
   7   5   0   12.53    1.07
   8  -5   0    0.17    0.32
  -8  -5   0    0.70    0.23
   8  -5   0    0.39    0.09
   8  -5   0    0.05    0.34
  -8  -5   0    0.60    0.31
   8  -5   0    0.35    0.12
   8  -5   0    0.33    0.12
  -8  -5   0    0.14    0.45
   8   5   0    0.45    0.21
  -8   5   0    0.53    0.28
   8   5   0    0.37    0.14
   8   5   0    0.36    0.40
   8   5   0    0.34    0.12
  -8   5   0   -0.33    0.26
   8   5   0    0.36    0.21
  -8   5   0    0.16    0.22
   8   5   0    0.52    0.37
   8   5   0    0.36    0.25
   8   5   0    0.44    0.22
  -8   5   0   -0.02    0.15
  -8   5   0   -0.31    0.37
   9  -5   0    2.06    0.28
   9  -5   0    2.27    0.59
  -9  -5   0    2.18    0.35
  -9  -5   0    2.53    0.76
  -9  -5   0    2.33    0.55
   9  -5   0    1.73    0.24
   9  -5   0    2.27    0.53
   9  -5   0    2.62    0.26
   9   5   0    2.62    0.39
  -9   5   0    2.45    0.39
   9   5   0    2.96    0.60
  -9   5   0    2.14    0.36
   9   5   0    2.12    0.29
  -9   5   0    1.50    0.62
  -9   5   0    1.48    0.40
   9   5   0    2.38    0.29
   9   5   0    2.00    0.31
   9   5   0    2.63    0.40
   9   5   0    2.50    0.65
  -9   5   0    2.63    0.49
 -10  -5   0   12.20    1.03
  10  -5   0   13.00    0.92
 -10  -5   0   12.24    1.24
  10  -5   0   12.08    0.95
  10  -5   0   14.23    1.36
  10  -5   0   15.24    1.40
  10  -5   0   11.36    0.88
  10   5   0   14.69    1.40
 -10   5   0   12.82    1.01
 -10   5   0   12.25    1.42
  10   5   0   11.91    1.17
 -10   5   0   11.82    0.97
  10   5   0   12.06    1.03
 -10   5   0   10.38    1.02
 -10   5   0   12.69    1.16
  10   5   0   12.16    0.95
 -11  -5   0   -0.07    0.30
  11  -5   0    0.00    0.12
  11  -5   0    0.17    0.16
  11  -5   0    0.01    0.12
 -11  -5   0   -0.27    0.44
  11  -5   0    0.24    0.52
 -11   5   0    0.13    0.21
 -11   5   0    0.19    0.31
 -11   5   0    0.33    0.23
  11   5   0    0.31    0.19
  11   5   0   -0.17    0.13
  11   5   0    0.18    0.58
 -11   5   0   -0.50    0.37
  12  -5   0    0.26    0.18
  12  -5   0   -0.37    0.54
 -12  -5   0   -0.24    0.36
  12  -5   0   -0.14    0.15
  12  -5   0   -0.51    0.17
 -12  -5   0    0.48    0.54
  12   5   0    0.05    0.21
 -12   5   0    0.58    0.50
  12   5   0   -0.35    0.64
  12   5   0    0.21    0.16
 -13  -5   0    0.18    0.66
  13  -5   0    1.48    0.29
  13  -5   0    1.35    0.79
  13  -5   0    0.42    0.23
  13   5   0    1.01    0.30
   0  -6   0   67.11    4.26
   0  -6   0   64.90    4.23
   0  -6   0   67.93    4.15
   0   6   0   65.12    4.08
   0   6   0   64.06    4.25
   0   6   0   67.09    4.09
   0   6   0   61.89    4.22
   0   6   0   64.90    4.15
   0   6   0   71.56    4.40
   0   6   0   65.87    4.31
  -1  -6   0   12.56    0.98
  -1  -6   0   13.19    1.03
   1  -6   0   12.60    1.02
   1  -6   0   11.53    0.98
   1  -6   0   13.64    0.93
  -1  -6   0   13.69    0.92
  -1   6   0   13.27    0.92
   1   6   0   13.39    1.01
  -1   6   0   14.18    1.02
  -1   6   0   13.30    1.06
   1   6   0   14.65    1.08
   1   6   0   14.44    0.88
  -1   6   0   13.07    0.99
   1   6   0   13.61    0.87
   1   6   0   14.14    1.14
   1   6   0   14.29    0.92
   1   6   0   13.20    1.03
   2  -6   0   38.08    2.61
  -2  -6   0   39.61    2.45
   2  -6   0   39.39    2.50
  -2  -6   0   40.51    2.49
  -2  -6   0   35.29    2.55
   2  -6   0   38.21    2.58
  -2   6   0   40.37    2.59
   2   6   0   37.46    2.62
   2   6   0   41.08    2.57
  -2   6   0   37.68    2.48
   2   6   0   36.80    2.59
   2   6   0   42.94    2.66
   2   6   0   38.65    2.48
   2   6   0   40.07    2.46
  -2   6   0   34.76    2.55
   2   6   0   38.78    2.69
   2   6   0   39.60    2.45
  -2   6   0   40.63    2.64
   3  -6   0    3.16    0.41
   3  -6   0    4.05    0.26
  -3  -6   0    3.77    0.41
   3  -6   0    4.05    0.34
   3  -6   0    4.23    0.47
  -3  -6   0    4.12    0.32
   3  -6   0    3.89    0.26
   3   6   0    3.70    0.49
  -3   6   0    3.82    0.40
   3   6   0    3.31    0.44
  -3   6   0    3.74    0.33
  -3   6   0    4.11    0.43
   3   6   0    3.31    0.43
   3   6   0    3.85    0.31
   3   6   0    4.27    0.37
   3   6   0    4.20    0.49
  -3   6   0    4.42    0.48
   3   6   0    4.23    0.42
   3   6   0    4.40    0.50
   3   6   0    3.72    0.31
   3   6   0    4.04    0.33
  -4  -6   0    1.22    0.35
   4  -6   0    1.09    0.10
   4  -6   0    0.95    0.10
   4  -6   0    1.17    0.17
   4  -6   0    0.98    0.27
  -4  -6   0    0.86    0.13
   4  -6   0    1.31    0.29
  -4   6   0    1.97    0.43
   4   6   0    0.94    0.22
  -4   6   0    0.86    0.15
   4   6   0    1.30    0.28
   4   6   0    1.22    0.34
  -4   6   0    0.72    0.21
   4   6   0    0.94    0.24
  -4   6   0    1.43    0.31
  -4   6   0    1.38    0.28
   4   6   0    0.68    0.27
   4   6   0    1.08    0.13
   4   6   0    1.19    0.15
   4   6   0    0.86    0.14
   4   6   0    0.76    0.26
  -5  -6   0    0.31    0.09
   5  -6   0    0.50    0.08
   5  -6   0    0.18    0.10
   5  -6   0    0.37    0.27
   5  -6   0    0.38    0.07
   5  -6   0    0.41    0.23
  -5  -6   0    0.26    0.20
   5   6   0    0.55    0.26
   5   6   0    0.06    0.18
   5   6   0    0.07    0.19
   5   6   0    0.12    0.20
  -5   6   0    0.18    0.24
  -5   6   0    0.40    0.19
  -5   6   0    0.06    0.17
   5   6   0    0.38    0.10
   5   6   0    0.31    0.11
   5   6   0    0.28    0.16
  -5   6   0    0.51    0.13
  -5   6   0    0.09    0.19
   5   6   0    0.27    0.10
   5   6   0   -0.17    0.17
  -6  -6   0    0.67    0.18
   6  -6   0    0.71    0.24
   6  -6   0    0.83    0.12
   6  -6   0    0.81    0.11
  -6  -6   0    0.86    0.16
   6  -6   0    0.84    0.18
  -6  -6   0    0.47    0.27
   6  -6   0    0.23    0.29
   6   6   0    0.62    0.15
  -6   6   0    0.60    0.30
  -6   6   0    0.81    0.28
   6   6   0    0.44    0.23
   6   6   0    0.47    0.22
   6   6   0    1.11    0.35
   6   6   0    0.93    0.16
  -6   6   0    0.63    0.22
   6   6   0    0.53    0.14
   6   6   0    0.34    0.28
  -6   6   0    1.00    0.21
   6   6   0    0.24    0.16
  -6   6   0    0.75    0.27
   6   6   0    0.50    0.26
   7  -6   0    3.49    0.29
   7  -6   0    3.58    0.53
   7  -6   0    3.18    0.34
   7  -6   0    3.58    0.58
   7  -6   0    3.66    0.31
  -7  -6   0    3.82    0.56
  -7  -6   0    3.25    0.40
   7   6   0    3.45    0.33
  -7   6   0    4.06    0.64
   7   6   0    2.55    0.48
  -7   6   0    3.06    0.37
   7   6   0    3.26    0.44
  -7   6   0    3.76    0.50
  -7   6   0    3.17    0.53
   7   6   0    4.05    0.45
  -7   6   0    3.60    0.46
   7   6   0    3.46    0.49
   7   6   0    3.87    0.54
   7   6   0    4.02    0.71
   7   6   0    3.73    0.36
  -8  -6   0    0.95    0.36
  -8  -6   0    0.87    0.24
   8  -6   0    0.60    0.38
   8  -6   0    0.49    0.14
   8  -6   0    0.26    0.10
   8  -6   0   -0.26    0.37
   8  -6   0    0.48    0.12
   8   6   0    0.29    0.35
  -8   6   0    0.33    0.21
   8   6   0    0.46    0.19
   8   6   0    0.23    0.38
   8   6   0    0.36    0.23
   8   6   0    0.36    0.12
  -8   6   0    1.18    0.46
  -8   6   0   -0.09    0.30
   8   6   0    0.48    0.16
   8   6   0    1.17    0.47
  -8   6   0    0.23    0.27
  -8   6   0    0.53    0.21
   8   6   0    0.05    0.27
   9  -6   0   -0.06    0.40
  -9  -6   0    0.21    0.33
   9  -6   0    0.07    0.12
   9  -6   0    0.08    0.10
   9  -6   0   -0.42    0.46
  -9  -6   0    0.18    0.22
   9  -6   0    0.15    0.09
   9   6   0    0.13    0.24
  -9   6   0   -0.26    0.45
   9   6   0    0.15    0.24
   9   6   0   -0.35    0.41
   9   6   0    0.23    0.11
  -9   6   0   -0.23    0.33
   9   6   0   -0.09    0.30
  -9   6   0    0.24    0.29
   9   6   0    0.11    0.19
   9   6   0    0.05    0.11
  -9   6   0   -0.06    0.30
  10  -6   0    1.96    0.29
  10  -6   0    1.69    0.25
  10  -6   0    1.97    0.65
 -10  -6   0    2.26    0.41
  10  -6   0    1.97    0.26
 -10  -6   0    2.17    0.61
  10   6   0    2.05    0.52
  10   6   0    0.92    0.64
  10   6   0    2.01    0.36
 -10   6   0    1.88    0.44
 -10   6   0    2.05    0.49
 -10   6   0    1.87    0.41
 -10   6   0    2.80    0.76
  10   6   0    1.32    0.35
 -10   6   0    2.16    0.47
  10   6   0    2.87    0.46
  10   6   0    2.47    0.32
  11  -6   0    1.36    0.64
  11  -6   0    0.83    0.19
  11  -6   0    0.88    0.25
  11  -6   0    0.55    0.19
 -11  -6   0    0.77    0.32
 -11  -6   0    0.24    0.37
  11   6   0    0.57    0.23
 -11   6   0    0.66    0.38
  11   6   0    0.68    0.26
 -11   6   0    0.49    0.43
 -11   6   0    0.54    0.40
  11   6   0    0.68    0.60
  12  -6   0    0.48    0.19
  12  -6   0    0.68    0.67
  12  -6   0    0.27    0.20
  12  -6   0    0.44    0.20
 -12  -6   0    0.05    0.38
 -12  -6   0    0.23    0.56
 -12   6   0    0.24    0.48
  12   6   0    0.15    0.73
  12   6   0    0.59    0.29
  12   6   0    0.61    0.20
  13  -6   0    0.61    0.81
  13  -6   0    0.23    0.20
 -13  -6   0   -0.49    0.77
  13  -6   0    0.36    0.23
  13   6   0    0.12    0.82
 -13   6   0    0.44    0.56
  13   6   0    0.00    0.30
  13   6   0    0.14    0.24
   0  -7   0   -0.02    0.11
   0  -7   0   -0.12    0.18
   0  -7   0    0.02    0.07
   0   7   0    0.31    0.20
   0   7   0    0.05    0.02
   0   7   0   -0.01    0.06
   0   7   0   -0.02    0.13
   0   7   0   -0.14    0.14
   0   7   0    0.15    0.15
   0   7   0    0.02    0.03
   1  -7   0   -0.01    0.18
  -1  -7   0    0.01    0.12
   1  -7   0    0.14    0.13
   1  -7   0    0.02    0.06
  -1  -7   0    0.06    0.16
   1   7   0    0.03    0.14
   1   7   0   -0.07    0.14
   1   7   0    0.26    0.22
  -1   7   0    0.04    0.19
  -1   7   0    0.06    0.02
  -1   7   0    0.18    0.24
  -1   7   0    0.05    0.05
   1   7   0    0.05    0.04
   1   7   0    0.01    0.05
   1   7   0    0.12    0.23
  -1   7   0   -0.07    0.11
   1   7   0    0.07    0.05
  -1   7   0    0.19    0.15
  -2  -7   0    0.32    0.11
   2  -7   0    0.22    0.15
   2  -7   0    0.20    0.18
   2  -7   0    0.30    0.09
  -2  -7   0    0.19    0.16
   2   7   0    0.43    0.26
   2   7   0    0.16    0.18
   2   7   0    0.25    0.09
  -2   7   0    0.91    0.28
   2   7   0    0.26    0.07
   2   7   0    0.20    0.16
  -2   7   0    0.37    0.20
  -2   7   0    0.43    0.18
   2   7   0    0.66    0.24
   2   7   0    0.38    0.22
  -2   7   0   -0.16    0.21
  -2   7   0    0.30    0.12
   2   7   0    0.45    0.08
  -3  -7   0    0.76    0.12
   3  -7   0    0.76    0.25
   3  -7   0    0.74    0.13
   3  -7   0    0.47    0.23
  -3  -7   0    0.83    0.26
  -3   7   0    0.72    0.23
  -3   7   0    0.76    0.15
   3   7   0    1.10    0.15
   3   7   0    0.48    0.28
   3   7   0    0.83    0.29
   3   7   0    0.98    0.12
  -3   7   0    0.82    0.22
   3   7   0    0.87    0.23
   3   7   0    1.03    0.13
   3   7   0    0.83    0.19
  -3   7   0    1.08    0.38
   3   7   0    0.79    0.24
   3   7   0    0.88    0.32
   3   7   0    0.57    0.29
  -3   7   0    0.54    0.25
   4  -7   0    1.08    0.29
   4  -7   0    1.82    0.13
   4  -7   0    1.78    0.21
  -4  -7   0    2.10    0.35
  -4  -7   0    1.49    0.18
   4  -7   0    1.60    0.13
  -4   7   0    1.13    0.31
   4   7   0    1.69    0.39
  -4   7   0    1.58    0.20
   4   7   0    1.63    0.33
   4   7   0    1.15    0.16
  -4   7   0    1.51    0.45
   4   7   0    2.01    0.26
   4   7   0    1.27    0.29
  -4   7   0    1.85    0.30
   4   7   0    2.07    0.20
   4   7   0    2.43    0.46
  -4   7   0    1.87    0.32
   4   7   0    1.63    0.37
   4   7   0    1.66    0.23
   4   7   0    1.43    0.35
   5  -7   0    3.65    0.26
   5  -7   0    3.55    0.26
   5  -7   0    3.28    0.46
   5  -7   0    2.85    0.46
  -5  -7   0    3.56    0.31
  -5  -7   0    3.05    0.47
   5  -7   0    3.35    0.34
   5   7   0    3.15    0.48
   5   7   0    4.02    0.51
  -5   7   0    3.17    0.44
   5   7   0    3.97    0.53
   5   7   0    2.99    0.41
   5   7   0    3.23    0.32
  -5   7   0    3.40    0.34
   5   7   0    4.18    0.40
  -5   7   0    2.87    0.42
  -5   7   0    3.04    0.53
   5   7   0    3.28    0.51
   5   7   0    3.23    0.32
  -5   7   0    3.88    0.55
   5   7   0    3.83    0.32
   6  -7   0   13.63    0.94
   6  -7   0   14.03    0.94
  -6  -7   0   16.14    1.26
   6  -7   0   12.86    1.02
   6  -7   0   13.18    1.24
   6  -7   0   15.71    1.30
   6   7   0   15.39    1.02
   6   7   0   13.11    1.09
   6   7   0   13.86    1.00
   6   7   0   17.96    1.42
  -6   7   0   11.93    1.12
   6   7   0   15.38    1.38
   6   7   0   17.15    1.33
   6   7   0   16.05    1.17
  -6   7   0   15.24    1.27
  -6   7   0   15.02    1.05
   6   7   0   13.22    1.01
   6   7   0   13.93    1.13
  -6   7   0   14.42    1.26
   7  -7   0    3.41    0.33
   7  -7   0    2.15    0.22
  -7  -7   0    2.26    0.49
   7  -7   0    2.43    0.23
   7  -7   0    1.61    0.50
   7  -7   0    2.79    0.57
   7   7   0    2.64    0.44
   7   7   0    2.89    0.45
   7   7   0    2.51    0.28
  -7   7   0    2.97    0.55
  -7   7   0    2.15    0.53
   7   7   0    1.48    0.49
   7   7   0    2.99    0.39
   7   7   0    3.14    0.61
  -7   7   0    2.42    0.47
   7   7   0    2.50    0.29
   7   7   0    2.92    0.31
  -7   7   0    2.52    0.32
   8  -7   0    5.46    0.44
   8  -7   0    4.50    0.80
   8  -7   0    5.57    0.51
  -8  -7   0    6.55    0.78
   8  -7   0    7.38    0.86
  -8  -7   0    5.93    0.56
   8   7   0    4.47    0.60
  -8   7   0    6.21    0.75
   8   7   0    6.30    0.67
  -8   7   0    4.23    0.79
   8   7   0    5.15    0.49
   8   7   0    4.88    0.47
  -8   7   0    6.15    0.57
  -8   7   0    6.28    0.69
   8   7   0    4.34    0.70
   8   7   0    5.74    0.59
   8   7   0    5.54    0.85
   8   7   0    5.55    0.49
   8   7   0    6.21    0.79
   9  -7   0    0.00    0.50
  -9  -7   0   -0.11    0.36
  -9  -7   0    0.18    0.18
   9  -7   0    0.13    0.11
   9  -7   0   -0.29    0.39
   9  -7   0    0.22    0.10
   9  -7   0    0.20    0.14
  -9   7   0   -0.06    0.50
   9   7   0    0.57    0.50
  -9   7   0    0.32    0.36
  -9   7   0   -0.16    0.37
   9   7   0   -0.04    0.36
   9   7   0    0.22    0.25
   9   7   0    0.16    0.46
  -9   7   0    0.07    0.34
   9   7   0   -0.57    0.35
   9   7   0    0.24    0.13
   9   7   0    0.12    0.15
  -9   7   0    0.76    0.23
   9   7   0    0.65    0.30
  10  -7   0    0.38    0.15
 -10  -7   0    0.69    0.49
  10  -7   0    0.90    0.22
  10  -7   0    0.99    0.19
 -10  -7   0    0.75    0.31
  10  -7   0    2.00    0.60
 -10   7   0    0.53    0.42
 -10   7   0    0.24    0.73
  10   7   0    0.77    0.32
 -10   7   0    0.14    0.33
  10   7   0    0.45    0.17
 -10   7   0    0.88    0.43
 -10   7   0    1.41    0.44
  10   7   0    0.39    0.28
  10   7   0    0.61    0.41
  10   7   0    0.64    0.55
  11  -7   0    0.66    0.19
  11  -7   0    0.47    0.16
 -11  -7   0    0.49    0.54
 -11  -7   0    0.48    0.29
  11  -7   0    0.08    0.54
  11  -7   0    0.46    0.20
  11   7   0    0.25    0.34
  11   7   0    0.39    0.17
  11   7   0    0.45    0.27
  11   7   0   -0.65    0.56
 -11   7   0    0.50    0.46
 -11   7   0    1.42    0.51
 -11   7   0    0.44    0.33
  12  -7   0    0.66    0.21
 -12  -7   0    0.42    0.66
  12  -7   0    0.81    0.27
  12  -7   0    1.32    0.25
  12  -7   0    1.66    0.78
 -12   7   0    1.64    0.51
  12   7   0    1.71    0.36
  12   7   0    0.87    0.28
 -12   7   0    1.24    0.61
 -12   7   0    0.14    0.48
  12   7   0    0.43    0.73
  13  -7   0    0.59    0.28
 -13  -7   0   -0.44    0.86
  13  -7   0    0.76    0.27
  13   7   0    1.53    0.35
  13   7   0    1.52    0.40
 -13   7   0   -0.18    0.61
  13   7   0    0.82    0.89
   0  -8   0  185.73   12.24
   0  -8   0  180.65   12.19
   0  -8   0  201.64   12.11
   0   8   0  183.36   12.20
   0   8   0  202.46   12.02
   0   8   0  200.56   12.33
   0   8   0  189.66   12.40
   0   8   0  201.01   12.10
   0   8   0  204.49   12.01
   1  -8   0   33.64    2.22
  -1  -8   0   28.50    2.13
  -1  -8   0   31.82    2.05
  -1  -8   0   28.59    2.17
   1  -8   0   32.16    2.06
   1  -8   0   30.41    2.16
   1   8   0   31.84    1.98
   1   8   0   31.92    2.05
  -1   8   0   31.20    2.18
   1   8   0   32.56    2.27
   1   8   0   29.01    2.16
  -1   8   0   30.80    2.34
  -1   8   0   34.67    1.94
   1   8   0   31.59    1.98
  -1   8   0   28.94    2.13
  -1   8   0   29.96    2.24
   1   8   0   33.81    2.35
   1   8   0   30.49    2.20
  -1   8   0   31.04    2.05
   2  -8   0   10.13    0.95
  -2  -8   0   11.55    0.82
   2  -8   0   12.66    0.84
   2  -8   0    9.19    0.91
   2   8   0   11.42    0.82
   2   8   0   11.82    0.96
  -2   8   0   10.18    0.90
   2   8   0   11.33    0.76
  -2   8   0   12.42    0.95
   2   8   0   11.85    0.98
   2   8   0   11.57    1.02
  -2   8   0   10.72    1.08
  -2   8   0    9.85    0.80
   2   8   0   11.64    0.92
   2   8   0   12.44    1.10
  -2   8   0   11.49    1.02
   2   8   0   11.99    0.77
  -3  -8   0    4.12    0.37
  -3  -8   0    4.01    0.46
   3  -8   0    3.18    0.52
   3  -8   0    3.69    0.52
   3  -8   0    3.91    0.38
  -3   8   0    4.63    0.65
   3   8   0    4.57    0.48
   3   8   0    4.05    0.40
   3   8   0    4.00    0.32
   3   8   0    4.33    0.37
   3   8   0    4.68    0.61
   3   8   0    4.66    0.58
  -3   8   0    3.82    0.47
  -3   8   0    3.63    0.54
  -3   8   0    3.73    0.46
  -3   8   0    4.13    0.37
   4  -8   0    2.19    0.26
   4  -8   0    1.81    0.37
   4  -8   0    1.79    0.45
   4   8   0    1.90    0.20
  -4   8   0    2.18    0.48
   4   8   0    1.90    0.21
   4   8   0    2.16    0.41
   4   8   0    1.65    0.25
   4   8   0    2.11    0.23
  -4   8   0    1.95    0.23
  -4   8   0    1.91    0.34
  -4   8   0    1.95    0.39
   4   8   0    1.18    0.43
  -4   8   0    1.61    0.34
   4   8   0    2.07    0.42
   4   8   0    1.43    0.33
   4   8   0    2.75    0.54
   4   8   0    1.60    0.35
   5  -8   0    1.25    0.12
   5  -8   0    0.97    0.22
   5  -8   0    1.78    0.43
   5  -8   0    1.85    0.43
   5  -8   0    1.45    0.12
  -5  -8   0    1.67    0.39
   5   8   0    1.62    0.47
  -5   8   0    1.03    0.35
   5   8   0    1.66    0.44
   5   8   0    1.08    0.33
  -5   8   0    1.53    0.49
   5   8   0    0.81    0.16
   5   8   0    0.78    0.37
  -5   8   0    1.58    0.44
   5   8   0    0.92    0.27
   5   8   0    1.53    0.28
   5   8   0    1.37    0.19
  -5   8   0    1.32    0.31
   5   8   0    1.61    0.20
  -5   8   0    1.50    0.21
   5   8   0    1.55    0.47
   6  -8   0    3.30    0.37
  -6  -8   0    3.50    0.55
   6  -8   0    3.67    0.28
   6  -8   0    4.12    0.67
   6  -8   0    3.96    0.29
   6  -8   0    3.67    0.61
   6   8   0    3.62    0.44
   6   8   0    3.63    0.36
   6   8   0    3.63    0.34
   6   8   0    4.35    0.67
  -6   8   0    3.76    0.64
   6   8   0    3.01    0.54
   6   8   0    3.96    0.37
  -6   8   0    3.30    0.37
   6   8   0    3.60    0.67
  -6   8   0    4.21    0.55
  -6   8   0    3.78    0.51
   6   8   0    3.63    0.50
  -6   8   0    3.06    0.57
   6   8   0    3.04    0.59
  -7  -8   0    5.95    0.75
   7  -8   0    8.50    0.89
   7  -8   0    5.91    0.55
   7  -8   0    5.68    0.44
   7  -8   0    6.07    0.83
   7  -8   0    6.03    0.45
   7   8   0    5.02    0.59
   7   8   0    6.02    0.83
  -7   8   0    5.26    0.81
  -7   8   0    5.56    0.55
   7   8   0    6.25    0.52
   7   8   0    6.60    0.68
   7   8   0    6.08    0.82
   7   8   0    6.23    0.53
   7   8   0    7.09    0.94
   7   8   0    6.18    0.51
  -7   8   0    5.60    0.72
  -7   8   0    6.95    0.81
   7   8   0    6.32    0.69
  -7   8   0    6.43    0.70
  -8  -8   0    3.57    0.67
   8  -8   0    3.67    0.33
   8  -8   0    4.00    0.43
   8  -8   0    4.51    0.75
  -8   8   0    4.83    0.77
   8   8   0    4.65    0.90
  -8   8   0    3.97    0.64
  -8   8   0    4.17    0.46
   8   8   0    5.13    0.74
   8   8   0    3.20    0.49
   8   8   0    3.62    0.40
  -8   8   0    4.60    0.61
   8   8   0    4.60    0.60
   8   8   0    3.30    0.58
   8   8   0    4.35    0.41
   8   8   0    3.48    0.75
  -8   8   0    3.78    0.68
   8   8   0    4.14    0.39
   9  -8   0    1.68    0.63
   9  -8   0    1.10    0.18
   9  -8   0    1.35    0.64
   9  -8   0    1.30    0.18
   9  -8   0    1.40    0.28
   9   8   0    1.37    0.34
  -9   8   0    1.43    0.56
  -9   8   0    1.56    0.46
   9   8   0    0.75    0.22
   9   8   0    0.87    0.57
   9   8   0    0.62    0.39
  -9   8   0    0.95    0.41
  -9   8   0    0.83    0.29
   9   8   0    1.20    0.23
  -9   8   0    1.69    0.64
   9   8   0    1.30    0.53
   9   8   0    1.69    0.54
  10  -8   0    1.38    0.23
  10  -8   0    1.26    0.21
  10  -8   0    1.44    0.30
 -10  -8   0    1.67    0.54
  10  -8   0    1.66    0.67
 -10   8   0    0.81    0.59
 -10   8   0    1.03    0.44
  10   8   0    1.44    0.29
  10   8   0    1.29    0.42
 -10   8   0    1.31    0.53
  10   8   0    1.48    0.29
  10   8   0    1.18    0.63
  10   8   0    1.85    0.41
 -11  -8   0    0.20    0.28
  11  -8   0    0.24    0.16
  11  -8   0    0.71    0.60
  11  -8   0    0.29    0.15
  11  -8   0    0.01    0.17
 -11  -8   0    0.41    0.48
 -11   8   0   -0.16    0.53
 -11   8   0   -0.10    0.53
  11   8   0    0.39    0.36
  11   8   0    0.60    0.46
  11   8   0    0.44    0.21
  11   8   0    0.33    0.30
  11   8   0    0.14    0.21
 -11   8   0    0.47    0.45
  11   8   0    0.24    0.69
  12  -8   0    4.60    0.54
 -12  -8   0    2.89    0.93
  12  -8   0    4.71    0.47
  12  -8   0    3.68    0.97
  12   8   0    5.00    1.07
  12   8   0    3.48    0.49
 -12   8   0    3.76    0.79
 -12   8   0    4.83    0.76
  12   8   0    4.65    0.63
  12   8   0    4.35    0.56
  13  -8   0   -0.24    0.81
  13  -8   0    0.16    0.23
 -13  -8   0    0.45    0.85
  13  -8   0   -0.05    0.25
  13  -8   0    0.38    0.27
  13   8   0   -0.97    0.84
 -13   8   0    1.71    0.67
  13   8   0    0.04    0.22
 -13   8   0    0.16    0.53
  13   8   0   -0.10    0.35
 -13   8   0   -0.19    0.51
   0  -9   0   -0.01    0.07
   0  -9   0    0.04    0.21
   0  -9   0   -0.03    0.16
   0   9   0    0.05    0.03
   0   9   0    0.22    0.21
   0   9   0    0.05    0.04
   0   9   0    0.11    0.08
   0   9   0   -0.09    0.28
   0   9   0   -0.26    0.18
   0   9   0   -0.12    0.15
  -1  -9   0   14.07    1.15
   1  -9   0   15.02    1.27
  -1  -9   0   15.54    1.24
   1  -9   0   12.36    1.20
  -1  -9   0   15.92    1.07
   1  -9   0   15.30    1.07
  -1   9   0   16.73    1.40
  -1   9   0   15.13    1.06
   1   9   0   15.46    0.99
   1   9   0   16.99    1.26
  -1   9   0   14.70    1.16
  -1   9   0   15.17    0.94
  -1   9   0   14.83    1.21
   1   9   0   16.09    1.00
   1   9   0   15.64    1.30
   1   9   0   15.35    1.38
  -1   9   0   15.42    1.30
   1   9   0   14.53    1.06
   1   9   0   12.83    1.18
   2  -9   0   18.25    1.50
   2  -9   0   20.11    1.56
  -2  -9   0   18.84    1.47
   2  -9   0   19.54    1.39
  -2  -9   0   21.55    1.39
  -2   9   0   20.82    1.38
   2   9   0   20.40    1.38
  -2   9   0   18.61    1.47
   2   9   0   20.14    1.32
   2   9   0   19.75    1.31
   2   9   0   21.27    1.49
   2   9   0   20.51    1.69
  -2   9   0   21.17    1.63
   2   9   0   20.65    1.61
  -2   9   0   21.68    1.52
  -3  -9   0    1.19    0.29
   3  -9   0    1.39    0.41
   3  -9   0    0.94    0.29
   3  -9   0    1.56    0.22
  -3  -9   0    1.51    0.22
   3   9   0    1.41    0.18
  -3   9   0    2.17    0.55
  -3   9   0    0.94    0.29
   3   9   0    1.77    0.22
   3   9   0    1.11    0.41
   3   9   0    1.10    0.25
   3   9   0    1.91    0.43
   3   9   0    1.22    0.36
   3   9   0    1.73    0.45
  -3   9   0    1.58    0.22
   3   9   0    1.41    0.17
   3   9   0    2.32    0.47
  -3   9   0    1.29    0.41
   4  -9   0    8.74    0.71
   4  -9   0   11.35    0.98
   4  -9   0    9.68    0.93
   4   9   0    7.51    0.87
   4   9   0    8.77    0.65
  -4   9   0    8.38    0.84
   4   9   0    9.74    0.81
   4   9   0   11.48    1.01
   4   9   0    8.21    0.96
  -4   9   0    9.24    0.93
   4   9   0    8.68    0.90
   4   9   0    8.84    0.69
  -4   9   0    8.71    0.69
  -4   9   0    8.27    0.81
   4   9   0    7.31    0.72
  -4   9   0    8.64    0.98
   4   9   0    9.99    0.99
   4   9   0    9.66    0.67
   5  -9   0    4.49    0.43
   5  -9   0    3.83    0.61
   5  -9   0    4.54    0.66
   5   9   0    2.86    0.67
   5   9   0    4.33    0.53
   5   9   0    5.14    0.77
  -5   9   0    4.53    0.56
  -5   9   0    5.00    0.71
   5   9   0    4.26    0.38
   5   9   0    4.60    0.41
  -5   9   0    4.97    0.71
   5   9   0    3.63    0.65
   5   9   0    4.23    0.64
  -5   9   0    5.24    0.61
  -5   9   0    4.03    0.40
   5   9   0    4.47    0.40
   5   9   0    3.53    0.44
   5   9   0    5.09    0.74
   6  -9   0    1.69    0.16
   6  -9   0    2.21    0.28
   6  -9   0    1.91    0.16
   6  -9   0    2.24    0.51
   6  -9   0    1.87    0.51
  -6  -9   0    2.24    0.49
  -6   9   0    1.52    0.25
   6   9   0    1.92    0.22
   6   9   0    1.78    0.35
   6   9   0    2.24    0.51
  -6   9   0    1.53    0.51
  -6   9   0    2.05    0.52
  -6   9   0    1.92    0.50
   6   9   0    2.46    0.56
   6   9   0    1.33    0.49
  -6   9   0    2.12    0.44
   6   9   0    2.26    0.26
   6   9   0    1.29    0.53
   6   9   0    1.54    0.23
   6   9   0    2.15    0.56
   6   9   0    1.42    0.36
  -7  -9   0   -0.30    0.32
   7  -9   0    0.12    0.07
   7  -9   0   -0.02    0.37
   7  -9   0   -0.03    0.12
   7  -9   0   -0.38    0.41
   7  -9   0    0.06    0.07
   7   9   0    0.60    0.31
   7   9   0    1.12    0.46
   7   9   0    0.11    0.10
   7   9   0    0.45    0.38
  -7   9   0   -0.02    0.16
   7   9   0    0.06    0.29
   7   9   0    0.25    0.44
  -7   9   0    0.24    0.38
   7   9   0    0.13    0.18
   7   9   0    0.09    0.12
  -7   9   0    0.13    0.43
   7   9   0    0.44    0.13
  -7   9   0    0.03    0.26
  -7   9   0   -0.13    0.43
   8  -9   0    4.96    0.40
   8  -9   0    6.64    0.87
  -8  -9   0    5.32    0.80
   8  -9   0    5.03    0.40
   8  -9   0    4.90    0.50
   8  -9   0    4.38    0.88
   8   9   0    5.79    0.81
  -8   9   0    5.40    0.83
  -8   9   0    4.07    0.65
   8   9   0    5.59    0.91
  -8   9   0    4.78    0.52
   8   9   0    5.21    0.49
  -8   9   0    5.58    0.94
  -8   9   0    4.47    0.76
   8   9   0    4.66    0.49
   8   9   0    4.76    0.57
   8   9   0    6.50    1.11
   8   9   0    5.85    0.49
   8   9   0    4.81    0.71
   9  -9   0    1.00    0.67
   9  -9   0    1.29    0.59
   9  -9   0    1.08    0.19
  -9  -9   0    1.32    0.49
   9  -9   0    1.29    0.27
  -9   9   0    1.75    0.65
   9   9   0    0.53    0.50
  -9   9   0    1.73    0.64
   9   9   0    0.88    0.47
   9   9   0    0.98    0.44
   9   9   0    0.52    0.21
   9   9   0    1.27    0.65
  -9   9   0    1.74    0.54
   9   9   0    0.85    0.28
   9   9   0    1.43    0.30
  -9   9   0    0.52    0.38
  10  -9   0    3.38    0.44
  10  -9   0    4.16    0.92
 -10  -9   0    2.29    0.72
  10  -9   0    2.81    0.34
  10  -9   0    3.80    0.36
 -10   9   0    4.73    0.88
  10   9   0    3.40    0.72
  10   9   0    6.53    1.08
  10   9   0    4.24    0.72
  10   9   0    3.29    0.41
 -10   9   0    3.45    0.74
  10   9   0    2.99    0.41
 -10   9   0    3.62    0.68
  11  -9   0    1.92    0.29
  11  -9   0    1.60    0.28
  11  -9   0    1.23    0.75
 -11  -9   0    1.34    0.70
  11  -9   0    1.53    0.34
 -11   9   0    1.97    0.76
  11   9   0    2.67    0.37
 -11   9   0    1.11    0.54
  11   9   0    1.67    0.83
 -11   9   0    0.88    0.64
  11   9   0    2.13    0.44
  11   9   0    2.29    0.65
  12  -9   0    1.91    0.40
  12  -9   0    1.48    0.32
  12  -9   0    2.21    0.89
 -12  -9   0    3.15    0.92
  12  -9   0    1.17    0.28
  12   9   0    1.91    0.49
 -12   9   0    1.81    0.73
  12   9   0    2.14    0.51
 -12   9   0    1.30    0.80
  12   9   0    1.23    0.57
  12   9   0    2.03    0.42
 -12   9   0    1.82    0.56
   0 -10   0   20.74    1.42
   0 -10   0   17.46    1.20
   0 -10   0   15.64    1.29
   0  10   0   15.76    1.51
   0  10   0   16.17    1.07
   0  10   0   15.24    1.40
   0  10   0   16.93    1.36
   0  10   0   16.66    1.08
   0  10   0   17.41    1.19
   1 -10   0    1.77    0.40
   1 -10   0    2.25    0.28
  -1 -10   0    2.74    0.46
  -1 -10   0    2.47    0.29
   1 -10   0    2.07    0.46
  -1 -10   0    1.92    0.38
  -1  10   0    2.29    0.27
   1  10   0    2.43    0.47
   1  10   0    2.61    0.60
  -1  10   0    2.92    0.62
   1  10   0    2.10    0.44
  -1  10   0    3.32    0.58
   1  10   0    2.75    0.56
   1  10   0    2.38    0.28
   1  10   0    2.46    0.21
  -1  10   0    1.69    0.37
   1  10   0    2.57    0.21
  -1  10   0    2.20    0.47
  -2 -10   0   32.87    2.21
   2 -10   0   32.60    2.23
   2 -10   0   29.25    2.38
   2 -10   0   36.04    2.46
  -2 -10   0   37.26    2.43
   2  10   0   36.66    2.45
   2  10   0   29.24    2.43
   2  10   0   32.64    2.15
   2  10   0   34.92    2.59
   2  10   0   35.62    2.48
  -2  10   0   33.68    2.48
  -2  10   0   30.93    2.20
  -2  10   0   32.32    2.57
  -2  10   0   37.22    2.42
  -2  10   0   35.29    2.37
   2  10   0   32.07    2.21
   2  10   0   33.65    2.14
  -3 -10   0    2.13    0.45
  -3 -10   0    2.29    0.27
   3 -10   0    2.29    0.48
   3 -10   0    2.44    0.53
   3 -10   0    2.31    0.28
   3  10   0    2.49    0.44
   3  10   0    2.37    0.52
   3  10   0    2.16    0.27
   3  10   0    1.96    0.52
  -3  10   0    2.87    0.57
   3  10   0    3.69    0.58
   3  10   0    2.53    0.61
   3  10   0    1.86    0.30
  -3  10   0    1.27    0.37
   3  10   0    2.27    0.25
  -3  10   0    1.35    0.53
  -3  10   0    2.41    0.43
  -3  10   0    2.50    0.29
   3  10   0    2.31    0.23
   4 -10   0    0.27    0.35
   4 -10   0    0.15    0.10
   4 -10   0    0.14    0.27
  -4  10   0   -0.02    0.06
  -4  10   0    0.11    0.23
   4  10   0   -0.08    0.31
   4  10   0    0.02    0.06
   4  10   0   -0.32    0.33
  -4  10   0   -0.34    0.32
  -4  10   0    0.00    0.25
   4  10   0   -0.08    0.12
  -4  10   0   -0.39    0.38
   4  10   0   -0.40    0.33
   4  10   0   -0.10    0.32
   4  10   0   -0.34    0.24
   4  10   0    0.15    0.13
   4  10   0    0.13    0.08
   4  10   0   -0.11    0.33
   5 -10   0   19.39    1.36
   5 -10   0   16.23    1.57
   5 -10   0   18.77    1.63
   5  10   0   19.83    1.31
   5  10   0   20.13    1.63
   5  10   0   17.13    1.53
  -5  10   0   18.76    1.48
   5  10   0   17.93    1.32
  -5  10   0   18.81    1.34
   5  10   0   19.09    1.28
  -5  10   0   20.08    1.54
  -5  10   0   19.39    1.60
   5  10   0   19.75    1.71
  -5  10   0   19.29    1.69
   5  10   0   19.00    1.47
   5  10   0   16.73    1.38
   5  10   0   21.19    1.68
   6 -10   0    0.67    0.50
   6 -10   0    1.39    0.46
   6 -10   0    0.87    0.22
   6  10   0    0.63    0.47
   6  10   0    0.71    0.16
  -6  10   0    0.80    0.36
   6  10   0    0.98    0.45
  -6  10   0    1.08    0.48
  -6  10   0    0.66    0.18
   6  10   0    1.23    0.49
   6  10   0    0.30    0.42
  -6  10   0    0.80    0.46
   6  10   0    0.49    0.22
   6  10   0    0.41    0.29
   6  10   0    0.27    0.16
   6  10   0    0.90    0.42
  -6  10   0    1.12    0.37
   6  10   0    0.78    0.20
   7 -10   0    0.90    0.25
   7 -10   0    0.64    0.10
   7 -10   0    1.07    0.48
   7 -10   0    0.53    0.10
   7 -10   0    0.31    0.61
   7  10   0    0.79    0.20
  -7  10   0    0.61    0.54
   7  10   0    1.01    0.55
   7  10   0    0.60    0.17
   7  10   0    0.71    0.18
   7  10   0    0.54    0.24
  -7  10   0    0.45    0.43
   7  10   0    0.09    0.42
  -7  10   0    1.07    0.46
  -7  10   0    0.77    0.21
  -7  10   0    0.26    0.30
   7  10   0    0.62    0.43
   7  10   0    1.49    0.58
   7  10   0    0.57    0.45
   7  10   0    0.58    0.34
   8 -10   0    0.51    0.48
   8 -10   0    0.03    0.08
   8 -10   0   -0.29    0.12
   8 -10   0    0.58    0.64
  -8 -10   0    0.39    0.42
   8 -10   0    0.03    0.08
   8  10   0   -0.25    0.12
   8  10   0   -0.10    0.11
   8  10   0   -0.14    0.48
   8  10   0   -0.67    0.54
   8  10   0    0.35    0.52
  -8  10   0   -0.99    0.54
   8  10   0   -0.29    0.44
  -8  10   0   -0.04    0.41
   8  10   0   -0.13    0.12
   8  10   0    0.20    0.35
   8  10   0   -0.01    0.46
  -8  10   0   -0.71    0.47
  -8  10   0    0.24    0.49
   8  10   0   -0.06    0.22
  -9 -10   0    9.87    1.23
   9 -10   0   10.56    0.78
   9 -10   0   12.83    1.38
   9 -10   0   10.70    0.92
  -9  10   0   10.55    1.12
  -9  10   0   10.38    1.35
   9  10   0   12.61    1.32
   9  10   0   13.80    1.49
  -9  10   0   11.79    1.20
   9  10   0   10.93    0.90
   9  10   0   11.62    0.92
   9  10   0   11.46    1.03
   9  10   0   11.47    1.12
   9  10   0   10.54    1.13
  -9  10   0   10.86    1.33
  10 -10   0    5.82    0.49
  10 -10   0    6.16    0.51
 -10 -10   0    6.73    1.03
  10 -10   0    6.06    0.62
  10 -10   0    9.04    1.32
  10  10   0    6.91    0.63
  10  10   0    5.91    1.00
  10  10   0    4.58    0.58
  10  10   0    6.15    0.76
 -10  10   0    5.81    1.06
  10  10   0    5.19    0.84
  10  10   0    6.96    1.11
 -10  10   0    7.02    0.89
 -10  10   0    7.88    0.97
  11 -10   0    0.28    0.18
  11 -10   0   -0.16    0.67
  11 -10   0    0.28    0.17
  11 -10   0    0.33    0.23
 -11 -10   0    0.63    0.64
 -11  10   0    0.96    0.70
  11  10   0    0.25    0.69
 -11  10   0    0.90    0.79
  11  10   0   -1.19    0.62
  11  10   0    0.49    0.54
 -11  10   0   -0.25    0.47
  11  10   0    0.06    0.21
  11  10   0    0.25    0.34
  12 -10   0    0.16    0.24
  12 -10   0   -1.00    0.73
  12 -10   0   -0.11    0.19
 -12 -10   0   -0.86    0.75
  12  10   0   -1.34    0.84
  12  10   0    0.23    0.36
  12  10   0   -0.41    0.76
  12  10   0    0.52    0.68
  12  10   0   -0.34    0.22
 -12  10   0   -0.41    0.83
 -12  10   0    0.62    0.62
 -12  10   0    0.99    0.82
   0 -11   0   -0.22    0.30
   0 -11   0    0.22    0.26
   0 -11   0   -0.05    0.09
   0  11   0    0.04    0.05
   0  11   0   -0.32    0.27
   0  11   0    0.07    0.11
   0  11   0   -0.37    0.36
   0  11   0    0.46    0.33
   0  11   0   -0.42    0.32
   0  11   0   -0.05    0.04
  -1 -11   0   49.24    3.26
   1 -11   0   51.46    3.30
   1 -11   0   46.17    3.07
  -1 -11   0   48.04    3.27
  -1 -11   0   46.55    3.06
   1 -11   0   47.84    3.27
   1  11   0   43.53    3.25
   1  11   0   46.43    3.46
  -1  11   0   51.65    3.30
  -1  11   0   44.55    3.04
   1  11   0   44.38    3.32
   1  11   0   50.93    3.34
  -1  11   0   44.50    3.44
   1  11   0   45.34    3.05
  -1  11   0   46.26    3.34
   1  11   0   46.04    2.95
   1  11   0   46.01    2.95
  -2 -11   0    0.88    0.20
   2 -11   0    1.12    0.36
   2 -11   0    0.70    0.38
  -2 -11   0    0.79    0.30
   2 -11   0    0.55    0.17
  -2  11   0    0.57    0.14
  -2  11   0    0.17    0.33
   2  11   0    0.62    0.12
  -2  11   0    0.44    0.33
  -2  11   0    0.96    0.35
   2  11   0    0.77    0.31
   2  11   0    0.65    0.36
  -2  11   0    1.07    0.49
   2  11   0    1.09    0.44
   2  11   0    0.64    0.12
   2  11   0    1.13    0.22
   2  11   0    0.87    0.46
   2  11   0    0.32    0.30
   3 -11   0   17.50    1.47
  -3 -11   0   19.03    1.42
   3 -11   0   15.71    1.22
   3 -11   0   15.83    1.46
  -3 -11   0   16.49    1.20
   3  11   0   17.86    1.34
  -3  11   0   15.88    1.20
   3  11   0   16.13    1.20
   3  11   0   18.25    1.28
  -3  11   0   15.10    1.33
   3  11   0   17.53    1.50
   3  11   0   16.48    1.45
  -3  11   0   17.80    1.63
   3  11   0   17.55    1.15
   3  11   0   15.49    1.12
   3  11   0   18.95    1.54
   3  11   0   18.32    1.62
  -3  11   0   17.38    1.40
  -3  11   0   15.75    1.48
   4 -11   0    8.06    1.04
   4 -11   0   10.03    0.78
   4 -11   0   11.52    1.07
  -4  11   0    8.86    1.04
   4  11   0    8.91    1.10
  -4  11   0    7.82    1.10
   4  11   0    9.07    0.81
   4  11   0    9.15    1.00
  -4  11   0    8.48    0.74
   4  11   0   11.97    1.11
   4  11   0    9.12    0.90
   4  11   0   11.14    1.11
   4  11   0   10.41    0.72
   4  11   0    9.23    0.75
   4  11   0    7.56    1.00
  -4  11   0   10.81    0.97
  -4  11   0    8.92    0.89
   4  11   0    9.12    0.69
   5 -11   0    0.75    0.22
   5 -11   0   -0.29    0.40
   5 -11   0    1.02    0.46
   5  11   0    1.67    0.58
   5  11   0    0.57    0.13
   5  11   0    0.81    0.44
   5  11   0    0.67    0.18
   5  11   0    0.23    0.29
  -5  11   0    0.32    0.42
   5  11   0    0.66    0.47
   5  11   0    1.03    0.22
   5  11   0    0.93    0.18
  -5  11   0    0.55    0.53
  -5  11   0    0.73    0.34
   5  11   0   -0.14    0.43
   5  11   0    1.18    0.51
  -5  11   0    0.45    0.34
  -5  11   0    0.67    0.18
   6 -11   0    3.01    0.38
   6 -11   0    3.60    0.73
   6 -11   0    3.43    0.76
   6  11   0    4.08    0.57
  -6  11   0    3.96    0.70
   6  11   0    3.73    0.81
  -6  11   0    3.01    0.53
   6  11   0    3.51    0.39
  -6  11   0    4.02    0.80
  -6  11   0    2.54    0.39
   6  11   0    3.70    0.37
   6  11   0    5.06    0.82
   6  11   0    3.69    0.46
   6  11   0    3.24    0.35
  -6  11   0    5.34    0.76
   6  11   0    4.59    0.85
   6  11   0    4.97    0.82
   6  11   0    3.69    0.74
   7 -11   0    8.88    0.74
   7 -11   0    7.92    1.10
   7 -11   0    8.46    1.12
  -7  11   0    6.75    1.03
   7  11   0    8.40    0.95
  -7  11   0    8.47    1.01
   7  11   0    7.66    0.95
   7  11   0    9.74    1.19
   7  11   0    9.00    1.14
  -7  11   0    9.65    0.93
   7  11   0    8.22    0.82
   7  11   0    8.22    0.77
   7  11   0    8.93    1.20
   7  11   0    6.32    1.04
   7  11   0    8.05    0.67
   7  11   0    8.00    0.69
  -7  11   0    8.23    1.12
   8 -11   0    3.16    0.41
   8 -11   0    2.79    0.24
   8 -11   0    4.23    0.89
   8 -11   0    3.28    0.92
   8 -11   0    3.12    0.25
   8  11   0    2.80    0.37
   8  11   0    2.81    0.55
   8  11   0    2.26    0.78
  -8  11   0    2.56    0.57
   8  11   0    1.99    0.43
   8  11   0    3.54    0.72
  -8  11   0    2.87    0.72
   8  11   0    3.26    0.82
  -8  11   0    2.24    0.68
  -8  11   0    3.05    0.78
   8  11   0    2.75    0.35
  -9 -11   0   12.88    1.50
   9 -11   0   15.92    1.64
   9 -11   0   16.05    1.22
   9 -11   0   16.62    1.04
   9 -11   0   13.90    1.02
   9  11   0   15.20    1.17
   9  11   0   15.13    1.18
  -9  11   0   14.64    1.61
  -9  11   0   14.97    1.49
  -9  11   0   15.29    1.39
   9  11   0   15.37    1.45
   9  11   0   15.75    1.66
   9  11   0   16.79    1.75
   9  11   0   16.80    1.34
   9  11   0   15.68    1.73
  10 -11   0    1.48    0.23
  10 -11   0    1.75    0.75
  10 -11   0    1.22    0.30
 -10 -11   0    2.28    0.74
  10  11   0    2.12    0.95
  10  11   0    1.57    0.32
 -10  11   0    2.33    0.91
 -10  11   0    1.20    0.55
  10  11   0    0.95    0.72
  10  11   0    1.32    0.74
  10  11   0    0.36    0.63
  10  11   0    1.02    0.40
 -10  11   0    2.05    0.73
 -11 -11   0    0.89    0.83
  11 -11   0    2.55    1.05
  11 -11   0    1.80    0.39
  11 -11   0    1.98    0.30
  11 -11   0    2.15    0.29
  11  11   0    2.26    0.72
 -11  11   0    1.56    0.89
  11  11   0    3.31    0.92
 -11  11   0    1.37    0.64
  11  11   0    3.30    1.00
 -11  11   0    1.59    0.97
  11  11   0    2.15    0.46
   0 -12   0   12.02    1.11
   0 -12   0   11.48    1.12
   0 -12   0   12.16    0.93
   0  12   0   12.23    1.25
   0  12   0   12.15    1.16
   0  12   0   12.43    1.15
   0  12   0   10.82    0.90
   0  12   0   10.72    1.28
   0  12   0   11.81    0.79
   0  12   0   12.70    0.79
  -1 -12   0   -0.08    0.30
   1 -12   0   -0.07    0.30
   1 -12   0   -0.02    0.10
   1 -12   0    0.02    0.41
  -1 -12   0   -0.37    0.32
  -1 -12   0    0.02    0.09
  -1  12   0   -0.01    0.31
   1  12   0   -0.06    0.07
  -1  12   0   -0.24    0.35
  -1  12   0    0.19    0.33
  -1  12   0   -0.24    0.32
  -1  12   0   -0.20    0.10
   1  12   0   -0.18    0.39
   1  12   0   -0.03    0.06
   1  12   0    0.20    0.37
   1  12   0    0.22    0.13
   1  12   0    1.10    0.45
   1  12   0    0.01    0.33
  -2 -12   0   11.48    0.87
   2 -12   0   10.79    1.09
   2 -12   0   12.03    1.11
   2 -12   0   10.97    0.87
  -2 -12   0   12.07    1.08
   2  12   0   13.89    1.22
   2  12   0   10.59    0.88
  -2  12   0   13.75    1.38
   2  12   0   10.01    1.18
   2  12   0   11.13    0.86
   2  12   0   10.26    1.16
   2  12   0   10.60    0.76
  -2  12   0    9.79    1.00
  -2  12   0   10.76    0.85
  -2  12   0   11.82    1.07
   2  12   0   10.14    0.98
  -2  12   0    9.56    1.16
   2  12   0   11.17    1.09
   3 -12   0    1.04    0.45
  -3 -12   0    1.42    0.24
   3 -12   0    1.33    0.25
   3 -12   0    1.90    0.50
  -3 -12   0    0.97    0.39
  -3  12   0    2.39    0.61
   3  12   0    0.86    0.18
   3  12   0    0.95    0.28
   3  12   0    0.69    0.55
   3  12   0    0.74    0.21
   3  12   0    0.87    0.45
  -3  12   0    1.33    0.39
  -3  12   0    0.89    0.20
   3  12   0    1.25    0.17
   3  12   0    1.57    0.39
   3  12   0    0.49    0.53
   3  12   0    0.44    0.45
  -3  12   0    1.57    0.58
  -3  12   0    1.15    0.42
   4 -12   0    4.62    0.74
   4 -12   0    3.60    0.73
   4 -12   0    3.89    0.50
   4  12   0    4.85    0.51
  -4  12   0    4.35    0.66
   4  12   0    4.46    0.44
   4  12   0    4.24    0.40
   4  12   0    4.03    0.74
   4  12   0    4.43    0.78
  -4  12   0    4.24    0.80
  -4  12   0    3.72    0.82
  -4  12   0    5.59    0.65
   4  12   0    3.50    0.74
   4  12   0    4.24    0.38
  -4  12   0    3.91    0.43
   4  12   0    3.56    0.60
   4  12   0    4.82    0.83
   4  12   0    6.35    0.92
   5 -12   0    4.66    0.75
   5 -12   0    3.14    0.68
   5 -12   0    4.02    0.44
   5  12   0    3.87    0.75
   5  12   0    4.46    0.51
  -5  12   0    3.48    0.41
   5  12   0    4.27    0.65
   5  12   0    3.69    0.41
   5  12   0    5.32    0.88
   5  12   0    2.90    0.74
   5  12   0    4.52    0.79
   5  12   0    3.81    0.37
  -5  12   0    4.68    0.91
   5  12   0    3.54    0.73
   5  12   0    3.53    0.37
  -5  12   0    2.73    0.60
  -5  12   0    3.57    0.63
   6 -12   0    1.42    0.61
   6 -12   0    1.57    0.68
   6 -12   0    1.36    0.32
  -6  12   0    2.33    0.69
   6  12   0    1.67    0.27
   6  12   0    1.54    0.55
   6  12   0    2.30    0.39
  -6  12   0    2.46    0.59
   6  12   0    1.68    0.28
  -6  12   0    1.60    0.68
   6  12   0    1.78    0.76
   6  12   0    2.21    0.67
   6  12   0    3.18    0.78
   6  12   0    1.78    0.45
   6  12   0    1.77    0.25
   6  12   0    1.50    0.53
  -6  12   0    1.36    0.43
   7 -12   0    0.00    0.48
   7 -12   0    0.73    0.63
   7 -12   0    0.04    0.18
  -7  12   0   -0.19    0.58
   7  12   0    0.09    0.17
   7  12   0    0.07    0.16
   7  12   0   -0.54    0.57
   7  12   0    0.19    0.28
  -7  12   0    0.33    0.59
   7  12   0    0.37    0.58
   7  12   0   -0.71    0.60
  -7  12   0   -0.20    0.48
   7  12   0    0.20    0.62
   7  12   0    0.25    0.17
   7  12   0   -0.26    0.41
   7  12   0    0.10    0.50
   8 -12   0   16.10    1.61
   8 -12   0   13.94    1.15
   8  12   0   17.29    1.70
   8  12   0   13.57    1.10
  -8  12   0   15.40    1.60
  -8  12   0   12.68    1.54
   8  12   0   13.74    1.10
  -8  12   0   15.10    1.34
  -8  12   0   16.07    1.69
   8  12   0   15.55    1.33
   8  12   0   14.44    1.49
   8  12   0   15.53    1.60
   8  12   0   13.38    1.58
   8  12   0   12.47    1.22
   9 -12   0    7.01    0.48
   9 -12   0    7.14    0.48
   9 -12   0    7.43    0.72
   9 -12   0    8.82    1.24
   9  12   0    7.21    0.67
   9  12   0    7.98    1.30
   9  12   0    9.51    1.47
  -9  12   0    5.42    0.90
   9  12   0    5.90    1.18
  -9  12   0    6.31    1.18
   9  12   0    6.91    0.79
  -9  12   0    7.41    1.43
   9  12   0    6.69    1.10
  10 -12   0    1.50    0.81
  10 -12   0    0.97    0.31
  10 -12   0    1.04    0.17
  10 -12   0    1.36    0.19
 -10  12   0   -1.39    1.64
  10  12   0    1.61    0.47
  10  12   0    1.01    0.82
  10  12   0    1.07    0.87
 -10  12   0    1.62    0.64
  10  12   0    1.14    0.88
 -10  12   0    0.70    0.81
  10  12   0    1.30    0.77
  10  12   0    1.17    0.30
  11 -12   0    3.26    0.52
  11 -12   0    3.84    1.09
  11  12   0    4.07    0.66
 -11  12   0    4.61    1.14
  11  12   0    4.03    1.08
 -11  12   0    3.73    0.89
  11  12   0    1.81    0.99
  11  12   0    3.57    1.09
  11  12   0    3.27    0.85
   0 -13   0   -0.44    0.43
   0 -13   0    0.15    0.15
   0 -13   0   -0.25    0.34
   0  13   0    0.04    0.06
   0  13   0    0.32    0.38
   0  13   0    0.37    0.49
   0  13   0   -0.19    0.13
   0  13   0   -0.02    0.06
   0  13   0    0.46    0.39
   0  13   0    0.46    0.50
  -1 -13   0   17.92    1.61
   1 -13   0   23.67    1.72
   1 -13   0   19.59    1.42
   1 -13   0   20.10    1.70
  -1 -13   0   21.26    1.65
  -1 -13   0   18.89    1.40
  -1  13   0   15.70    1.74
   1  13   0   19.44    1.41
   1  13   0   19.16    1.28
   1  13   0   19.01    1.55
  -1  13   0   18.40    1.39
   1  13   0   19.28    1.28
  -1  13   0   18.97    1.61
   1  13   0   20.26    1.67
  -1  13   0   19.21    1.75
  -1  13   0   21.52    1.66
   1  13   0   21.01    1.92
   1  13   0   20.12    1.77
   1  13   0   19.89    1.68
  -2 -13   0    0.73    0.21
   2 -13   0    0.38    0.43
  -2 -13   0    1.04    0.39
   2 -13   0    1.20    0.50
  -2  13   0    1.06    0.43
  -2  13   0    1.14    0.42
  -2  13   0    0.92    0.22
  -2  13   0    0.89    0.66
   2  13   0    0.81    0.36
  -2  13   0    1.27    0.65
   2  13   0    0.16    0.51
   2  13   0    1.34    0.63
   2  13   0    1.02    0.25
   2  13   0    0.92    0.15
   2  13   0    0.80    0.54
   2  13   0    0.08    0.36
   2  13   0    0.77    0.15
   3 -13   0    3.90    0.77
   3 -13   0    3.37    0.43
  -3 -13   0    3.20    0.40
   3 -13   0    5.29    0.80
  -3 -13   0    3.86    0.61
  -3  13   0    3.95    0.43
   3  13   0    4.02    0.42
   3  13   0    3.57    0.81
   3  13   0    3.59    0.35
  -3  13   0    5.45    0.91
   3  13   0    3.52    0.49
   3  13   0    4.96    0.68
   3  13   0    4.09    0.78
   3  13   0    4.02    0.88
   3  13   0    4.31    0.37
  -3  13   0    3.71    0.68
   3  13   0    5.60    0.97
  -3  13   0    4.82    0.74
   4 -13   0   19.75    1.62
   4 -13   0   17.35    1.57
   4 -13   0   15.77    1.26
   4  13   0   16.41    1.18
   4  13   0   18.63    1.36
  -4  13   0   17.95    1.47
   4  13   0   15.61    1.23
  -4  13   0   16.09    1.41
  -4  13   0   16.50    1.65
   4  13   0   16.97    1.61
   4  13   0   17.74    1.62
   4  13   0   15.61    1.66
  -4  13   0   18.12    1.79
   4  13   0   15.41    1.54
   4  13   0   16.72    1.40
   4  13   0   16.83    1.63
   4  13   0   17.20    1.17
  -4  13   0   16.70    1.32
   5 -13   0    4.18    0.87
   5 -13   0    3.36    0.73
   5 -13   0    3.54    0.42
  -5  13   0    2.56    0.79
   5  13   0    5.34    0.94
   5  13   0    4.26    0.62
   5  13   0    3.26    0.86
   5  13   0    2.81    0.78
   5  13   0    1.68    0.48
  -5  13   0    5.05    0.78
   5  13   0    2.50    0.38
  -5  13   0    2.68    0.55
   5  13   0    3.40    0.33
  -5  13   0    1.88    0.71
   5  13   0    3.51    0.76
   5  13   0    3.02    0.35
   6 -13   0    1.30    0.71
   6 -13   0    1.24    0.54
   6 -13   0    1.16    0.30
   6  13   0    1.41    0.36
   6  13   0    1.47    0.27
   6  13   0    1.57    0.73
   6  13   0    1.47    0.73
   6  13   0    1.67    0.86
   6  13   0    1.33    0.45
  -6  13   0    2.75    0.80
   6  13   0    1.62    0.30
   6  13   0    1.30    0.57
   6  13   0    1.41    0.24
  -6  13   0    1.20    0.44
   6  13   0    1.40    0.76
  -6  13   0    1.70    0.70
  -6  13   0    1.86    0.65
   7 -13   0    1.84    0.88
   7 -13   0    2.28    0.38
   7 -13   0    2.71    0.88
   7  13   0    3.56    0.87
   7  13   0    2.68    0.37
  -7  13   0    2.76    0.98
  -7  13   0    3.24    0.79
   7  13   0    2.37    0.78
   7  13   0    2.71    0.37
   7  13   0    2.22    0.32
  -7  13   0    2.49    0.62
   7  13   0    1.86    0.59
   7  13   0    3.69    0.54
  -7  13   0    5.07    0.90
   8 -13   0    0.57    0.71
   8 -13   0   -0.11    0.17
   8  13   0    0.93    0.72
  -8  13   0    0.35    0.47
   8  13   0   -0.21    0.79
   8  13   0    0.49    0.38
   8  13   0   -0.73    0.71
  -8  13   0    0.03    0.68
   8  13   0   -0.29    0.18
  -8  13   0   -0.26    0.85
   9 -13   0   -0.83    0.78
   9 -13   0    0.42    0.24
   9  13   0   -0.75    0.72
   9  13   0   -0.03    0.19
  -9  13   0   -0.02    0.57
   9  13   0   -0.84    0.71
   9  13   0   -0.01    0.76
   9  13   0    0.34    0.35
  -9  13   0    0.86    0.91
  10 -13   0    4.59    0.60
  10 -13   0    7.15    1.30
  10  13   0    3.95    1.07
 -10  13   0    5.26    1.32
  10  13   0    4.02    0.69
 -10  13   0    5.85    0.92
  10  13   0    4.41    1.03
  10  13   0    4.06    1.26
   0 -14   0   28.24    2.28
   0 -14   0   34.66    2.33
   0 -14   0   29.05    2.01
   0  14   0   27.15    2.37
   0  14   0   25.74    1.82
   0  14   0   29.26    1.82
   0  14   0   32.11    2.32
   0  14   0   30.82    2.26
   0  14   0   28.35    1.99
   0  14   0   27.30    2.50
   1 -14   0   20.61    1.47
  -1 -14   0   21.09    1.47
   1 -14   0   22.35    1.76
  -1 -14   0   22.05    1.72
   1 -14   0   23.50    1.82
   1  14   0   18.82    1.31
   1  14   0   21.26    1.76
   1  14   0   18.35    1.96
   1  14   0   19.66    1.31
  -1  14   0   19.99    1.89
  -1  14   0   21.83    1.72
   1  14   0   19.67    1.72
   1  14   0   17.02    1.82
  -1  14   0   16.92    1.85
  -1  14   0   18.51    1.43
   1  14   0   21.25    1.66
   1  14   0   18.38    1.43
  -1  14   0   20.89    1.72
   2 -14   0    3.54    0.68
  -2 -14   0    1.97    0.32
   2 -14   0    2.21    0.33
  -2 -14   0    3.56    0.60
   2 -14   0    0.72    0.64
   2  14   0    2.29    0.34
  -2  14   0    2.59    0.56
   2  14   0    1.82    0.32
  -2  14   0    3.71    1.24
  -2  14   0    3.13    0.63
   2  14   0    2.56    0.60
  -2  14   0    2.85    0.85
   2  14   0    2.44    0.62
   2  14   0    3.04    0.82
   2  14   0    1.59    0.63
   2  14   0    0.68    0.64
   2  14   0    2.33    0.25
   3 -14   0    3.83    0.91
  -3 -14   0    4.64    0.69
   3 -14   0    5.56    0.87
  -3 -14   0    4.20    0.47
   3 -14   0    3.93    0.47
   3  14   0    3.93    0.81
  -3  14   0    4.88    0.75
   3  14   0    4.03    0.40
   3  14   0    3.40    0.88
   3  14   0    4.00    0.94
   3  14   0    6.20    0.77
   3  14   0    4.12    0.88
   3  14   0    4.57    0.53
  -3  14   0    4.31    0.72
   3  14   0    4.40    0.47
   3  14   0    4.53    0.39
  -3  14   0    5.17    1.12
   4 -14   0    5.46    0.93
   4 -14   0    4.51    0.50
   4 -14   0    4.24    0.82
   4  14   0    4.64    1.05
   4  14   0    4.80    1.10
   4  14   0    3.68    0.39
   4  14   0    3.70    1.00
  -4  14   0    4.51    0.73
   4  14   0    3.62    0.38
   4  14   0    3.56    0.63
   4  14   0    3.84    0.52
   4  14   0    4.80    0.47
   4  14   0    5.88    0.89
  -4  14   0    2.65    0.95
   4  14   0    4.12    0.86
  -4  14   0    3.47    0.68
   5 -14   0   14.99    1.51
   5 -14   0   14.47    1.09
   5  14   0   13.79    1.52
   5  14   0   13.14    0.97
   5  14   0   13.97    1.21
   5  14   0   12.65    0.97
   5  14   0   11.84    1.40
   5  14   0   11.33    1.42
   5  14   0   12.00    1.11
   5  14   0   12.45    1.54
   5  14   0   13.54    1.12
  -5  14   0    9.63    1.53
  -5  14   0   13.22    1.29
  -5  14   0   15.70    1.39
   6 -14   0    0.07    0.18
   6 -14   0   -0.33    0.71
   6 -14   0    0.78    0.57
   6  14   0   -0.12    0.14
  -6  14   0   -0.35    0.51
   6  14   0   -0.18    0.21
  -6  14   0   -0.21    0.46
  -6  14   0   -0.64    0.66
   6  14   0    0.65    0.64
   6  14   0    1.07    0.46
   6  14   0   -0.36    0.16
   6  14   0   -0.10    0.75
   6  14   0    0.95    0.74
   6  14   0    0.29    0.60
   7 -14   0   -0.66    0.66
   7 -14   0    0.33    0.19
   7  14   0    1.20    0.80
  -7  14   0    2.25    0.78
  -7  14   0    0.52    0.51
   7  14   0   -0.05    0.72
  -7  14   0    0.46    0.76
   7  14   0   -0.02    0.62
   7  14   0    0.06    0.30
   7  14   0   -0.18    0.56
   7  14   0    0.25    0.20
   8 -14   0    5.78    1.15
   8 -14   0    4.80    0.57
   8  14   0    3.65    1.01
  -8  14   0    3.66    1.08
   8  14   0    3.43    0.64
   8  14   0    4.61    1.04
   8  14   0    5.43    1.15
  -8  14   0    4.23    0.82
   9 -14   0   -0.14    0.21
   9 -14   0   -1.01    0.85
   9  14   0    0.83    0.88
  -9  14   0    1.09    0.91
   9  14   0    0.82    0.87
  -9  14   0    0.01    0.53
   9  14   0    0.60    0.38
   9  14   0    0.23    0.22
   9  14   0   -0.44    0.79
  10 -14   0    2.34    0.49
  10 -14   0    3.28    1.22
 -10  14   0    3.12    1.32
  10  14   0    3.15    0.45
  10  14   0    2.31    1.20
  10  14   0    0.61    1.04
 -10  14   0    3.39    0.90
  10  14   0    2.05    0.50
  10  14   0    1.47    1.11
   0 -15   0    0.52    0.45
   0 -15   0    0.08    0.16
   0 -15   0   -1.07    0.49
   0  15   0    0.09    0.05
   0  15   0   -0.80    0.61
   0  15   0    0.11    0.06
   0  15   0    0.35    0.58
   0  15   0    0.27    0.48
  -1 -15   0    1.97    0.54
  -1 -15   0    2.94    0.38
   1 -15   0    2.29    0.64
   1 -15   0    2.58    0.39
   1 -15   0    2.80    0.81
  -1  15   0    2.04    0.65
   1  15   0    2.38    0.70
   1  15   0    3.33    0.91
   1  15   0    2.10    0.24
  -1  15   0    2.73    0.74
   1  15   0    2.25    0.62
  -1  15   0    2.39    0.60
   1  15   0    2.45    0.24
   1  15   0    2.09    0.64
   2 -15   0    0.75    0.57
  -2 -15   0    1.21    0.26
  -2 -15   0    0.84    0.50
   2 -15   0    1.28    0.58
   2 -15   0    0.91    0.26
  -2  15   0   -0.29    0.70
   2  15   0    0.82    0.17
   2  15   0    1.21    0.51
   2  15   0    1.40    0.76
   2  15   0    0.90    0.60
   2  15   0    1.34    0.72
  -2  15   0   -0.12    0.46
  -2  15   0    1.38    0.63
   3 -15   0   -0.62    0.50
   3 -15   0    1.12    0.75
  -3 -15   0    0.42    0.18
   3 -15   0    0.59    0.21
  -3 -15   0    0.57    0.41
   3  15   0    0.61    0.16
   3  15   0    0.31    0.73
   3  15   0    0.25    0.13
   3  15   0   -0.51    0.53
   3  15   0    0.57    0.48
   3  15   0    0.39    0.24
  -3  15   0   -0.10    0.52
  -3  15   0    0.56    0.48
  -3  15   0   -0.65    0.66
   4 -15   0    7.10    1.16
   4 -15   0    6.43    0.64
   4 -15   0    7.82    1.02
   4  15   0    5.06    1.20
   4  15   0    5.51    0.51
  -4  15   0    5.92    0.96
  -4  15   0    6.95    0.83
   4  15   0    6.43    1.04
   4  15   0    6.09    0.66
  -4  15   0    7.47    1.36
   4  15   0    4.92    1.03
   4  15   0    5.34    0.85
   4  15   0    5.07    0.94
   4  15   0    5.50    0.51
   5 -15   0    0.78    0.26
   5 -15   0    0.00    0.88
   5 -15   0   -0.09    0.65
  -5  15   0    0.17    0.68
   5  15   0    0.67    0.61
   5  15   0    0.42    0.28
   5  15   0    1.96    0.60
  -5  15   0    0.44    0.64
  -5  15   0    0.41    0.54
   5  15   0    1.44    0.80
   5  15   0    0.93    0.22
   5  15   0    0.88    0.22
   5  15   0    1.14    0.79
   5  15   0    0.47    0.59
   6 -15   0    8.28    1.29
   6 -15   0    6.84    0.68
   6 -15   0    6.12    1.21
   6  15   0    4.55    1.06
   6  15   0    6.05    0.57
  -6  15   0    5.57    1.39
   6  15   0    4.84    1.07
   6  15   0    5.63    1.22
   6  15   0    5.17    0.73
  -6  15   0    6.29    0.88
   6  15   0    4.69    0.86
  -6  15   0    5.31    1.03
   6  15   0    6.46    0.57
   7 -15   0   -0.04    0.24
   7 -15   0   -0.80    0.63
   7  15   0    0.42    0.70
   7  15   0    0.29    0.20
   7  15   0   -0.60    0.81
   7  15   0   -0.11    0.97
  -7  15   0    1.15    0.90
  -7  15   0   -0.46    0.56
   7  15   0   -0.25    0.32
   8 -15   0    0.56    0.26
   8 -15   0   -0.65    0.80
   8  15   0   -0.74    0.92
   8  15   0    0.66    0.43
   8  15   0    0.70    0.27
   8  15   0    0.73    0.80
   8  15   0    0.57    1.01
  -8  15   0    0.65    0.64
  -8  15   0   -0.71    1.04
   9 -15   0    1.62    0.39
   9 -15   0    1.95    0.97
   9  15   0    1.56    1.08
  -9  15   0    2.49    1.17
   9  15   0    1.87    0.57
   9  15   0    1.26    1.20
   9  15   0    1.00    0.31
  -9  15   0    0.83    0.69
   9  15   0    1.08    1.05
   0 -16   0    7.44    1.07
   0 -16   0    9.47    1.14
   0 -16   0    7.86    0.74
   0  16   0    8.79    1.04
   0  16   0    7.36    1.32
   0  16   0    8.66    1.22
   1 -16   0    6.62    0.98
  -1 -16   0    4.37    0.51
  -1 -16   0    4.69    0.82
   1 -16   0    4.91    0.55
   1 -16   0    4.40    0.86
   1  16   0    4.34    1.00
   1  16   0    4.60    0.88
   1  16   0    3.60    0.79
  -1  16   0    4.48    0.95
   1  16   0    4.14    0.36
  -1  16   0    4.69    0.84
   1  16   0    4.37    0.37
   1  16   0    3.54    1.07
  -1  16   0    4.07    1.07
   2 -16   0   12.50    1.04
   2 -16   0    9.03    1.46
  -2 -16   0   11.16    1.00
   2 -16   0   12.97    1.38
  -2 -16   0   13.01    1.33
   2  16   0   12.30    1.42
   2  16   0   11.24    1.27
  -2  16   0   14.22    1.46
   2  16   0   12.81    0.88
  -2  16   0   13.21    1.30
  -2  16   0   11.74    1.65
   2  16   0   11.82    1.67
   2  16   0   12.04    0.92
   2  16   0   14.41    1.49
   3 -16   0    0.17    0.19
  -3 -16   0    0.66    0.22
   3 -16   0   -0.81    0.56
   3  16   0    0.60    0.86
   3  16   0    0.54    0.31
   3  16   0   -0.12    0.63
   3  16   0    0.03    0.52
  -3  16   0    0.65    0.51
   3  16   0    0.76    0.78
   3  16   0    0.30    0.16
  -3  16   0    0.06    0.80
   3  16   0    0.62    0.17
   4 -16   0    5.13    0.61
   4 -16   0    5.51    1.02
   4 -16   0    5.30    1.08
   4  16   0    5.19    1.03
   4  16   0    5.49    1.19
   4  16   0    4.60    0.99
   4  16   0    5.80    1.30
   4  16   0    5.49    0.91
  -4  16   0    5.24    0.97
   4  16   0    5.72    0.52
   4  16   0    5.48    0.67
  -4  16   0    5.33    1.24
   4  16   0    5.55    0.51
  -4  16   0    5.33    0.90
   5 -16   0    2.42    0.99
   5 -16   0    4.55    0.55
   5 -16   0    4.19    0.91
  -5  16   0    3.14    1.11
  -5  16   0    3.60    0.78
   5  16   0    4.04    0.64
   5  16   0    5.05    0.81
  -5  16   0    3.89    0.82
   5  16   0    3.89    0.93
   5  16   0    3.70    0.44
   5  16   0    3.71    0.43
   5  16   0    3.51    1.12
   6 -16   0    0.25    0.26
   6 -16   0    1.02    0.80
  -6  16   0    0.59    0.91
   6  16   0    0.43    0.36
   6  16   0   -1.16    0.66
  -6  16   0    1.39    0.61
   6  16   0    0.21    0.70
   6  16   0    0.51    0.24
   6  16   0   -1.35    0.78
   6  16   0    0.30    0.22
   6  16   0   -0.07    1.09
   7 -16   0   -0.66    0.87
   7 -16   0    0.44    0.26
   7  16   0    0.78    0.35
   7  16   0    0.09    1.13
  -7  16   0    0.00    0.54
   7  16   0    2.63    0.98
  -7  16   0   -0.18    1.12
   7  16   0    0.52    0.90
   7  16   0    0.01    0.23
   8 -16   0    9.01    1.46
   8 -16   0    9.16    0.83
   8  16   0    4.46    1.33
   8  16   0    7.32    0.72
  -8  16   0    5.28    1.48
   8  16   0   10.44    1.07
  -8  16   0    9.60    1.14
   8  16   0    8.03    1.60
   8  16   0    5.10    1.24
   0 -17   0    0.03    0.58
   0 -17   0    0.24    0.80
   0 -17   0   -0.04    0.20
   0  17   0   -0.48    0.72
   0  17   0   -0.68    0.80
   0  17   0    0.03    0.66
   0  17   0    1.02    0.68
  -1 -17   0    0.21    0.15
  -1 -17   0    0.68    0.66
   1 -17   0   -0.40    0.55
   1 -17   0    0.53    0.24
  -1  17   0    0.59    0.63
   1  17   0    0.38    0.12
   1  17   0    0.20    0.66
   1  17   0    0.49    0.13
   1  17   0   -0.24    0.62
  -1  17   0   -0.18    0.80
   1  17   0    0.43    0.90
  -1  17   0   -0.51    0.57
   1  17   0   -0.10    0.78
  -2 -17   0    0.46    0.57
  -2 -17   0    0.00    0.19
   2 -17   0    0.79    0.92
   2 -17   0    0.27    0.57
   2 -17   0    0.12    0.22
  -2  17   0    1.14    0.80
   2  17   0    1.31    0.85
  -2  17   0    0.87    0.77
   2  17   0    0.75    0.69
   2  17   0    1.38    0.89
  -2  17   0    0.09    0.56
   3 -17   0    0.30    0.20
   3 -17   0    2.16    0.98
  -3 -17   0    0.45    0.55
  -3 -17   0    0.97    0.27
   3  17   0    1.03    0.64
   3  17   0    0.71    0.19
  -3  17   0    0.98    0.77
   3  17   0   -0.19    0.27
   3  17   0    1.02    0.77
   3  17   0    0.63    0.21
  -3  17   0    0.98    1.02
   3  17   0    0.56    0.95
   3  17   0   -0.55    0.61
   3  17   0    1.14    0.97
   4 -17   0    3.22    1.15
   4 -17   0    2.03    0.86
   4 -17   0    2.35    0.40
   4  17   0    2.82    1.09
   4  17   0    2.77    0.89
  -4  17   0    2.68    1.23
   4  17   0    1.98    0.32
  -4  17   0    2.72    0.75
  -4  17   0    0.20    0.79
   4  17   0    2.07    0.33
   4  17   0    3.78    1.14
   4  17   0    2.13    0.66
   4  17   0    2.68    0.50
   5 -17   0    0.51    0.78
   5 -17   0    0.32    0.29
   5  17   0    0.22    0.21
   5  17   0    0.77    0.83
   5  17   0   -0.58    1.01
   5  17   0    0.37    0.35
  -5  17   0   -0.67    0.61
   5  17   0    0.24    0.82
   5  17   0   -1.10    0.55
   5  17   0    0.38    0.20
  -5  17   0    0.32    1.01
   6 -17   0    0.02    0.23
   6 -17   0   -0.22    0.77
   6  17   0   -0.48    0.33
   6  17   0   -1.49    1.06
   6  17   0   -0.21    0.20
   6  17   0   -1.02    0.93
  -6  17   0    1.32    1.15
  -6  17   0   -0.44    0.66
   6  17   0    0.63    0.83
   0 -18   0   -0.16    0.62
   0 -18   0    0.08    0.22
   0  18   0   -1.06    0.83
   0  18   0   -0.33    0.75
   0  18   0    0.74    0.76
  -1 -18   0    1.00    0.67
   1 -18   0    0.31    0.21
   1 -18   0   -0.01    0.99
   1 -18   0    1.17    0.70
  -1 -18   0    0.33    0.24
   1  18   0    0.06    0.70
   1  18   0    0.42    0.11
   1  18   0    1.45    0.87
   1  18   0    0.27    0.10
  -1  18   0    0.77    1.33
   1  18   0    0.97    0.77
  -1  18   0   -0.20    0.87
   2 -18   0    3.59    1.03
   2 -18   0    2.13    0.53
  -2 -18   0    2.64    0.47
   2 -18   0    3.17    0.78
  -2 -18   0    2.46    0.82
   2  18   0    3.09    0.86
  -2  18   0    3.79    1.01
  -2  18   0    2.76    0.80
   2  18   0    1.93    1.15
   2  18   0    2.39    0.30
  -2  18   0    2.62    1.09
   3 -18   0    4.41    0.61
   3 -18   0    1.92    1.21
   3 -18   0    3.59    1.05
  -3 -18   0    6.41    1.09
  -3  18   0    4.95    0.93
   3  18   0    5.39    1.12
  -3  18   0    4.11    1.39
  -3  18   0    3.51    1.15
   3  18   0    4.58    0.47
   3  18   0    5.59    0.49
   3  18   0    3.08    1.53
   3  18   0    3.66    1.15
   3  18   0    5.14    0.69
   3  18   0    5.31    0.91
   4 -18   0    0.51    0.24
   4 -18   0    1.47    0.87
  -4  18   0    2.55    1.18
   4  18   0    1.04    0.25
   4  18   0    0.78    0.43
   4  18   0    0.96    1.02
   4  18   0    1.18    1.08
  -4  18   0    0.51    0.68
   4  18   0    0.04    0.83
   4  18   0    0.73    0.26
   4  18   0   -0.40    0.89
   5 -18   0    0.74    0.34
   5 -18   0    2.38    1.05
   5  18   0    2.23    0.95
   5  18   0    2.87    1.25
   5  18   0    2.67    1.06
   5  18   0    1.81    0.34
   5  18   0    1.42    0.34
  -5  18   0   -0.20    1.15
  -5  18   0    1.35    0.64
   0 -19   0   -0.03    0.25
   0 -19   0    0.10    0.73
   0  19   0   -1.25    0.71
   0  19   0    0.61    0.84
   0  19   0   -0.14    1.18
   1 -19   0    1.94    0.45
   1 -19   0    2.19    1.25
   1 -19   0    1.18    0.83
  -1 -19   0    1.89    0.67
   1  19   0    1.41    0.86
  -1  19   0    0.91    1.21
   1  19   0   -0.30    0.89
  -1  19   0    1.30    0.83
   1  19   0    2.35    1.32
   2 -19   0    1.60    0.93
   2 -19   0    2.26    0.44
  -2 -19   0    3.28    0.50
  -2 -19   0    2.07    0.72
  -2  19   0    3.41    1.40
   2  19   0    2.30    0.36
   2  19   0    1.16    1.24
  -2  19   0    1.45    0.87
   2  19   0    5.23    1.14
   2  19   0    3.36    0.97
 -14   0   1   -0.66    0.44
  14   0  -1   -0.29    0.18
  14   0  -1   -0.27    0.20
  14   0  -1    0.01    0.76
 -13   0   1    0.65    0.50
  13   0  -1    0.11    0.47
  13   0  -1    0.13    0.16
  13   0  -1    0.20    0.21
 -13   0   1    0.48    0.39
  12   0  -1   -0.11    0.13
 -12   0   1   -0.26    0.39
  12   0  -1   -0.06    0.54
  12   0  -1    0.16    0.17
 -11   0   1    0.26    0.37
  11   0  -1   -0.01    0.11
 -11   0   1   -0.51    0.24
  11   0  -1   -0.34    0.44
  11   0  -1   -0.05    0.13
  11   0  -1   -0.16    0.11
  10   0  -1    0.08    0.32
  10   0  -1   -0.04    0.10
 -10   0   1    0.00    0.20
  10   0  -1   -0.14    0.41
 -10   0   1   -0.54    0.56
  10   0  -1   -0.10    0.09
 -10   0   1    0.09    0.27
  10   0  -1    0.06    0.10
   9   0  -1    0.22    0.30
  -9   0   1    0.20    0.27
   9   0  -1    0.01    0.09
  -9   0   1    0.04    0.14
   9   0  -1   -0.06    0.07
   9   0  -1    0.06    0.08
   9   0  -1    0.55    0.28
  -9   0   1    0.45    0.35
  -8   0   1   -0.14    0.34
   8   0  -1   -0.02    0.07
  -8   0   1    0.12    0.21
  -8   0   1   -0.08    0.14
   8   0  -1   -0.08    0.06
   8   0  -1   -0.07    0.06
   8   0  -1    0.29    0.27
   8   0  -1    0.13    0.25
  -7   0   1   -0.12    0.16
   7   0  -1   -0.07    0.17
  -7   0   1    0.08    0.13
   7   0  -1   -0.02    0.06
   7   0  -1   -0.04    0.12
  -7   0   1    0.15    0.16
   7   0  -1   -0.03    0.04
   7   0  -1    0.02    0.06
   6   0  -1   -0.06    0.04
   6   0  -1   -0.09    0.05
  -6   0   1    0.03    0.14
  -6   0   1   -0.16    0.13
   6   0  -1   -0.14    0.09
  -6   0   1   -0.04    0.09
   6   0  -1    0.08    0.06
   6   0  -1    0.23    0.16
   5   0  -1    0.02    0.04
   5   0  -1    0.08    0.09
  -5   0   1    0.19    0.16
   5   0  -1   -0.02    0.10
   5   0  -1    0.03    0.04
   5   0  -1    0.01    0.04
  -5   0   1    0.04    0.06
  -5   0   1    0.07    0.09
   4   0  -1    0.01    0.03
  -4   0   1    0.00    0.05
  -4   0   1   -0.03    0.05
   4   0  -1   -0.01    0.03
  -4   0   1   -0.01    0.04
   4   0  -1    0.01    0.04
   4   0  -1    0.02    0.09
   4   0  -1    0.07    0.10
  -4   0   1    0.01    0.11
   3   0  -1    0.00    0.03
  -3   0   1    0.03    0.05
   3   0  -1   -0.03    0.03
   3   0  -1    0.06    0.07
  -3   0   1    0.01    0.03
  -3   0   1    0.03    0.06
  -3   0   1   -0.02    0.04
  -3   0   1   -0.02    0.05
   3   0  -1   -0.02    0.07
   3   0  -1   -0.03    0.05
  -2   0   1    0.06    0.05
  -2   0   1    0.00    0.02
  -2   0   1   -0.01    0.01
   2   0  -1   -0.05    0.05
   2   0  -1   -0.01    0.02
   2   0  -1    0.06    0.04
   2   0  -1    0.00    0.05
   2   0  -1    0.00    0.01
  -2   0   1   -0.01    0.05
  -2   0   1    0.03    0.05
   1   0   1    0.02    0.05
  -1   0  -1    0.01    0.04
  -1   0  -1    0.00    0.02
   1   0   1   -0.02    0.03
  -1   0  -1    0.03    0.05
   1   0   1   -0.04    0.04
  -1   0  -1   -0.01    0.04
  -1   0  -1    0.00    0.03
   1   0   1    0.05    0.05
   1   0   1   -0.02    0.02
   1   0   1   -0.03    0.04
   2   0   1   -0.01    0.05
  -2   0  -1    0.00    0.03
   2   0   1   -0.14    0.05
   2   0   1   -0.06    0.06
  -2   0  -1    0.04    0.07
  -2   0  -1   -0.02    0.07
   2   0   1    0.04    0.03
   2   0   1    0.05    0.07
  -2   0  -1    0.03    0.06
  -2   0  -1   -0.02    0.03
   3   0   1   -0.10    0.06
  -3   0  -1    0.03    0.02
  -3   0  -1    0.00    0.10
   3   0   1    0.11    0.08
  -3   0  -1    0.01    0.08
   3   0   1    0.05    0.04
   3   0   1   -0.01    0.04
   3   0   1    0.12    0.11
  -3   0  -1   -0.13    0.06
  -3   0  -1   -0.05    0.06
   4   0   1   -0.07    0.11
  -4   0  -1    0.10    0.09
  -4   0  -1    0.19    0.11
   4   0   1   -0.02    0.03
   4   0   1    0.09    0.07
  -4   0  -1    0.02    0.04
   4   0   1    0.04    0.08
  -4   0  -1   -0.02    0.13
  -4   0  -1    0.02    0.08
   4   0   1   -0.03    0.12
  -5   0  -1    0.02    0.10
   5   0   1   -0.08    0.15
  -5   0  -1    0.04    0.11
   5   0   1    0.00    0.08
   5   0   1    0.01    0.08
  -5   0  -1    0.05    0.13
   5   0   1   -0.03    0.04
   5   0   1   -0.22    0.13
  -5   0  -1    0.21    0.17
  -6   0  -1   -0.20    0.20
  -6   0  -1   -0.04    0.11
  -6   0  -1   -0.07    0.14
  -6   0  -1   -0.05    0.09
   6   0   1    0.04    0.05
   6   0   1    0.06    0.15
   6   0   1    0.07    0.08
   6   0   1    0.21    0.19
  -6   0  -1    0.02    0.04
   6   0   1   -0.08    0.07
   7   0   1   -0.25    0.18
   7   0   1   -0.04    0.04
   7   0   1   -0.10    0.08
  -7   0  -1   -0.44    0.25
  -7   0  -1   -0.04    0.09
  -7   0  -1   -0.11    0.18
   7   0   1   -0.01    0.06
   7   0   1    0.01    0.23
  -7   0  -1   -0.07    0.06
  -7   0  -1    0.08    0.14
  -8   0  -1    0.09    0.33
  -8   0  -1    0.38    0.18
   8   0   1    0.16    0.23
   8   0   1    0.08    0.09
   8   0   1    0.14    0.12
   8   0   1    0.46    0.27
  -8   0  -1    0.04    0.15
  -8   0  -1   -0.08    0.06
  -9   0  -1    0.10    0.61
  -9   0  -1    0.09    0.09
   9   0   1   -0.06    0.09
  -9   0  -1    0.09    0.25
   9   0   1   -0.33    0.33
  -9   0  -1    0.23    0.21
   9   0   1   -0.04    0.10
 -10   0  -1    0.24    0.12
  10   0   1   -0.10    0.42
  10   0   1   -0.15    0.12
  10   0   1   -0.48    0.43
 -10   0  -1   -0.09    0.63
  10   0   1   -0.02    0.09
 -10   0  -1   -0.46    0.31
 -10   0  -1   -0.23    0.24
  10   0   1   -0.11    0.13
 -11   0  -1   -0.36    0.37
  11   0   1    0.14    0.54
 -11   0  -1   -0.04    0.33
  11   0   1   -0.02    0.18
  11   0   1    0.18    0.15
 -12   0  -1   -0.51    0.48
  12   0   1   -0.30    0.17
  12   0   1   -0.20    0.59
  12   0   1   -0.10    0.17
  13   0   1   -0.07    0.21
 -13   0  -1    0.74    0.45
  13   0   1   -0.19    0.18
  13   0   1   -0.10    0.68
  14   0   1   -0.27    0.26
 -14   0  -1    0.33    0.53
  14   0   1   -0.06    0.69
  14   0   1    0.23    0.24
  14  -1  -1    0.23    0.20
  14  -1  -1    1.37    0.82
  14  -1  -1    0.46    0.26
 -14  -1   1    0.81    0.68
  14   1  -1    0.21    0.21
 -14   1   1    0.93    0.61
  14   1  -1    0.36    0.25
  14   1  -1    1.35    0.83
  13  -1  -1    1.74    0.77
 -13  -1   1    1.31    0.56
 -13  -1   1    1.06    0.47
  13  -1  -1    1.47    0.30
  13  -1  -1    1.84    0.35
 -13   1   1    1.51    0.56
 -13   1   1    1.73    0.52
  13   1  -1    1.44    0.31
  13   1  -1    2.12    0.77
  13   1  -1    1.95    0.31
 -12  -1   1    3.98    0.69
 -12  -1   1    5.34    0.62
  12  -1  -1    4.94    0.94
  12  -1  -1    3.98    0.45
  12  -1  -1    3.44    0.43
  12   1  -1    4.04    0.46
 -12   1   1    4.78    0.69
  12   1  -1    4.20    0.87
  12   1  -1    4.02    0.44
 -12   1   1    4.70    0.63
  11  -1  -1    2.01    0.26
 -11  -1   1    1.75    0.39
  11  -1  -1    3.17    0.76
  11  -1  -1    2.39    0.29
 -11  -1   1    2.70    0.59
  11   1  -1    2.16    0.30
 -11   1   1    2.63    0.58
  11   1  -1    1.79    0.27
  11   1  -1    2.20    0.31
  11   1  -1    2.84    0.71
 -11   1   1    1.41    0.37
 -10  -1   1    4.92    0.55
 -10  -1   1    4.21    0.65
  10  -1  -1    4.54    0.61
  10  -1  -1    3.46    0.40
  10  -1  -1    4.04    0.40
 -10  -1   1    3.90    0.89
  10  -1  -1    3.98    0.68
  10  -1  -1    3.69    0.38
 -10   1   1    5.41    0.91
  10   1  -1    4.37    0.42
 -10   1   1    4.78    0.61
 -10   1   1    3.86    0.51
  10   1  -1    3.53    0.65
  10   1  -1    4.79    0.43
  10   1  -1    4.06    0.64
  10   1  -1    4.18    0.40
   9  -1  -1    0.96    0.41
   9  -1  -1    0.81    0.17
   9  -1  -1    0.92    0.19
   9  -1  -1    1.23    0.37
  -9  -1   1    1.17    0.48
   9  -1  -1    1.04    0.20
  -9  -1   1    0.76    0.31
  -9  -1   1    0.91    0.22
  -9   1   1    1.16    0.36
   9   1  -1    0.77    0.17
  -9   1   1    0.67    0.22
  -9   1   1    1.06    0.44
   9   1  -1    1.11    0.20
   9   1  -1    1.20    0.41
   9   1  -1    0.79    0.15
   9   1  -1    0.62    0.33
   8  -1  -1   42.46    2.64
  -8  -1   1   44.14    3.06
  -8  -1   1   38.57    2.80
   8  -1  -1   41.91    2.62
   8  -1  -1   44.08    2.97
   8  -1  -1   38.77    2.80
   8  -1  -1   38.84    2.63
  -8  -1   1   39.75    2.72
   8   1  -1   40.69    2.65
   8   1  -1   40.20    2.80
   8   1  -1   40.78    2.63
   8   1  -1   40.46    2.65
  -8   1   1   42.15    2.98
   8   1  -1   45.24    2.98
  -8   1   1   37.41    2.70
  -8   1   1   39.00    2.80
   7  -1  -1    8.59    0.78
  -7  -1   1    8.46    0.70
   7  -1  -1    7.89    0.63
   7  -1  -1    8.21    0.63
   7  -1  -1    8.38    0.62
  -7  -1   1    8.61    0.87
   7  -1  -1    8.33    0.80
  -7  -1   1    8.78    0.78
   7   1  -1    8.75    0.80
  -7   1   1    8.30    0.82
   7   1  -1    9.25    0.64
   7   1  -1    9.02    0.65
   7   1  -1    8.43    0.76
   7   1  -1    9.15    0.66
  -7   1   1    8.51    0.69
  -7   1   1   10.22    0.81
   6  -1  -1   50.73    3.23
   6  -1  -1   51.91    3.23
  -6  -1   1   50.07    3.36
   6  -1  -1   53.62    3.22
   6  -1  -1   53.54    3.41
   6  -1  -1   51.21    3.35
  -6  -1   1   46.95    3.26
  -6  -1   1   47.38    3.41
  -6   1   1   50.48    3.27
  -6   1   1   52.26    3.36
   6   1  -1   52.81    3.22
  -6   1   1   44.54    3.39
   6   1  -1   54.79    3.36
   6   1  -1   51.40    3.24
   6   1  -1   50.57    3.24
   6   1  -1   51.09    3.40
   5  -1  -1    2.41    0.31
   5  -1  -1    2.46    0.21
  -5  -1   1    2.07    0.30
  -5  -1   1    1.91    0.33
  -5  -1   1    2.57    0.25
   5  -1  -1    2.63    0.22
   5  -1  -1    2.59    0.22
   5  -1  -1    2.45    0.31
  -5   1   1    2.18    0.19
  -5   1   1    2.37    0.34
   5   1  -1    2.38    0.31
  -5   1   1    2.09    0.23
   5   1  -1    2.28    0.21
   5   1  -1    2.37    0.23
  -5   1   1    2.39    0.30
   5   1  -1    2.40    0.22
  -5   1   1    1.96    0.21
   5   1  -1    2.21    0.29
  -4  -1   1   81.90    5.36
   4  -1  -1   88.17    5.32
   4  -1  -1   77.47    5.34
  -4  -1   1   83.89    5.22
   4  -1  -1   85.69    5.25
   4  -1  -1   92.36    5.24
  -4  -1   1   82.25    5.26
   4  -1  -1   86.23    5.23
  -4  -1   1   87.90    5.34
   4  -1  -1   82.22    5.24
  -4   1   1   82.69    5.25
   4   1  -1   84.90    5.32
   4   1  -1   85.56    5.24
  -4   1   1   82.61    5.25
   4   1  -1   74.76    5.34
   4   1  -1   89.43    5.23
  -4   1   1   75.38    5.34
  -4   1   1   85.96    5.32
   4   1  -1   88.65    5.25
   3  -1  -1   53.40    3.26
  -3  -1   1   49.71    3.31
   3  -1  -1   55.77    3.23
  -3  -1   1   52.78    3.24
   3  -1  -1   48.05    3.30
  -3  -1   1   53.08    3.31
   3  -1  -1   52.84    3.29
  -3  -1   1   48.68    3.23
   3   1  -1   51.08    3.24
   3   1  -1   51.21    3.24
  -3   1   1   52.48    3.23
   3   1  -1   53.32    3.23
   3   1  -1   52.98    3.30
  -3   1   1   48.62    3.23
  -3   1   1   54.68    3.29
   3   1  -1   50.18    3.31
  -3   1   1   49.27    3.31
  -3   1   1   51.82    3.26
   3   1  -1   52.67    3.23
  -2  -1   1    0.14    0.03
  -2  -1   1    0.17    0.07
   2  -1  -1    0.11    0.07
  -2  -1   1    0.16    0.08
   2  -1  -1    0.12    0.05
  -2  -1   1    0.17    0.06
   2  -1  -1    0.09    0.03
   2  -1  -1    0.08    0.03
   2  -1  -1    0.16    0.08
  -2  -1   1    0.08    0.03
   2   1  -1    0.17    0.07
   2   1  -1    0.26    0.08
  -2   1   1    0.23    0.09
   2   1  -1    0.16    0.07
   2   1  -1    0.15    0.04
  -2   1   1    0.05    0.05
   2   1  -1    0.13    0.04
  -2   1   1    0.11    0.05
  -2   1   1    0.08    0.03
  -2   1   1    0.09    0.03
   1  -1  -1  125.28    7.98
   1  -1  -1  117.15    7.90
   1   1  -1  130.51    7.86
   1   1  -1  137.82    7.93
   1   1  -1  132.71    7.95
  -1   1   1  120.46    7.86
  -1  -1  -1  133.82    8.16
   1  -1   1  131.75    8.14
  -1  -1  -1  132.48    8.11
   1  -1   1  133.46    8.16
  -1  -1  -1  125.28    8.17
   1  -1   1  129.92    8.17
  -1  -1  -1  132.88    8.13
   1   1   1  135.48    8.13
   1   1   1  127.87    8.11
  -1   1  -1  130.54    8.14
  -1   1  -1  134.10    8.17
   1   1   1  137.60    8.18
   1   1   1  128.11    8.16
  -1   1  -1  125.39    8.16
   2  -1   1    0.55    0.10
   2  -1   1    0.48    0.12
  -2  -1  -1    0.23    0.09
  -2  -1  -1    0.34    0.09
   2  -1   1    0.49    0.11
  -2  -1  -1    0.45    0.13
  -2  -1  -1    0.47    0.13
  -2  -1  -1    0.53    0.07
   2  -1   1    0.38    0.06
   2  -1   1    0.40    0.11
   2   1   1    0.47    0.11
  -2   1  -1    0.39    0.06
   2   1   1    0.39    0.10
  -2   1  -1    0.45    0.11
   2   1   1    0.55    0.12
   2   1   1    0.63    0.15
  -2   1  -1    0.53    0.10
  -2   1  -1    0.50    0.13
  -2   1  -1    0.33    0.12
   2   1   1    0.68    0.16
   2   1   1    0.57    0.07
  -3  -1  -1   49.03    2.98
  -3  -1  -1   48.10    2.98
   3  -1   1   46.95    3.01
   3  -1   1   46.05    2.91
   3  -1   1   50.89    2.95
  -3  -1  -1   46.17    2.91
   3  -1   1   47.63    3.01
  -3  -1  -1   41.29    3.03
   3  -1   1   44.38    2.94
  -3  -1  -1   43.02    2.97
   3   1   1   46.30    3.05
  -3   1  -1   45.16    2.90
  -3   1  -1   45.05    2.96
   3   1   1   47.35    2.99
   3   1   1   48.40    2.97
   3   1   1   45.96    2.92
   3   1   1   46.77    2.97
  -3   1  -1   46.37    2.96
  -3   1  -1   47.60    3.00
   4  -1   1    8.03    0.67
  -4  -1  -1    8.62    0.56
  -4  -1  -1    8.02    0.71
   4  -1   1    8.07    0.55
   4  -1   1    8.78    0.60
  -4  -1  -1    7.77    0.60
  -4  -1  -1    7.52    0.62
  -4  -1  -1    8.08    0.64
   4  -1   1    8.15    0.67
   4  -1   1    8.42    0.58
  -4   1  -1    7.38    0.59
  -4   1  -1    7.38    0.67
   4   1   1    6.56    0.67
   4   1   1    7.85    0.64
   4   1   1    8.06    0.62
   4   1   1    7.66    0.56
  -4   1  -1    7.41    0.61
   4   1   1    7.70    0.59
  -4   1  -1    7.98    0.65
  -4   1  -1    8.22    0.55
   5  -1   1   -0.10    0.10
   5  -1   1   -0.04    0.15
  -5  -1  -1    0.07    0.12
  -5  -1  -1    0.06    0.10
  -5  -1  -1   -0.01    0.05
  -5  -1  -1    0.22    0.19
   5  -1   1   -0.03    0.07
  -5  -1  -1   -0.06    0.10
   5  -1   1   -0.02    0.04
  -5   1  -1    0.11    0.13
   5   1   1    0.05    0.15
  -5   1  -1    0.04    0.13
   5   1   1   -0.14    0.09
   5   1   1   -0.02    0.08
   5   1   1    0.08    0.05
   5   1   1   -0.20    0.12
  -5   1  -1    0.03    0.05
  -5   1  -1    0.02    0.09
  -5   1  -1   -0.03    0.16
  -6  -1  -1    0.31    0.13
  -6  -1  -1    0.19    0.20
   6  -1   1    0.48    0.11
  -6  -1  -1    0.13    0.18
   6  -1   1    0.45    0.19
   6  -1   1    0.42    0.10
  -6  -1  -1    0.43    0.16
  -6  -1  -1    0.40    0.10
   6  -1   1    0.65    0.22
   6  -1   1    0.42    0.12
  -6   1  -1    0.47    0.16
   6   1   1    0.33    0.18
   6   1   1    0.27    0.09
  -6   1  -1    0.36    0.09
  -6   1  -1    0.55    0.17
   6   1   1    0.62    0.25
   6   1   1    0.49    0.12
   6   1   1    0.30    0.12
  -6   1  -1    0.44    0.24
  -6   1  -1    0.25    0.14
   7  -1   1    4.85    0.42
   7  -1   1    4.47    0.34
  -7  -1  -1    4.26    0.52
   7  -1   1    4.16    0.37
  -7  -1  -1    3.80    0.64
  -7  -1  -1    4.06    0.47
   7  -1   1    5.05    0.57
  -7  -1  -1    4.44    0.38
   7  -1   1    4.33    0.56
  -7   1  -1    4.74    0.49
  -7   1  -1    4.24    0.63
   7   1   1    4.12    0.38
   7   1   1    4.60    0.32
   7   1   1    4.71    0.61
  -7   1  -1    4.60    0.52
   7   1   1    3.83    0.53
   7   1   1    4.69    0.45
  -7   1  -1    4.47    0.37
  -7   1  -1    3.89    0.38
   8  -1   1    1.16    0.17
   8  -1   1    0.65    0.36
  -8  -1  -1    1.32    0.30
  -8  -1  -1    1.05    0.17
  -8  -1  -1    1.20    0.52
  -8  -1  -1    1.08    0.33
   8  -1   1    1.68    0.42
   8  -1   1    1.56    0.22
  -8   1  -1    0.95    0.17
  -8   1  -1    1.42    0.33
   8   1   1    1.25    0.19
   8   1   1    1.51    0.35
   8   1   1    1.24    0.26
   8   1   1    0.92    0.43
  -8   1  -1    1.06    0.28
  -8   1  -1    1.73    0.51
   9  -1   1   21.96    1.96
   9  -1   1   22.91    1.56
  -9  -1  -1   23.01    1.78
  -9  -1  -1   21.59    1.69
   9  -1   1   23.61    1.61
  -9  -1  -1   22.15    1.56
  -9   1  -1   21.89    1.76
   9   1   1   22.10    1.56
  -9   1  -1   22.60    1.55
   9   1   1   22.95    1.63
  -9   1  -1   23.83    1.71
   9   1   1   26.25    2.02
  -9   1  -1   26.08    2.13
  10  -1   1    9.58    0.76
 -10  -1  -1    8.22    0.71
 -10  -1  -1    7.97    0.89
 -10  -1  -1   12.93    1.32
 -10  -1  -1    8.65    0.85
  10  -1   1    9.82    1.15
  10  -1   1    8.40    0.70
  10  -1   1    9.23    1.03
  10  -1   1    8.91    0.71
  10   1   1   11.02    1.19
 -10   1  -1    8.24    0.69
 -10   1  -1    9.97    1.30
 -10   1  -1    7.72    0.90
  10   1   1    8.51    0.71
  10   1   1    8.90    1.00
  10   1   1   10.07    0.78
  10   1   1    7.83    0.71
  11  -1   1    7.29    0.63
 -11  -1  -1    7.46    0.93
 -11  -1  -1    5.41    0.74
  11  -1   1    7.36    0.62
  11  -1   1    7.49    0.96
  11  -1   1    5.41    0.60
  11   1   1    8.58    1.15
  11   1   1    7.22    0.62
 -11   1  -1    7.08    0.78
 -11   1  -1    6.75    0.83
  11   1   1    7.14    0.75
  12  -1   1   -0.15    0.14
  12  -1   1   -0.30    0.14
 -12  -1  -1   -0.10    0.43
  12  -1   1    0.07    0.58
  12   1   1    0.21    0.19
 -12   1  -1    0.06    0.44
  12   1   1    0.07    0.16
  12   1   1   -0.76    0.58
  13  -1   1    2.76    0.86
 -13  -1  -1    2.63    0.74
  13  -1   1    2.26    0.37
  13  -1   1    2.37    0.37
  13   1   1    2.31    0.92
  13   1   1    2.55    0.40
 -13   1  -1    1.67    0.73
  13   1   1    2.20    0.39
  14  -1   1    0.56    0.95
 -14  -1  -1    0.48    0.76
  14  -1   1    0.38    0.31
  14   1   1    0.03    0.25
  14   1   1   -0.05    0.23
  14   1   1   -0.37    0.88
 -14   1  -1   -0.30    0.64
  14  -2  -1    2.24    0.92
 -14  -2   1    0.73    0.76
  14  -2  -1    1.25    0.27
  14  -2  -1    1.55    0.31
  14   2  -1    1.27    0.83
 -14   2   1    1.27    0.67
  14   2  -1    0.70    0.29
 -13  -2   1    0.01    0.39
 -13  -2   1    0.44    0.57
  13  -2  -1    0.09    0.16
  13  -2  -1    0.14    0.21
  13  -2  -1    0.17    0.68
  13   2  -1    0.04    0.18
  13   2  -1   -0.18    0.15
  13   2  -1   -0.22    0.67
  12  -2  -1    0.16    0.16
 -12  -2   1   -0.23    0.26
  12  -2  -1    0.02    0.50
  12  -2  -1    0.23    0.16
 -12  -2   1    0.05    0.45
  12   2  -1    0.05    0.52
 -12   2   1   -0.20    0.36
  12   2  -1    0.14    0.17
 -12   2   1    0.76    0.42
  12   2  -1    0.30    0.18
  11  -2  -1    2.69    0.71
  11  -2  -1    3.25    0.35
  11  -2  -1    2.51    0.32
  11  -2  -1    2.69    0.33
 -11  -2   1    2.60    0.61
 -11  -2   1    3.13    0.50
 -11   2   1    2.02    0.45
 -11   2   1    3.51    0.65
  11   2  -1    3.84    0.84
  11   2  -1    3.16    0.36
  11   2  -1    2.83    0.35
  10  -2  -1   12.71    0.97
  10  -2  -1   12.78    0.95
  10  -2  -1   14.93    1.41
 -10  -2   1   10.64    1.04
 -10  -2   1   15.67    1.55
  10  -2  -1   13.98    1.25
  10  -2  -1   13.29    0.98
  10   2  -1   13.93    1.00
 -10   2   1   11.80    1.17
 -10   2   1   14.69    1.45
  10   2  -1   12.57    1.19
  10   2  -1   15.32    1.61
  10   2  -1   13.27    0.97
 -10   2   1   14.24    1.10
  10   2  -1   12.89    0.99
   9  -2  -1    0.10    0.10
   9  -2  -1    0.25    0.08
  -9  -2   1    0.19    0.17
  -9  -2   1   -0.15    0.46
   9  -2  -1    0.00    0.23
  -9  -2   1   -0.06    0.27
   9  -2  -1    0.26    0.32
   9  -2  -1    0.18    0.12
   9   2  -1    0.23    0.11
   9   2  -1    0.23    0.14
   9   2  -1    0.11    0.21
   9   2  -1    0.20    0.08
   9   2  -1    0.09    0.24
  -9   2   1    0.16    0.17
  -9   2   1    0.29    0.41
  -9   2   1    0.55    0.30
   8  -2  -1    0.38    0.26
  -8  -2   1    0.68    0.27
   8  -2  -1    0.16    0.09
   8  -2  -1    0.41    0.11
  -8  -2   1    0.30    0.18
   8  -2  -1    0.54    0.34
  -8  -2   1    0.33    0.40
   8  -2  -1    0.29    0.11
   8   2  -1    0.34    0.25
  -8   2   1    0.25    0.15
  -8   2   1    0.67    0.28
   8   2  -1    0.34    0.13
   8   2  -1    0.17    0.08
   8   2  -1    0.11    0.09
   8   2  -1    0.10    0.21
  -8   2   1    0.08    0.33
  -7  -2   1   11.67    0.82
   7  -2  -1   10.52    0.75
  -7  -2   1   10.70    1.00
   7  -2  -1   11.09    0.74
   7  -2  -1    9.51    0.89
   7  -2  -1   10.88    0.76
  -7  -2   1   10.37    0.90
   7  -2  -1    9.99    0.93
   7   2  -1    9.48    0.87
   7   2  -1   10.55    0.75
  -7   2   1   10.74    0.73
  -7   2   1   10.73    0.87
   7   2  -1    9.91    0.77
   7   2  -1    9.93    0.78
  -7   2   1   10.34    0.70
   7   2  -1   10.70    0.94
  -7   2   1   10.54    0.97
  -7   2   1   10.90    0.90
   6  -2  -1    2.15    0.21
  -6  -2   1    2.55    0.43
  -6  -2   1    2.30    0.25
   6  -2  -1    2.40    0.23
   6  -2  -1    2.41    0.23
   6  -2  -1    2.28    0.34
   6  -2  -1    2.50    0.34
  -6  -2   1    2.51    0.34
   6   2  -1    2.64    0.26
   6   2  -1    2.17    0.21
   6   2  -1    2.69    0.34
  -6   2   1    2.58    0.27
  -6   2   1    2.38    0.23
   6   2  -1    2.23    0.35
   6   2  -1    2.42    0.22
  -6   2   1    2.72    0.34
  -6   2   1    2.49    0.39
   6   2  -1    2.25    0.23
   6   2  -1    2.66    0.25
  -6   2   1    2.75    0.28
  -5  -2   1    4.79    0.35
   5  -2  -1    3.90    0.40
   5  -2  -1    3.49    0.29
   5  -2  -1    3.95    0.29
  -5  -2   1    2.90    0.43
   5  -2  -1    3.59    0.30
   5   2  -1    3.71    0.30
  -5   2   1    3.33    0.41
   5   2  -1    3.78    0.32
  -5   2   1    3.77    0.35
   5   2  -1    3.26    0.42
  -5   2   1    3.41    0.31
  -5   2   1    3.50    0.38
   5   2  -1    4.43    0.34
   5   2  -1    3.49    0.37
  -5   2   1    3.44    0.31
   5   2  -1    3.51    0.30
  -4  -2   1   34.69    2.32
  -4  -2   1   30.54    2.33
  -4  -2   1   34.43    2.23
   4  -2  -1   35.56    2.20
  -4  -2   1   37.59    2.24
   4  -2  -1   34.55    2.33
   4  -2  -1   37.26    2.31
   4  -2  -1   34.39    2.21
   4  -2  -1   35.08    2.21
  -4   2   1   32.55    2.31
  -4   2   1   33.96    2.27
  -4   2   1   36.51    2.29
   4   2  -1   37.22    2.23
  -4   2   1   33.93    2.24
   4   2  -1   36.87    2.24
   4   2  -1   35.79    2.22
   4   2  -1   34.11    2.22
  -4   2   1   35.13    2.22
   4   2  -1   30.74    2.32
   4   2  -1   36.73    2.31
   3  -2  -1    1.59    0.20
  -3  -2   1    1.13    0.20
  -3  -2   1    0.87    0.12
   3  -2  -1    1.39    0.13
  -3  -2   1    1.31    0.16
   3  -2  -1    1.13    0.19
   3  -2  -1    0.94    0.16
  -3  -2   1    1.50    0.19
   3  -2  -1    1.20    0.12
  -3  -2   1    1.46    0.13
  -3   2   1    1.37    0.13
   3   2  -1    1.14    0.13
  -3   2   1    1.18    0.11
   3   2  -1    1.68    0.20
  -3   2   1    1.29    0.20
  -3   2   1    1.20    0.16
   3   2  -1    1.22    0.14
  -3   2   1    1.31    0.19
   3   2  -1    1.39    0.16
   3   2  -1    1.14    0.19
   3   2  -1    1.31    0.12
  -2  -2   1   47.21    2.93
  -2  -2   1   47.17    2.96
   2  -2  -1   42.55    2.87
   2  -2  -1   47.69    2.96
  -2  -2   1   45.59    2.88
   2  -2  -1   44.99    2.96
   2  -2  -1   46.87    2.88
  -2  -2   1   47.64    2.95
   2   2  -1   46.17    2.95
   2   2  -1   47.18    2.93
   2   2  -1   46.50    2.87
  -2   2   1   44.51    2.87
  -2   2   1   51.47    2.98
  -2   2   1   46.45    2.91
   2   2  -1   47.05    2.89
  -2   2   1   46.51    2.88
  -2   2   1   40.96    2.94
  -1  -2   1   14.95    0.98
   1  -2  -1   15.17    0.96
  -1  -2   1   16.12    1.05
   1  -2  -1   14.18    1.04
  -1  -2   1   15.31    0.95
   1  -2  -1   14.85    0.96
   1  -2  -1   16.49    0.95
   1  -2  -1   15.34    1.03
  -1  -2   1   16.14    1.02
  -1   2   1   14.17    0.95
  -1   2   1   15.08    0.96
   1   2  -1   15.11    0.96
   1   2  -1   14.82    1.04
  -1   2   1   13.61    1.01
   1   2  -1   14.95    0.95
  -1   2   1   15.01    1.05
   1   2  -1   14.97    1.02
  -1   2   1   14.76    0.96
   0  -2   1    2.26    0.15
   0  -2  -1    1.96    0.15
   0  -2   1    2.05    0.21
   0  -2  -1    1.92    0.16
   0  -2  -1    2.22    0.21
   0  -2  -1    1.88    0.23
   0  -2   1    1.92    0.15
   0  -2   1    1.70    0.14
   0  -2   1    2.12    0.23
   0   2   1    1.74    0.22
   0   2   1    1.95    0.15
   0   2   1    1.92    0.21
   0   2   1    2.04    0.13
   0   2  -1    1.95    0.14
   0   2  -1    1.99    0.15
   0   2   1    1.71    0.14
   0   2  -1    2.18    0.21
   0   2  -1    1.95    0.15
   0   2   1    1.95    0.16
   0   2  -1    1.90    0.21
   1  -2   1    9.66    0.63
  -1  -2  -1    8.68    0.70
  -1  -2  -1    9.41    0.62
   1  -2   1    9.44    0.60
   1  -2   1    9.35    0.68
  -1  -2  -1    9.28    0.68
   1  -2   1    9.09    0.69
  -1  -2  -1    8.94    0.64
  -1  -2  -1    9.46    0.61
   1  -2   1    9.29    0.62
   1   2   1    9.07    0.62
   1   2   1    8.93    0.61
   1   2   1   10.20    0.65
   1   2   1   10.27    0.72
  -1   2  -1    9.45    0.69
  -1   2  -1    9.34    0.60
   1   2   1    8.78    0.68
  -1   2  -1    9.68    0.62
  -1   2  -1    9.09    0.63
  -1   2  -1   10.25    0.68
  -2  -2  -1    8.86    0.64
   2  -2   1    7.72    0.59
  -2  -2  -1    7.45    0.58
   2  -2   1    8.96    0.61
   2  -2   1    8.77    0.65
   2  -2   1    8.32    0.53
  -2  -2  -1    7.95    0.58
  -2   2  -1    8.03    0.61
  -2   2  -1    7.48    0.62
  -2   2  -1    7.67    0.59
   2   2   1    6.89    0.63
   2   2   1    8.55    0.55
   2   2   1    7.89    0.57
  -2   2  -1    8.12    0.53
   2   2   1    8.53    0.60
  -2   2  -1    7.81    0.57
   2   2   1    9.49    0.65
   2   2   1    7.41    0.61
  -3  -2  -1   16.67    1.00
  -3  -2  -1   13.75    1.06
  -3  -2  -1   14.40    0.98
   3  -2   1   14.16    0.91
   3  -2   1   13.90    0.94
   3  -2   1   13.27    1.02
  -3  -2  -1   13.09    0.99
  -3  -2  -1   13.96    0.92
   3  -2   1   12.96    0.99
   3  -2   1   14.28    0.98
  -3   2  -1   14.94    1.02
   3   2   1   13.85    1.00
   3   2   1   12.76    1.00
   3   2   1   13.96    0.98
  -3   2  -1   14.54    0.91
  -3   2  -1   12.62    0.99
   3   2   1   15.25    0.99
  -3   2  -1   14.34    0.98
  -3   2  -1   14.32    0.96
   3   2   1   13.46    0.92
   3   2   1   14.27    1.07
   4  -2   1   16.16    1.02
  -4  -2  -1   15.19    1.05
  -4  -2  -1   13.27    1.04
   4  -2   1   15.67    1.09
   4  -2   1   15.05    0.97
   4  -2   1   14.49    1.02
  -4  -2  -1   15.81    1.07
   4  -2   1   14.88    1.11
  -4  -2  -1   12.68    1.13
  -4  -2  -1   15.41    0.98
   4   2   1   15.10    1.05
   4   2   1   14.19    0.98
   4   2   1   14.50    1.05
   4   2   1   15.35    1.15
  -4   2  -1   13.64    1.09
  -4   2  -1   15.44    1.09
  -4   2  -1   13.84    1.03
  -4   2  -1   14.59    1.03
  -4   2  -1   14.73    0.96
   4   2   1   14.70    1.06
   5  -2   1   25.86    2.06
  -5  -2  -1   29.53    1.94
  -5  -2  -1   29.02    1.97
   5  -2   1   30.98    1.97
   5  -2   1   30.64    1.97
   5  -2   1   29.87    1.93
  -5  -2  -1   30.81    2.05
  -5  -2  -1   26.83    2.24
   5   2   1   30.15    2.05
  -5   2  -1   30.85    1.99
  -5   2  -1   29.75    2.10
   5   2   1   31.32    2.00
   5   2   1   30.28    2.14
  -5   2  -1   31.47    1.92
  -5   2  -1   31.11    2.07
   5   2   1   29.56    2.03
  -5   2  -1   31.48    2.02
   6  -2   1    2.04    0.24
  -6  -2  -1    1.99    0.36
  -6  -2  -1    1.90    0.42
   6  -2   1    1.73    0.19
  -6  -2  -1    1.94    0.26
   6  -2   1    1.59    0.22
  -6  -2  -1    1.94    0.28
   6  -2   1    1.95    0.35
   6  -2   1    1.96    0.33
  -6  -2  -1    1.98    0.21
   6   2   1    1.67    0.37
   6   2   1    2.29    0.27
  -6   2  -1    1.55    0.36
  -6   2  -1    1.80    0.28
  -6   2  -1    2.36    0.28
   6   2   1    2.26    0.22
   6   2   1    1.59    0.34
  -6   2  -1    2.87    0.34
  -6   2  -1    1.72    0.19
   6   2   1    1.88    0.27
   7  -2   1    2.59    0.26
   7  -2   1    2.61    0.28
  -7  -2  -1    2.87    0.37
  -7  -2  -1    2.52    0.26
   7  -2   1    2.12    0.28
   7  -2   1    2.68    0.44
  -7  -2  -1    2.72    0.56
  -7  -2  -1    2.78    0.40
   7  -2   1    2.58    0.47
  -7   2  -1    2.49    0.49
  -7   2  -1    2.58    0.36
  -7   2  -1    2.80    0.42
  -7   2  -1    2.77    0.26
   7   2   1    2.59    0.27
   7   2   1    2.75    0.27
   7   2   1    2.80    0.34
  -7   2  -1    2.48    0.33
   7   2   1    2.90    0.26
   7   2   1    2.87    0.44
   7   2   1    1.85    0.39
  -8  -2  -1    1.23    0.29
   8  -2   1    1.78    0.49
   8  -2   1    1.03    0.21
   8  -2   1    1.35    0.39
  -8  -2  -1    1.23    0.36
  -8  -2  -1    0.08    0.42
  -8  -2  -1    1.33    0.19
   8  -2   1    0.96    0.17
  -8   2  -1    0.62    0.28
   8   2   1    1.55    0.20
  -8   2  -1    0.90    0.22
  -8   2  -1    1.24    0.18
  -8   2  -1    1.61    0.24
  -8   2  -1    0.70    0.25
   8   2   1    1.16    0.31
   8   2   1    1.28    0.27
  -8   2  -1    0.93    0.49
   8   2   1    1.32    0.48
  -9  -2  -1    7.77    0.85
  -9  -2  -1    7.51    0.63
  -9  -2  -1    8.28    0.77
  -9  -2  -1    7.02    1.16
   9  -2   1    8.00    0.66
   9  -2   1    9.64    1.01
   9  -2   1    7.54    0.61
   9  -2   1    7.21    0.89
  -9   2  -1    7.35    1.09
   9   2   1    9.77    1.02
   9   2   1    7.47    0.69
  -9   2  -1    7.14    0.82
  -9   2  -1    7.90    0.62
  -9   2  -1    8.95    0.78
 -10  -2  -1    2.15    0.45
 -10  -2  -1    1.71    0.49
 -10  -2  -1    2.01    0.28
 -10  -2  -1    1.97    0.82
  10  -2   1    1.55    0.58
  10  -2   1    1.69    0.28
  10  -2   1    2.28    0.68
  10  -2   1    1.87    0.26
 -10   2  -1    2.37    0.27
  10   2   1    2.22    0.51
 -10   2  -1    1.86    0.50
  10   2   1    2.15    0.64
 -10   2  -1    1.99    0.41
  10   2   1    1.98    0.36
  10   2   1    2.00    0.29
  10   2   1    2.16    0.28
 -10   2  -1    1.76    0.72
  11  -2   1    2.54    0.33
  11  -2   1    2.69    0.37
  11  -2   1    2.61    0.75
  11  -2   1    2.59    0.35
 -11  -2  -1    1.81    0.51
 -11  -2  -1    3.51    0.58
 -11   2  -1    2.33    0.48
  11   2   1    3.69    0.78
 -11   2  -1    2.24    0.54
  11   2   1    2.28    0.31
  12  -2   1    0.69    0.65
 -12  -2  -1   -0.21    0.48
  12  -2   1    0.24    0.17
  12  -2   1   -0.07    0.15
  12   2   1    0.04    0.18
 -12   2  -1    0.20    0.45
  12   2   1    0.29    0.20
  12   2   1    0.41    0.62
 -13  -2  -1    3.88    0.76
  13  -2   1    2.80    0.41
  13  -2   1    3.61    0.46
  13  -2   1    2.88    0.91
  13   2   1    4.17    0.49
  13   2   1    5.43    1.37
  13   2   1    3.51    0.45
  14  -2   1   -0.07    0.22
  14  -2   1    0.46    0.29
  14  -2   1    0.40    0.85
 -14  -2  -1    0.83    0.80
  14   2   1    0.22    0.23
  14   2   1   -0.29    0.27
  14   2   1    1.17    0.88
 -14   2  -1   -0.03    0.68
  14  -3  -1    3.96    1.05
  14  -3  -1    2.48    0.40
  14  -3  -1    1.99    0.36
 -14  -3   1    1.27    0.66
  14   3  -1    2.42    0.40
  14   3  -1    3.83    1.09
  14   3  -1    1.94    0.37
 -14   3   1    2.10    0.76
 -13  -3   1   -0.48    0.54
  13  -3  -1   -0.07    0.68
 -13  -3   1    0.44    0.41
  13  -3  -1    0.86    0.25
  13  -3  -1    0.38    0.20
  13   3  -1    0.01    0.19
  13   3  -1    0.49    0.23
 -13   3   1    0.80    0.57
  13   3  -1   -0.89    0.62
  12  -3  -1    4.58    0.91
 -12  -3   1    4.08    0.84
  12  -3  -1    3.21    0.40
  12  -3  -1    4.58    0.47
 -12  -3   1    4.42    0.59
  12  -3  -1    4.01    0.44
  12   3  -1    4.90    1.01
 -12   3   1    4.15    0.68
  12   3  -1    4.87    0.50
  12   3  -1    4.08    0.47
 -12   3   1    3.93    0.78
 -11  -3   1   -0.34    0.40
  11  -3  -1   -0.01    0.11
  11  -3  -1   -0.13    0.12
  11  -3  -1   -0.06    0.45
 -11  -3   1    0.07    0.26
  11  -3  -1    0.05    0.13
  11   3  -1   -0.34    0.34
 -11   3   1   -0.09    0.25
 -11   3   1    0.17    0.38
  11   3  -1   -0.07    0.14
  11   3  -1    0.08    0.15
  10  -3  -1    3.31    0.62
  10  -3  -1    1.97    0.25
  10  -3  -1    1.58    0.25
 -10  -3   1    1.95    0.74
 -10  -3   1    2.84    0.37
 -10  -3   1    2.13    0.56
  10  -3  -1    1.73    0.25
  10   3  -1    3.19    0.58
  10   3  -1    1.45    0.28
 -10   3   1    2.05    0.66
  10   3  -1    2.03    0.26
 -10   3   1    1.73    0.38
  -9  -3   1    1.02    0.25
   9  -3  -1    0.88    0.17
  -9  -3   1    0.71    0.34
  -9  -3   1    1.94    0.62
   9  -3  -1    0.44    0.15
   9  -3  -1    0.64    0.41
   9  -3  -1    0.74    0.32
   9  -3  -1    0.64    0.16
   9   3  -1    0.54    0.16
   9   3  -1    0.73    0.17
   9   3  -1    0.22    0.36
   9   3  -1    0.96    0.22
  -9   3   1    0.66    0.38
   9   3  -1    0.72    0.25
  -9   3   1    0.59    0.23
  -9   3   1    0.47    0.30
  -8  -3   1    0.21    0.39
  -8  -3   1    0.04    0.24
   8  -3  -1   -0.12    0.24
   8  -3  -1    0.43    0.13
   8  -3  -1    0.45    0.12
   8  -3  -1    0.61    0.31
   8  -3  -1    0.43    0.12
  -8  -3   1    0.50    0.19
  -8   3   1    0.55    0.29
  -8   3   1    0.08    0.20
   8   3  -1    0.23    0.11
   8   3  -1    0.28    0.33
   8   3  -1    0.79    0.16
   8   3  -1    0.36    0.13
  -8   3   1    0.31    0.13
  -8   3   1    0.37    0.14
  -8   3   1    0.35    0.18
   8   3  -1    0.63    0.23
  -7  -3   1   17.36    1.33
   7  -3  -1   16.78    1.14
   7  -3  -1   15.88    1.33
  -7  -3   1   14.55    1.37
   7  -3  -1   15.81    1.31
  -7  -3   1   16.08    1.19
   7  -3  -1   18.18    1.16
   7   3  -1   18.42    1.21
  -7   3   1   16.31    1.15
   7   3  -1   15.52    1.16
  -7   3   1   15.68    1.19
  -7   3   1   17.87    1.30
  -7   3   1   17.46    1.20
   7   3  -1   17.04    1.14
   7   3  -1   17.56    1.30
   7   3  -1   17.69    1.37
  -7   3   1   17.17    1.36
   7   3  -1   17.85    1.13
   7   3  -1   16.97    1.15
  -6  -3   1    1.40    0.34
   6  -3  -1    1.74    0.20
   6  -3  -1    1.71    0.18
   6  -3  -1    1.77    0.31
  -6  -3   1    1.55    0.22
  -6  -3   1    2.51    0.36
   6  -3  -1    2.11    0.18
   6  -3  -1    1.87    0.33
   6   3  -1    1.86    0.20
   6   3  -1    1.75    0.24
  -6   3   1    2.41    0.36
  -6   3   1    1.44    0.27
   6   3  -1    1.45    0.21
   6   3  -1    1.51    0.22
  -6   3   1    1.56    0.23
   6   3  -1    1.31    0.29
  -6   3   1    1.67    0.28
  -6   3   1    1.53    0.20
   6   3  -1    1.67    0.39
   6   3  -1    1.66    0.19
   5  -3  -1   27.29    1.76
  -5  -3   1   24.97    1.92
   5  -3  -1   27.00    1.73
  -5  -3   1   29.11    1.79
   5  -3  -1   26.25    1.90
   5  -3  -1   26.67    1.74
  -5  -3   1   29.07    1.91
   5  -3  -1   27.45    1.87
   5   3  -1   26.51    1.86
   5   3  -1   26.75    1.79
   5   3  -1   28.18    1.76
  -5   3   1   27.09    1.84
   5   3  -1   27.25    1.82
  -5   3   1   25.44    1.88
  -5   3   1   26.45    1.85
   5   3  -1   26.51    1.77
  -5   3   1   28.09    1.78
   5   3  -1   28.32    1.78
  -5   3   1   27.15    1.80
  -4  -3   1   76.29    4.79
   4  -3  -1   77.31    4.72
   4  -3  -1   73.94    4.86
  -4  -3   1   81.10    4.88
   4  -3  -1   76.03    4.71
  -4  -3   1   68.21    4.87
   4  -3  -1   80.12    4.75
   4  -3  -1   77.13    4.84
  -4   3   1   78.75    4.75
  -4   3   1   78.81    4.82
   4   3  -1   74.85    4.74
   4   3  -1   76.66    4.84
   4   3  -1   76.17    4.75
   4   3  -1   78.79    4.79
   4   3  -1   68.28    4.76
  -4   3   1   82.01    4.86
   4   3  -1   77.05    4.88
  -4   3   1   67.12    4.84
  -4   3   1   73.84    4.80
   3  -3  -1   10.71    0.72
  -3  -3   1    8.98    0.81
  -3  -3   1   11.01    0.80
   3  -3  -1   11.41    0.84
   3  -3  -1   12.07    0.81
   3  -3  -1   10.45    0.74
  -3  -3   1   10.84    0.84
  -3   3   1   10.72    0.84
   3   3  -1   11.44    0.80
   3   3  -1   10.95    0.74
   3   3  -1   10.76    0.75
   3   3  -1   11.43    0.73
   3   3  -1   11.63    0.83
  -3   3   1   10.36    0.82
   3   3  -1   11.39    0.84
  -3   3   1   11.51    0.74
  -3   3   1   11.15    0.71
  -3   3   1   11.52    0.79
   3   3  -1   10.93    0.73
  -2  -3   1   95.67    5.90
  -2  -3   1   96.56    5.99
  -2  -3   1   95.82    5.98
   2  -3  -1   93.91    6.03
   2  -3  -1   95.97    5.92
   2  -3  -1  103.10    5.89
  -2  -3   1   93.95    5.91
   2  -3  -1   87.13    5.99
   2  -3  -1   96.20    5.95
  -2   3   1   93.24    5.91
  -2   3   1   93.89    5.88
   2   3  -1   98.66    5.91
   2   3  -1   89.68    5.97
   2   3  -1   97.05    6.00
  -2   3   1  102.90    6.04
   2   3  -1   95.83    6.04
   2   3  -1   95.10    5.90
   2   3  -1   97.95    5.99
  -2   3   1   98.11    5.94
  -2   3   1   84.53    5.98
  -1  -3   1   38.44    2.32
   1  -3  -1   37.15    2.34
  -1  -3   1   38.58    2.41
  -1  -3   1   35.55    2.31
   1  -3  -1   37.78    2.30
   1  -3  -1   36.13    2.44
   1  -3  -1   38.43    2.33
  -1  -3   1   36.55    2.33
   1  -3  -1   36.60    2.40
  -1  -3   1   38.22    2.43
   1   3  -1   35.42    2.34
   1   3  -1   37.00    2.40
   1   3  -1   37.71    2.43
  -1   3   1   35.74    2.40
  -1   3   1   36.54    2.44
   1   3  -1   36.64    2.31
   1   3  -1   36.54    2.31
  -1   3   1   38.20    2.33
  -1   3   1   37.82    2.30
  -1   3   1   36.85    2.33
   1   3  -1   34.51    2.34
   0  -3  -1    0.54    0.06
   0  -3   1    0.48    0.08
   0  -3  -1    0.65    0.17
   0  -3   1    0.56    0.15
   0  -3   1    0.46    0.08
   0  -3  -1    0.56    0.14
   0  -3   1    0.79    0.17
   0  -3  -1    0.38    0.08
   0  -3   1    0.59    0.06
   0  -3  -1    0.56    0.08
   0   3   1    0.72    0.20
   0   3   1    0.52    0.08
   0   3   1    0.33    0.11
   0   3   1    0.50    0.09
   0   3  -1    0.56    0.06
   0   3  -1    0.59    0.09
   0   3  -1    0.68    0.15
   0   3  -1    0.61    0.08
   0   3  -1    0.52    0.14
   0   3   1    0.49    0.06
  -1  -3  -1    4.58    0.41
  -1  -3  -1    4.25    0.34
   1  -3   1    4.72    0.31
   1  -3   1    4.35    0.41
  -1  -3  -1    4.79    0.32
   1  -3   1    4.93    0.42
   1  -3   1    5.16    0.34
  -1  -3  -1    4.33    0.43
   1  -3   1    4.34    0.35
   1   3   1    5.12    0.46
  -1   3  -1    4.38    0.42
   1   3   1    4.95    0.37
   1   3   1    4.42    0.40
  -1   3  -1    4.83    0.34
   1   3   1    4.91    0.34
  -1   3  -1    4.06    0.34
   1   3   1    4.41    0.34
  -1   3  -1    4.66    0.31
  -1   3  -1    4.84    0.42
   1   3   1    4.47    0.32
  -2  -3  -1   64.07    3.93
  -2  -3  -1   60.73    4.03
   2  -3   1   64.12    4.03
  -2  -3  -1   58.03    3.98
   2  -3   1   62.88    3.92
  -2  -3  -1   64.69    3.98
   2  -3   1   62.64    4.06
   2  -3   1   69.45    3.96
   2  -3   1   61.31    3.98
  -2  -3  -1   62.66    4.05
   2   3   1   62.62    3.94
  -2   3  -1   62.82    3.96
   2   3   1   66.71    3.99
   2   3   1   62.46    4.04
  -2   3  -1   64.61    4.03
  -2   3  -1   63.58    3.91
  -2   3  -1   62.75    4.04
   2   3   1   64.89    4.07
  -2   3  -1   58.88    3.98
   2   3   1   63.10    3.97
   3  -3   1   32.08    2.04
  -3  -3  -1   32.68    2.06
   3  -3   1   33.60    2.08
  -3  -3  -1   31.46    2.11
   3  -3   1   31.73    2.19
   3  -3   1   34.28    2.15
  -3  -3  -1   32.91    2.13
  -3  -3  -1   34.31    2.17
   3  -3   1   28.70    2.12
   3   3   1   30.32    2.17
   3   3   1   34.60    2.14
  -3   3  -1   31.73    2.17
  -3   3  -1   32.27    2.09
  -3   3  -1   31.89    2.03
   3   3   1   33.79    2.12
   3   3   1   30.04    2.21
   3   3   1   32.71    2.06
  -3   3  -1   32.58    2.14
   3   3   1   35.18    2.19
  -4  -3  -1    0.15    0.16
   4  -3   1    0.07    0.10
  -4  -3  -1   -0.06    0.08
  -4  -3  -1    0.32    0.13
  -4  -3  -1    0.08    0.04
   4  -3   1    0.06    0.06
   4  -3   1   -0.05    0.15
   4  -3   1    0.12    0.05
   4  -3   1    0.16    0.13
  -4   3  -1    0.19    0.13
  -4   3  -1    0.25    0.15
   4   3   1    0.12    0.16
   4   3   1   -0.05    0.09
  -4   3  -1    0.01    0.13
   4   3   1    0.14    0.13
   4   3   1    0.39    0.18
   4   3   1    0.18    0.11
   4   3   1    0.06    0.04
  -4   3  -1    0.05    0.07
  -4   3  -1    0.07    0.04
  -5  -3  -1   40.95    2.45
   5  -3   1   36.82    2.61
   5  -3   1   35.98    2.57
  -5  -3  -1   40.24    2.53
   5  -3   1   39.05    2.47
   5  -3   1   40.65    2.51
  -5  -3  -1   35.10    2.65
  -5  -3  -1   37.52    2.52
  -5  -3  -1   39.53    2.56
   5  -3   1   38.55    2.42
   5   3   1   37.53    2.54
  -5   3  -1   35.76    2.50
  -5   3  -1   39.35    2.58
   5   3   1   38.10    2.45
   5   3   1   36.83    2.66
  -5   3  -1   38.20    2.42
   5   3   1   39.75    2.55
   5   3   1   40.65    2.54
   5   3   1   37.18    2.58
  -5   3  -1   37.98    2.69
  -5   3  -1   34.36    2.57
   6  -3   1    7.92    0.65
   6  -3   1    8.34    0.78
  -6  -3  -1    8.78    0.64
   6  -3   1    8.42    0.69
   6  -3   1    8.56    0.83
  -6  -3  -1    8.22    0.72
  -6  -3  -1    9.06    0.92
   6  -3   1    8.69    0.62
  -6  -3  -1    8.83    0.77
   6   3   1    8.80    0.75
   6   3   1    9.45    0.65
   6   3   1    8.55    0.87
  -6   3  -1    7.83    0.70
   6   3   1    9.02    0.72
  -6   3  -1    9.56    0.73
   6   3   1    9.22    0.74
  -6   3  -1    8.23    0.77
  -6   3  -1    9.15    0.62
  -6   3  -1    8.84    0.82
   7  -3   1    6.26    0.52
  -7  -3  -1    5.58    0.56
   7  -3   1    6.29    0.51
   7  -3   1    5.34    0.66
   7  -3   1    5.82    0.46
  -7  -3  -1    6.11    0.47
  -7  -3  -1    6.04    0.63
  -7  -3  -1    5.08    0.69
   7  -3   1    5.79    0.65
   7   3   1    5.87    0.48
   7   3   1    5.95    0.48
  -7   3  -1    5.78    0.62
  -7   3  -1    5.34    0.54
  -7   3  -1    5.70    0.45
   7   3   1    5.53    0.61
   7   3   1    5.25    0.65
   7   3   1    5.33    0.53
   7   3   1    6.64    0.58
  -7   3  -1    5.82    0.56
  -7   3  -1    5.11    0.68
   8  -3   1    5.70    0.47
   8  -3   1    5.93    0.69
  -8  -3  -1    5.31    0.66
  -8  -3  -1    6.46    0.63
   8  -3   1    4.95    0.73
  -8  -3  -1    6.39    0.94
   8  -3   1    6.64    0.53
  -8  -3  -1    6.60    0.50
   8   3   1    5.37    0.45
   8   3   1    8.66    0.92
  -8   3  -1    5.68    0.56
   8   3   1    5.65    0.49
   8   3   1    5.70    0.58
  -8   3  -1    6.54    0.57
   8   3   1    5.56    0.48
  -8   3  -1    5.43    0.63
  -8   3  -1    6.14    0.60
   8   3   1    5.71    0.67
  -8   3  -1    5.18    0.46
  -8   3  -1    6.01    0.86
  -9  -3  -1   11.40    0.99
  -9  -3  -1   11.03    0.86
   9  -3   1   11.37    0.89
   9  -3   1   11.20    0.84
   9  -3   1   11.38    0.84
  -9  -3  -1   11.06    1.07
   9  -3   1   14.58    1.29
   9  -3   1   12.54    1.17
  -9  -3  -1   11.92    1.41
  -9   3  -1   11.92    0.86
  -9   3  -1   11.58    0.87
   9   3   1   12.48    1.27
  -9   3  -1   11.06    1.05
   9   3   1   10.51    0.85
   9   3   1   11.27    0.95
  -9   3  -1   10.51    0.98
  -9   3  -1   11.01    0.83
  -9   3  -1   13.37    1.38
  10  -3   1    5.45    0.52
  10  -3   1    7.40    0.97
 -10  -3  -1    7.36    0.84
 -10  -3  -1    5.05    0.63
  10  -3   1    5.61    0.52
  10  -3   1    6.48    0.56
 -10  -3  -1    5.60    0.53
  10   3   1    5.69    0.55
 -10   3  -1    6.65    1.13
  10   3   1    8.00    1.06
 -10   3  -1    7.35    0.80
  10   3   1    7.30    0.83
  10   3   1    6.27    0.63
  10   3   1    6.23    0.56
 -10   3  -1    4.97    0.66
  11  -3   1    1.01    0.24
 -11  -3  -1    1.37    0.52
  11  -3   1    1.09    0.23
  11  -3   1    0.86    0.58
  11  -3   1    1.40    0.28
 -11  -3  -1    1.14    0.37
 -11   3  -1    0.95    0.43
  11   3   1    1.06    0.24
  11   3   1    0.66    0.27
  11   3   1    1.31    0.62
 -11   3  -1    0.85    0.71
  12  -3   1   -0.46    0.56
 -12  -3  -1    0.42    0.53
  12  -3   1    0.09    0.17
  12  -3   1   -0.05    0.14
  12   3   1   -0.11    0.18
 -12   3  -1   -0.26    0.43
  12   3   1   -0.55    0.61
  12   3   1    0.02    0.16
  13  -3   1    0.14    0.21
  13  -3   1    0.31    0.67
 -13  -3  -1    0.58    0.60
  13  -3   1    0.09    0.18
  13   3   1    0.78    0.96
  13   3   1   -0.26    0.19
  13   3   1   -0.16    0.17
 -13   3  -1    0.88    0.54
 -14  -4   1   -0.24    0.70
  14  -4  -1    1.47    0.31
  14  -4  -1   -0.13    0.82
  14  -4  -1    1.86    0.34
 -14   4   1    2.81    0.78
  14   4  -1    1.64    0.35
  14   4  -1    0.98    0.32
  14   4  -1    1.71    0.87
  13  -4  -1    7.81    0.71
  13  -4  -1    7.81    0.71
 -13  -4   1    6.59    1.13
 -13  -4   1    6.99    0.83
  13  -4  -1    9.68    1.38
  13   4  -1    8.68    0.75
  13   4  -1    8.69    1.38
 -13   4   1    8.63    1.03
  12  -4  -1    0.65    0.23
 -12  -4   1    0.34    0.32
  12  -4  -1    0.65    0.22
 -12  -4   1    0.51    0.41
  12  -4  -1    2.01    0.68
  12  -4  -1    0.74    0.20
  12   4  -1    0.34    0.18
  12   4  -1    0.42    0.17
 -12   4   1    0.86    0.50
 -12   4   1    0.31    0.34
  12   4  -1    0.84    0.65
 -11  -4   1    1.82    0.41
  11  -4  -1    1.72    0.29
  11  -4  -1    2.03    0.31
  11  -4  -1    1.94    0.27
  11  -4  -1    1.80    0.63
 -11  -4   1    2.02    0.59
  11   4  -1    1.70    0.32
 -11   4   1    2.15    0.41
  11   4  -1    1.92    0.68
  11   4  -1    2.31    0.33
 -11   4   1    1.97    0.54
 -10  -4   1   -0.23    0.65
  10  -4  -1    0.13    0.11
  10  -4  -1    0.10    0.42
  10  -4  -1   -0.38    0.42
 -10  -4   1    0.22    0.38
  10  -4  -1   -0.05    0.09
  10  -4  -1   -0.06    0.09
 -10  -4   1   -0.13    0.20
 -10   4   1   -0.08    0.21
  10   4  -1    0.08    0.12
  10   4  -1   -0.17    0.16
  10   4  -1    0.25    0.34
  10   4  -1   -0.03    0.08
 -10   4   1    0.60    0.50
 -10   4   1    0.11    0.14
 -10   4   1    0.05    0.22
 -10   4   1    0.20    0.18
  10   4  -1   -0.05    0.44
  -9  -4   1   33.38    2.47
  -9  -4   1   32.67    2.27
   9  -4  -1   39.96    2.66
   9  -4  -1   32.45    2.46
   9  -4  -1   32.86    2.17
  -9  -4   1   36.65    2.73
   9  -4  -1   30.71    2.19
   9  -4  -1   34.09    2.22
  -9   4   1   32.94    2.18
  -9   4   1   30.00    2.27
  -9   4   1   33.64    2.41
   9   4  -1   32.01    2.26
   9   4  -1   34.09    2.41
   9   4  -1   31.42    2.22
  -9   4   1   35.09    2.63
   9   4  -1   37.36    2.66
  -9   4   1   36.07    2.24
  -8  -4   1   24.58    1.95
   8  -4  -1   24.39    1.82
   8  -4  -1   21.96    1.49
  -8  -4   1   20.60    1.52
  -8  -4   1   20.60    1.69
   8  -4  -1   19.47    1.45
   8  -4  -1   21.99    1.45
   8  -4  -1   22.52    1.71
   8   4  -1   21.74    1.50
   8   4  -1   21.64    1.48
  -8   4   1   21.71    1.50
  -8   4   1   23.73    1.67
  -8   4   1   21.06    1.53
  -8   4   1   22.15    1.56
   8   4  -1   20.61    1.63
   8   4  -1   21.23    1.48
  -8   4   1   22.63    1.80
   8   4  -1   26.82    1.90
   8   4  -1   21.09    1.53
   8   4  -1   22.89    1.46
  -7  -4   1    0.25    0.31
  -7  -4   1   -0.22    0.20
  -7  -4   1    0.06    0.12
   7  -4  -1   -0.04    0.07
   7  -4  -1   -0.20    0.19
   7  -4  -1   -0.20    0.21
   7  -4  -1    0.09    0.06
   7  -4  -1    0.07    0.06
   7   4  -1   -0.02    0.05
   7   4  -1   -0.05    0.11
   7   4  -1   -0.21    0.18
  -7   4   1   -0.01    0.23
  -7   4   1    0.13    0.19
  -7   4   1   -0.42    0.18
   7   4  -1   -0.06    0.13
   7   4  -1   -0.25    0.21
   7   4  -1    0.21    0.18
   7   4  -1   -0.04    0.06
  -7   4   1   -0.21    0.15
  -7   4   1    0.10    0.11
  -6  -4   1   17.97    1.33
   6  -4  -1   17.85    1.17
   6  -4  -1   17.01    1.12
   6  -4  -1   17.14    1.13
  -6  -4   1   17.57    1.38
  -6  -4   1   16.66    1.18
   6  -4  -1   16.28    1.31
   6  -4  -1   17.55    1.31
   6   4  -1   16.09    1.17
  -6   4   1   16.75    1.27
   6   4  -1   17.71    1.20
   6   4  -1   16.19    1.33
   6   4  -1   16.76    1.20
  -6   4   1   15.95    1.31
  -6   4   1   16.71    1.21
   6   4  -1   17.60    1.15
  -6   4   1   18.82    1.24
   6   4  -1   15.87    1.22
  -6   4   1   17.48    1.27
   6   4  -1   17.00    1.28
   5  -4  -1   30.54    2.23
   5  -4  -1   34.46    2.13
  -5  -4   1   36.35    2.11
  -5  -4   1   30.51    2.26
   5  -4  -1   33.63    2.05
   5  -4  -1   33.34    2.06
  -5  -4   1   34.75    2.26
   5  -4  -1   31.30    2.21
  -5   4   1   31.19    2.20
   5   4  -1   34.52    2.26
   5   4  -1   29.02    2.11
  -5   4   1   30.80    2.16
   5   4  -1   32.63    2.20
   5   4  -1   32.93    2.14
  -5   4   1   30.13    2.09
  -5   4   1   31.13    2.22
   5   4  -1   32.90    2.20
   5   4  -1   31.76    2.09
  -4  -4   1    2.87    0.36
   4  -4  -1    2.91    0.20
   4  -4  -1    2.41    0.20
  -4  -4   1    2.65    0.31
   4  -4  -1    2.77    0.24
   4  -4  -1    2.51    0.32
  -4  -4   1    1.92    0.33
   4  -4  -1    2.17    0.31
   4   4  -1    1.89    0.31
   4   4  -1    2.37    0.22
  -4   4   1    3.04    0.34
   4   4  -1    3.05    0.27
  -4   4   1    2.59    0.24
  -4   4   1    2.39    0.29
  -4   4   1    2.49    0.33
   4   4  -1    2.57    0.24
   4   4  -1    2.30    0.30
  -4   4   1    2.83    0.38
   4   4  -1    2.56    0.22
   4   4  -1    2.46    0.32
   3  -4  -1   61.59    3.92
  -3  -4   1   64.95    3.94
   3  -4  -1   54.62    3.94
   3  -4  -1   64.47    3.81
  -3  -4   1   59.18    3.95
  -3  -4   1   61.22    3.96
   3  -4  -1   62.47    3.85
  -3   4   1   59.57    3.89
   3   4  -1   61.74    3.84
  -3   4   1   63.32    3.80
   3   4  -1   63.44    3.86
   3   4  -1   56.35    3.90
  -3   4   1   54.02    3.92
   3   4  -1   62.68    3.93
   3   4  -1   62.33    3.94
   3   4  -1   63.58    3.95
  -3   4   1   64.65    3.96
  -3   4   1   60.63    3.98
   3   4  -1   61.13    3.83
  -3   4   1   62.44    3.84
   3   4  -1   61.00    3.83
   2  -4  -1    3.08    0.33
  -2  -4   1    2.71    0.32
  -2  -4   1    3.16    0.24
   2  -4  -1    3.71    0.31
   2  -4  -1    3.25    0.39
   2  -4  -1    3.13    0.25
   2  -4  -1    2.79    0.21
  -2  -4   1    2.92    0.23
   2   4  -1    2.90    0.30
   2   4  -1    3.12    0.33
  -2   4   1    3.07    0.32
   2   4  -1    2.67    0.23
   2   4  -1    2.91    0.29
   2   4  -1    2.58    0.36
   2   4  -1    2.95    0.23
  -2   4   1    3.33    0.25
   2   4  -1    2.84    0.22
  -2   4   1    2.92    0.20
   2   4  -1    2.35    0.31
  -2   4   1    2.79    0.27
  -2   4   1    3.26    0.38
  -1  -4   1   12.08    0.93
   1  -4  -1   12.40    0.85
   1  -4  -1   11.94    0.82
  -1  -4   1   12.68    0.81
   1  -4  -1   10.97    0.90
  -1  -4   1   12.44    0.79
   1  -4  -1   11.60    0.78
  -1  -4   1   11.92    0.83
   1  -4  -1   11.86    0.96
  -1  -4   1   12.44    0.92
   1   4  -1   12.72    0.81
   1   4  -1   11.99    0.84
  -1   4   1   12.93    0.84
   1   4  -1   12.99    0.92
  -1   4   1   11.84    0.82
  -1   4   1   12.33    0.96
   1   4  -1   12.90    0.80
  -1   4   1   11.73    0.90
   1   4  -1   12.97    0.95
  -1   4   1   12.89    0.78
   0  -4  -1  890.80   57.00
   0  -4   1  892.03   57.59
   0   4   1  876.69   57.48
   0   4  -1  915.67   57.53
  -1  -4  -1   23.64    1.53
   1  -4   1   22.38    1.55
  -1  -4  -1   23.36    1.67
   1  -4   1   24.83    1.64
   1  -4   1   23.23    1.65
   1  -4   1   23.50    1.53
   1  -4   1   25.53    1.49
  -1  -4  -1   24.74    1.51
  -1  -4  -1   22.78    1.62
   1   4   1   24.47    1.54
   1   4   1   23.89    1.51
  -1   4  -1   24.17    1.53
   1   4   1   25.46    1.57
  -1   4  -1   24.18    1.64
   1   4   1   23.59    1.63
   1   4   1   21.71    1.56
   1   4   1   23.44    1.68
  -1   4  -1   24.08    1.49
   1   4   1   22.93    1.53
  -1   4  -1   24.18    1.63
  -1   4  -1   22.99    1.54
  -2  -4  -1   33.76    2.04
   2  -4   1   30.94    2.03
   2  -4   1   30.76    1.95
  -2  -4  -1   29.25    2.08
   2  -4   1   34.41    2.11
  -2  -4  -1   29.95    2.12
   2  -4   1   30.28    2.11
  -2  -4  -1   31.55    1.97
   2  -4   1   33.26    2.00
   2   4   1   31.26    2.11
   2   4   1   32.31    2.04
   2   4   1   30.62    1.97
  -2   4  -1   29.94    2.08
   2   4   1   31.11    2.14
   2   4   1   30.77    1.99
   2   4   1   32.11    2.01
  -2   4  -1   31.14    1.94
  -2   4  -1   32.15    2.10
  -2   4  -1   27.34    2.01
  -2   4  -1   30.65    1.99
  -3  -4  -1   28.15    1.95
   3  -4   1   26.49    1.90
   3  -4   1   28.48    1.96
  -3  -4  -1   30.00    1.86
   3  -4   1   28.56    1.78
   3  -4   1   26.53    1.87
  -3  -4  -1   27.74    1.87
  -3  -4  -1   29.16    1.80
   3  -4   1   27.95    1.82
  -3   4  -1   27.94    1.91
  -3   4  -1   29.43    1.93
  -3   4  -1   29.07    1.77
   3   4   1   28.04    1.98
   3   4   1   29.98    1.86
   3   4   1   28.95    1.87
  -3   4  -1   26.26    1.86
   3   4   1   27.48    1.95
   3   4   1   25.30    1.92
  -3   4  -1   28.42    1.83
   3   4   1   27.85    1.80
  -4  -4  -1    0.67    0.15
   4  -4   1    0.57    0.18
   4  -4   1    0.83    0.22
  -4  -4  -1    0.84    0.12
   4  -4   1    0.82    0.10
  -4  -4  -1    1.05    0.26
  -4  -4  -1    0.47    0.18
   4  -4   1    1.28    0.29
   4  -4   1    0.82    0.15
  -4   4  -1    0.60    0.19
   4   4   1    1.09    0.18
  -4   4  -1    0.84    0.21
  -4   4  -1    0.72    0.14
  -4   4  -1    1.04    0.10
   4   4   1    0.74    0.22
   4   4   1    0.53    0.17
   4   4   1    0.89    0.24
   4   4   1    0.60    0.22
   4   4   1    0.82    0.12
  -4   4  -1    0.72    0.19
  -5  -4  -1   35.90    2.27
   5  -4   1   31.21    2.25
   5  -4   1   34.11    2.23
   5  -4   1   33.55    2.34
  -5  -4  -1   32.44    2.20
   5  -4   1   35.98    2.16
  -5  -4  -1   34.80    2.14
   5  -4   1   32.44    2.10
  -5   4  -1   33.95    2.10
   5   4   1   34.51    2.14
   5   4   1   33.46    2.27
   5   4   1   31.28    2.34
   5   4   1   31.13    2.28
  -5   4  -1   27.86    2.25
   5   4   1   32.98    2.22
   5   4   1   32.89    2.23
  -5   4  -1   33.69    2.28
  -5   4  -1   32.01    2.22
  -5   4  -1   32.77    2.19
   6  -4   1    4.90    0.55
   6  -4   1    5.69    0.64
   6  -4   1    4.49    0.38
   6  -4   1    4.44    0.42
  -6  -4  -1    4.61    0.41
   6  -4   1    4.36    0.49
  -6  -4  -1    5.96    0.50
  -6  -4  -1    5.86    0.57
   6   4   1    4.79    0.54
   6   4   1    4.90    0.42
   6   4   1    4.44    0.48
  -6   4  -1    5.67    0.56
  -6   4  -1    4.66    0.47
   6   4   1    4.50    0.58
   6   4   1    5.39    0.50
  -6   4  -1    6.17    0.61
  -6   4  -1    5.18    0.39
   6   4   1    6.18    0.56
  -6   4  -1    5.81    0.53
   6   4   1    5.04    0.54
  -7  -4  -1    6.09    0.58
   7  -4   1    7.99    0.78
   7  -4   1    5.40    0.54
  -7  -4  -1    5.36    0.63
  -7  -4  -1    6.03    0.49
   7  -4   1    6.32    0.74
   7  -4   1    5.77    0.50
  -7  -4  -1    6.11    0.89
   7  -4   1    5.94    0.46
   7   4   1    6.75    0.72
  -7   4  -1    5.40    0.62
  -7   4  -1    5.66    0.57
   7   4   1    5.73    0.49
   7   4   1    7.11    0.86
   7   4   1    7.03    0.61
   7   4   1    6.18    0.54
  -7   4  -1    5.93    0.45
  -7   4  -1    5.37    0.75
   7   4   1    5.10    0.58
  -7   4  -1    5.59    0.56
   7   4   1    5.31    0.60
  -8  -4  -1    0.15    0.10
   8  -4   1    0.13    0.10
  -8  -4  -1    0.19    0.28
  -8  -4  -1   -0.01    0.47
   8  -4   1    0.12    0.12
   8  -4   1    0.62    0.34
   8  -4   1    0.11    0.35
  -8  -4  -1    0.16    0.18
  -8   4  -1    0.17    0.27
   8   4   1    0.25    0.35
   8   4   1    0.08    0.16
  -8   4  -1    0.00    0.22
  -8   4  -1    0.61    0.45
   8   4   1   -0.22    0.26
  -8   4  -1   -0.01    0.15
   8   4   1   -0.10    0.34
  -8   4  -1    0.14    0.09
  -8   4  -1    0.41    0.25
   8   4   1    0.18    0.15
   8   4   1    0.11    0.22
   8   4   1    0.25    0.11
   9  -4   1    4.85    0.46
   9  -4   1    4.94    0.77
  -9  -4  -1    5.96    1.05
  -9  -4  -1    5.38    0.49
  -9  -4  -1    5.60    0.60
   9  -4   1    5.38    0.50
  -9  -4  -1    4.25    0.68
   9  -4   1    5.12    0.45
   9  -4   1    5.74    0.74
   9   4   1    4.89    0.85
  -9   4  -1    5.21    0.70
  -9   4  -1    5.68    0.62
   9   4   1    6.98    0.87
   9   4   1    4.94    0.48
  -9   4  -1    8.28    1.14
   9   4   1    6.05    0.60
   9   4   1    5.57    0.49
  -9   4  -1    5.61    0.58
   9   4   1    4.85    0.44
  -9   4  -1    5.80    0.46
  -9   4  -1    6.32    0.61
  10  -4   1    0.16    0.17
 -10  -4  -1    0.16    0.41
  10  -4   1    0.33    0.44
  10  -4   1    0.50    0.17
 -10  -4  -1    0.31    0.15
 -10  -4  -1   -0.23    0.26
  10  -4   1    0.22    0.12
 -10   4  -1    0.74    0.70
  10   4   1    0.67    0.23
  10   4   1    0.37    0.44
  10   4   1    0.38    0.19
 -10   4  -1    0.34    0.26
 -10   4  -1    0.08    0.27
 -10   4  -1   -0.04    0.26
  10   4   1    0.01    0.37
 -10   4  -1    0.03    0.27
  11  -4   1    9.24    0.76
 -11  -4  -1    6.35    0.80
  11  -4   1    8.17    0.72
  11  -4   1    8.72    0.68
 -11  -4  -1    9.31    1.05
  11  -4   1    9.17    1.14
  11   4   1    7.41    0.70
  11   4   1    7.81    0.79
  11   4   1    8.02    1.24
 -11   4  -1    9.30    1.00
  12  -4   1    0.25    0.19
  12  -4   1    0.18    0.18
  12  -4   1    0.78    0.66
 -12  -4  -1    0.56    0.53
  12   4   1    0.12    0.18
  12   4   1   -0.26    0.19
  12   4   1   -0.10    0.66
 -12   4  -1   -0.65    0.44
  13  -4   1    4.24    0.50
  13  -4   1    5.96    1.18
  13  -4   1    4.01    0.48
 -13  -4  -1    6.42    1.06
 -13   4  -1    6.19    0.95
  13   4   1    3.68    0.53
  13   4   1    2.42    0.99
  13   4   1    3.95    0.52
  14  -5  -1    2.43    0.42
  14  -5  -1    2.60    1.01
 -14  -5   1    2.64    0.95
  14  -5  -1    3.05    0.43
  14   5  -1    2.55    1.02
  14   5  -1    2.23    0.44
 -14   5   1    1.76    0.61
  14   5  -1    2.93    0.48
  13  -5  -1    0.71    0.73
  13  -5  -1    0.09    0.20
  13  -5  -1   -0.11    0.18
 -13  -5   1    0.19    0.65
 -13  -5   1   -0.27    0.39
 -13   5   1    0.94    0.58
  13   5  -1   -0.14    0.20
  13   5  -1   -0.26    0.23
  13   5  -1    0.47    0.71
 -12  -5   1    2.80    0.75
  12  -5  -1    2.49    0.77
  12  -5  -1    2.17    0.35
 -12  -5   1    0.67    0.60
  12  -5  -1    1.78    0.31
  12  -5  -1    2.01    0.38
  12   5  -1    2.01    0.74
  12   5  -1    2.92    0.39
  12   5  -1    1.68    0.35
 -12   5   1    2.08    0.59
 -11  -5   1    0.32    0.25
  11  -5  -1   -0.69    0.47
  11  -5  -1    0.10    0.13
  11  -5  -1   -0.09    0.11
 -11  -5   1   -0.27    0.44
  11   5  -1   -0.18    0.12
  11   5  -1    0.02    0.18
  11   5  -1    0.54    0.57
 -11   5   1   -0.04    0.22
 -11   5   1    0.25    0.19
 -11   5   1   -0.20    0.36
 -11   5   1    0.02    0.25
 -10  -5   1    0.02    0.39
  10  -5  -1    0.48    0.45
  10  -5  -1    0.15    0.12
 -10  -5   1    0.57    0.21
  10  -5  -1    0.36    0.12
 -10  -5   1    0.23    0.69
  10  -5  -1    0.31    0.47
  10  -5  -1    0.07    0.12
  10   5  -1   -0.15    0.34
 -10   5   1    0.29    0.33
  10   5  -1    0.78    0.42
  10   5  -1    0.08    0.14
 -10   5   1    0.04    0.55
 -10   5   1    0.22    0.24
  10   5  -1    0.04    0.17
  10   5  -1    0.30    0.12
 -10   5   1    0.54    0.30
 -10   5   1    0.30    0.25
   9  -5  -1    1.08    0.20
  -9  -5   1    1.08    0.42
   9  -5  -1    1.42    0.45
   9  -5  -1    1.70    0.47
  -9  -5   1    2.25    1.22
  -9  -5   1    0.75    0.24
   9  -5  -1    0.89    0.18
   9  -5  -1    1.04    0.16
   9   5  -1    1.20    0.23
  -9   5   1    1.42    0.62
   9   5  -1    1.02    0.44
  -9   5   1    0.95    0.26
  -9   5   1    0.91    0.31
   9   5  -1    1.52    0.22
   9   5  -1    0.89    0.55
   9   5  -1    1.18    0.29
  -9   5   1    1.47    0.38
   9   5  -1    1.25    0.25
  -9   5   1    1.31    0.29
   9   5  -1    1.04    0.25
   8  -5  -1    1.03    0.41
  -8  -5   1    1.04    0.34
   8  -5  -1    0.89    0.19
   8  -5  -1    0.99    0.14
   8  -5  -1    0.68    0.15
   8  -5  -1    1.20    0.43
  -8  -5   1    1.53    0.49
  -8  -5   1    1.05    0.23
   8   5  -1    0.64    0.26
   8   5  -1    1.10    0.17
   8   5  -1    0.94    0.23
   8   5  -1    0.69    0.27
  -8   5   1    1.13    0.45
  -8   5   1    1.43    0.37
  -8   5   1    1.12    0.31
   8   5  -1    0.74    0.16
   8   5  -1    1.57    0.27
  -8   5   1    1.23    0.25
   8   5  -1    0.46    0.38
  -8   5   1    1.10    0.28
   7  -5  -1   18.81    1.31
  -7  -5   1   19.65    1.53
   7  -5  -1   18.70    1.49
   7  -5  -1   20.17    1.60
   7  -5  -1   18.27    1.25
  -7  -5   1   24.26    1.76
  -7  -5   1   20.86    1.35
  -7   5   1   20.71    1.45
   7   5  -1   21.17    1.63
   7   5  -1   18.86    1.44
  -7   5   1   21.70    1.61
  -7   5   1   20.49    1.47
   7   5  -1   18.24    1.39
   7   5  -1   17.21    1.31
   7   5  -1   18.74    1.29
   7   5  -1   18.95    1.35
  -7   5   1   17.79    1.36
   7   5  -1   17.95    1.35
  -7   5   1   16.96    1.32
   6  -5  -1    0.56    0.10
  -6  -5   1    0.51    0.13
  -6  -5   1    0.59    0.29
   6  -5  -1    0.57    0.11
   6  -5  -1    0.25    0.21
   6  -5  -1    0.59    0.14
  -6  -5   1    0.59    0.25
   6  -5  -1    0.57    0.24
   6   5  -1    0.34    0.21
  -6   5   1    0.09    0.20
   6   5  -1    0.75    0.14
   6   5  -1    0.46    0.21
  -6   5   1    0.55    0.22
  -6   5   1    0.47    0.13
  -6   5   1    0.71    0.27
  -6   5   1    0.36    0.18
   6   5  -1    0.85    0.20
   6   5  -1    0.42    0.23
   6   5  -1    0.56    0.14
   6   5  -1    0.84    0.22
   5  -5  -1   10.26    0.70
   5  -5  -1   10.71    0.72
  -5  -5   1    9.53    0.92
   5  -5  -1   10.94    0.90
   5  -5  -1   10.42    0.90
   5  -5  -1   10.64    0.77
  -5  -5   1   10.27    0.91
  -5   5   1   12.15    0.95
   5   5  -1    9.91    0.76
   5   5  -1   10.20    0.90
   5   5  -1   11.29    0.85
   5   5  -1   10.33    0.87
  -5   5   1   10.96    0.90
   5   5  -1   10.09    0.86
   5   5  -1   10.09    0.74
   5   5  -1   11.97    0.95
  -5   5   1   11.36    0.86
   5   5  -1   11.62    0.81
  -5   5   1   11.57    0.89
   5   5  -1   10.63    0.74
   4  -5  -1    8.51    0.75
   4  -5  -1    8.40    0.55
  -4  -5   1    9.13    0.77
   4  -5  -1    8.92    0.66
   4  -5  -1    7.71    0.56
  -4  -5   1    8.00    0.71
   4  -5  -1    9.18    0.74
  -4   5   1    8.45    0.61
  -4   5   1    9.33    0.78
   4   5  -1    8.08    0.59
  -4   5   1    8.87    0.75
   4   5  -1    8.48    0.64
   4   5  -1    8.31    0.71
   4   5  -1    8.99    0.64
  -4   5   1    8.41    0.72
   4   5  -1    8.47    0.75
   4   5  -1    8.40    0.60
   4   5  -1    8.04    0.69
   4   5  -1    8.11    0.71
  -4   5   1    9.15    0.69
   3  -5  -1    0.20    0.14
   3  -5  -1    0.13    0.03
   3  -5  -1    0.10    0.03
   3  -5  -1   -0.08    0.11
   3  -5  -1    0.14    0.06
  -3  -5   1    0.12    0.15
  -3   5   1    0.46    0.21
   3   5  -1    0.03    0.12
   3   5  -1    0.17    0.14
  -3   5   1   -0.05    0.09
   3   5  -1    0.08    0.11
  -3   5   1    0.06    0.15
   3   5  -1    0.18    0.13
  -3   5   1    0.15    0.13
   3   5  -1    0.09    0.15
  -3   5   1    0.08    0.05
   3   5  -1    0.11    0.05
   3   5  -1    0.20    0.07
   3   5  -1    0.02    0.06
   3   5  -1    0.11    0.05
   2  -5  -1   23.51    1.68
  -2  -5   1   23.73    1.69
   2  -5  -1   24.33    1.58
   2  -5  -1   24.68    1.51
  -2  -5   1   24.43    1.56
   2  -5  -1   22.05    1.62
  -2   5   1   24.35    1.75
   2   5  -1   24.43    1.67
  -2   5   1   23.71    1.67
  -2   5   1   22.03    1.50
   2   5  -1   25.01    1.54
  -2   5   1   25.21    1.71
  -2   5   1   23.29    1.57
   2   5  -1   24.63    1.63
   2   5  -1   25.42    1.55
   2   5  -1   23.48    1.71
   2   5  -1   24.92    1.56
   2   5  -1   26.65    1.70
  -2   5   1   24.51    1.61
  -1  -5   1    1.12    0.16
   1  -5  -1    0.93    0.19
   1  -5  -1    1.10    0.23
   1  -5  -1    1.33    0.15
  -1  -5   1    1.05    0.23
  -1  -5   1    1.03    0.11
  -1  -5   1    1.22    0.14
   1  -5  -1    1.16    0.09
  -1  -5   1    1.14    0.25
   1   5  -1    1.28    0.12
   1   5  -1    0.91    0.25
   1   5  -1    1.08    0.25
  -1   5   1    1.20    0.10
  -1   5   1    1.58    0.31
  -1   5   1    1.26    0.23
  -1   5   1    1.19    0.17
   1   5  -1    0.85    0.16
  -1   5   1    1.36    0.15
   1   5  -1    0.88    0.12
   0  -5   1  270.70   15.61
   0  -5  -1  246.62   15.56
   0  -5   1  259.59   15.60
   0  -5  -1  219.51   15.48
   0  -5  -1  241.77   15.64
   0  -5   1  239.14   15.48
   0   5  -1  269.87   15.61
   0   5  -1  242.34   15.48
   0   5   1  246.25   15.57
   0   5   1  267.49   15.50
   0   5   1  244.25   15.64
   0   5  -1  254.59   15.59
   1  -5   1  106.95    6.95
  -1  -5  -1  114.90    7.12
  -1  -5  -1  115.81    6.88
   1  -5   1  105.02    7.04
   1  -5   1  122.93    6.86
  -1  -5  -1  103.68    7.01
   1  -5   1  112.04    6.91
   1  -5   1  113.11    7.05
  -1  -5  -1  111.72    6.92
  -1   5  -1  113.16    6.85
   1   5   1  110.53    7.03
  -1   5  -1  112.04    6.91
  -1   5  -1  108.28    7.04
  -1   5  -1  113.07    7.05
   1   5   1  112.54    6.88
   1   5   1  115.48    6.93
   1   5   1   99.96    6.96
   1   5   1  113.06    6.92
   1   5   1  106.97    7.09
  -1   5  -1  106.86    6.93
  -2  -5  -1   31.31    2.01
  -2  -5  -1   31.75    1.93
  -2  -5  -1   30.19    2.14
   2  -5   1   31.94    2.10
   2  -5   1   31.03    1.90
   2  -5   1   31.92    1.96
  -2  -5  -1   28.01    2.04
   2  -5   1   30.80    2.11
   2  -5   1   28.56    2.00
  -2   5  -1   29.22    1.95
  -2   5  -1   28.20    1.98
   2   5   1   31.23    2.14
  -2   5  -1   29.55    2.07
   2   5   1   28.84    2.07
   2   5   1   29.99    1.93
  -2   5  -1   30.67    1.89
   2   5   1   32.15    2.01
  -2   5  -1   33.46    2.10
   2   5   1   29.85    1.96
   2   5   1   28.98    1.97
  -3  -5  -1    4.81    0.45
   3  -5   1    4.38    0.40
   3  -5   1    4.49    0.47
   3  -5   1    4.05    0.30
  -3  -5  -1    3.77    0.48
   3  -5   1    4.64    0.43
  -3  -5  -1    3.81    0.41
  -3  -5  -1    4.37    0.33
   3  -5   1    5.40    0.54
   3   5   1    3.35    0.45
  -3   5  -1    3.74    0.39
   3   5   1    4.84    0.34
   3   5   1    4.74    0.49
   3   5   1    4.08    0.35
   3   5   1    4.20    0.40
  -3   5  -1    4.07    0.45
  -3   5  -1    4.52    0.36
   3   5   1    4.14    0.50
  -3   5  -1    4.69    0.48
  -3   5  -1    4.38    0.29
   3   5   1    4.15    0.39
   4  -5   1    9.25    0.92
  -4  -5  -1    8.85    0.71
   4  -5   1    9.59    0.63
  -4  -5  -1   10.00    0.77
   4  -5   1    9.00    0.76
   4  -5   1    9.18    0.80
  -4  -5  -1    9.35    0.66
   4  -5   1    9.14    0.69
   4   5   1    9.16    0.92
  -4   5  -1    8.91    0.76
  -4   5  -1    9.27    0.79
  -4   5  -1    9.49    0.81
   4   5   1    8.38    0.84
   4   5   1    9.38    0.68
  -4   5  -1   10.26    0.62
   4   5   1    9.81    0.74
  -4   5  -1    9.57    0.70
   4   5   1    8.59    0.74
   4   5   1    9.82    0.85
   5  -5   1    2.02    0.37
  -5  -5  -1    2.76    0.38
   5  -5   1    2.70    0.38
  -5  -5  -1    2.25    0.29
   5  -5   1    2.97    0.28
   5  -5   1    1.58    0.39
   5  -5   1    2.64    0.22
  -5  -5  -1    2.52    0.25
  -5   5  -1    2.03    0.35
  -5   5  -1    2.66    0.37
  -5   5  -1    2.63    0.21
   5   5   1    2.21    0.31
   5   5   1    2.41    0.25
  -5   5  -1    2.98    0.37
  -5   5  -1    2.68    0.29
   5   5   1    2.42    0.38
   5   5   1    2.59    0.42
   5   5   1    2.15    0.40
   5   5   1    2.77    0.38
   5   5   1    2.11    0.45
   6  -5   1   12.01    1.07
  -6  -5  -1   10.78    0.88
  -6  -5  -1    9.92    0.93
  -6  -5  -1   10.95    0.80
   6  -5   1   11.55    0.78
   6  -5   1   11.43    0.83
   6  -5   1   10.51    0.95
   6  -5   1   12.60    0.94
  -6   5  -1   12.07    0.96
   6   5   1   11.71    0.93
   6   5   1   12.19    0.93
   6   5   1   12.93    0.83
   6   5   1    9.97    0.89
   6   5   1   10.17    1.05
  -6   5  -1   10.78    0.86
   6   5   1   11.08    1.00
  -6   5  -1    8.93    0.94
  -6   5  -1   11.13    0.92
   6   5   1   10.92    0.97
  -6   5  -1   12.10    0.77
   7  -5   1    0.09    0.08
   7  -5   1    0.19    0.11
  -7  -5  -1    0.21    0.23
   7  -5   1    0.04    0.21
   7  -5   1   -0.06    0.27
   7  -5   1    0.01    0.26
  -7  -5  -1    0.06    0.07
  -7  -5  -1    0.13    0.14
   7   5   1    0.38    0.37
  -7   5  -1    0.14    0.24
   7   5   1    0.10    0.16
  -7   5  -1    0.04    0.13
  -7   5  -1   -0.53    0.28
   7   5   1    0.14    0.10
  -7   5  -1    0.16    0.23
  -7   5  -1    0.05    0.06
   7   5   1    0.33    0.24
   7   5   1   -0.09    0.19
   7   5   1    0.19    0.27
   7   5   1    0.03    0.17
   8  -5   1    1.64    0.49
  -8  -5  -1    1.64    0.22
   8  -5   1    1.46    0.20
   8  -5   1    1.64    0.24
  -8  -5  -1    2.29    0.47
   8  -5   1    1.29    0.19
   8  -5   1    1.57    0.50
  -8  -5  -1    1.81    0.30
  -8   5  -1    2.82    0.59
  -8   5  -1    1.37    0.41
  -8   5  -1    1.64    0.32
  -8   5  -1    1.29    0.19
   8   5   1    1.55    0.39
   8   5   1    1.23    0.29
   8   5   1    2.08    0.24
   8   5   1    1.83    0.53
   8   5   1    1.77    0.34
   8   5   1    1.28    0.48
   8   5   1    1.00    0.35
  -8   5  -1    1.13    0.33
  -8   5  -1    1.77    0.44
  -9  -5  -1    8.00    0.79
   9  -5   1    8.06    0.65
   9  -5   1    8.69    0.66
   9  -5   1    8.24    0.97
   9  -5   1    9.33    0.72
   9  -5   1   11.19    1.09
  -9  -5  -1    9.54    0.95
  -9  -5  -1    8.28    0.68
  -9   5  -1    8.16    0.81
   9   5   1    7.92    1.05
  -9   5  -1    9.33    0.84
  -9   5  -1    8.88    0.83
   9   5   1    8.05    0.69
  -9   5  -1    8.31    1.04
   9   5   1    7.45    0.75
   9   5   1    8.58    0.90
   9   5   1    8.73    0.71
   9   5   1    9.84    1.09
   9   5   1    8.10    0.77
   9   5   1    7.98    0.69
 -10  -5  -1    1.04    0.45
 -10  -5  -1    0.18    0.14
  10  -5   1    0.37    0.48
 -10  -5  -1   -0.16    0.29
  10  -5   1    0.92    0.21
  10  -5   1    0.34    0.15
  10  -5   1    0.51    0.16
 -10   5  -1    0.37    0.27
 -10   5  -1    1.22    0.66
  10   5   1    0.60    0.19
  10   5   1    0.61    0.19
 -10   5  -1    0.75    0.35
  10   5   1    0.15    0.44
 -10   5  -1    0.42    0.35
 -10   5  -1    0.49    0.35
  10   5   1    0.38    0.46
  10   5   1    0.57    0.21
  10   5   1    0.20    0.26
  11  -5   1    0.59    0.20
  11  -5   1    1.41    0.61
 -11  -5  -1    0.26    0.33
  11  -5   1    0.56    0.18
  11  -5   1    0.54    0.20
 -11  -5  -1    0.82    0.50
  11   5   1    0.26    0.19
 -11   5  -1   -0.11    0.32
  11   5   1    0.54    0.25
 -11   5  -1    0.73    0.45
  11   5   1    0.34    0.60
 -11   5  -1    0.68    0.31
  12  -5   1    0.02    0.17
  12  -5   1   -0.09    0.17
 -12  -5  -1    0.18    0.57
  12  -5   1   -0.21    0.62
  12   5   1   -0.16    0.64
  12   5   1    0.10    0.26
  12   5   1    0.12    0.17
 -12   5  -1   -0.10    0.38
  13  -5   1   -0.01    0.71
  13  -5   1    0.00    0.20
  13  -5   1    0.26    0.22
 -13   5  -1    1.00    0.64
  13   5   1    0.51    0.26
  13   5   1    0.58    0.28
  13   5   1    0.21    0.62
 -14  -6   1    5.10    1.17
  14  -6  -1    4.43    0.58
  14  -6  -1    4.18    1.17
  14  -6  -1    5.22    0.56
  14   6  -1    4.00    0.55
  14   6  -1    4.34    1.24
  14   6  -1    4.11    0.58
 -13  -6   1   19.55    1.88
  13  -6  -1   21.10    2.04
  13  -6  -1   17.55    1.33
 -13   6   1   16.00    1.68
  13   6  -1   20.19    2.06
  13   6  -1   17.21    1.38
  12  -6  -1    3.80    0.41
  12  -6  -1    3.52    0.41
  12  -6  -1    5.96    1.09
 -12  -6   1    2.96    0.78
  12  -6  -1    3.49    0.44
 -12  -6   1    3.51    0.56
  12   6  -1    3.60    0.93
 -12   6   1    5.36    0.83
  12   6  -1    3.82    0.52
  12   6  -1    4.39    0.49
 -11  -6   1    0.40    0.50
  11  -6  -1    0.54    0.17
  11  -6  -1    0.40    0.16
  11  -6  -1    0.35    0.19
 -11  -6   1    1.00    0.32
  11  -6  -1    0.18    0.49
  11   6  -1    0.88    0.54
  11   6  -1    0.37    0.23
 -11   6   1    0.36    0.31
 -11   6   1    0.43    0.38
 -11   6   1    0.25    0.40
 -11   6   1    0.19    0.32
  11   6  -1    0.41    0.19
 -10  -6   1    8.83    1.06
 -10  -6   1    7.89    1.31
 -10  -6   1    9.24    0.78
  10  -6  -1    9.23    0.69
  10  -6  -1    7.98    0.64
  10  -6  -1    8.26    1.05
  10  -6  -1    8.59    0.71
  10  -6  -1    9.63    1.16
  10   6  -1    8.38    0.93
  10   6  -1    8.65    1.07
  10   6  -1    9.26    0.73
 -10   6   1    8.19    0.80
 -10   6   1    9.02    1.22
  10   6  -1    7.16    0.71
  10   6  -1   10.04    0.80
 -10   6   1    8.58    0.92
  10   6  -1    8.69    1.09
 -10   6   1    9.13    0.90
 -10   6   1    8.39    0.79
  10   6  -1    7.58    0.77
   9  -6  -1    2.00    0.56
  -9  -6   1    1.99    0.49
   9  -6  -1    1.61    0.22
  -9  -6   1    2.08    0.71
   9  -6  -1    1.46    0.19
   9  -6  -1    1.40    0.23
  -9  -6   1    1.12    0.28
   9   6  -1    1.92    0.44
  -9   6   1    1.53    0.45
  -9   6   1    1.80    0.37
  -9   6   1    1.34    0.56
   9   6  -1    1.05    0.37
   9   6  -1    1.65    0.33
   9   6  -1    1.43    0.32
  -9   6   1    1.92    0.34
  -9   6   1    1.54    0.39
   9   6  -1    1.49    0.23
   9   6  -1    1.56    0.53
   9   6  -1    1.52    0.55
   9   6  -1    1.64    0.31
   8  -6  -1    4.77    0.68
  -8  -6   1    3.82    0.43
   8  -6  -1    3.90    0.37
  -8  -6   1    4.27    0.85
  -8  -6   1    4.67    0.66
   8  -6  -1    5.08    0.74
   8  -6  -1    4.03    0.41
   8  -6  -1    4.46    0.36
   8   6  -1    4.77    0.49
   8   6  -1    4.49    0.67
   8   6  -1    4.19    0.49
   8   6  -1    4.54    0.40
   8   6  -1    4.57    0.61
  -8   6   1    3.77    0.44
  -8   6   1    4.57    0.62
   8   6  -1    4.54    0.59
   8   6  -1    4.13    0.42
  -8   6   1    5.13    0.75
  -8   6   1    4.54    0.54
   8   6  -1    5.26    0.77
  -8   6   1    4.63    0.56
  -7  -6   1   54.39    3.70
  -7  -6   1   54.63    3.33
   7  -6  -1   50.03    3.50
   7  -6  -1   51.03    3.24
   7  -6  -1   50.58    3.22
   7  -6  -1   51.38    3.31
  -7  -6   1   52.59    3.54
   7  -6  -1   54.97    3.63
  -7   6   1   52.19    3.44
  -7   6   1   49.52    3.32
   7   6  -1   50.73    3.28
   7   6  -1   49.67    3.36
  -7   6   1   51.03    3.48
   7   6  -1   55.59    3.65
   7   6  -1   53.48    3.55
   7   6  -1   49.26    3.35
   7   6  -1   50.82    3.27
   7   6  -1   51.15    3.44
   7   6  -1   51.80    3.44
  -7   6   1   49.55    3.56
  -7   6   1   47.57    3.38
   7   6  -1   48.74    3.30
   6  -6  -1    5.39    0.61
   6  -6  -1    5.52    0.40
  -6  -6   1    5.52    0.65
   6  -6  -1    5.47    0.64
   6  -6  -1    5.90    0.42
   6  -6  -1    6.29    0.48
  -6   6   1    5.21    0.60
   6   6  -1    5.58    0.63
   6   6  -1    6.43    0.52
  -6   6   1    5.42    0.47
   6   6  -1    5.59    0.45
   6   6  -1    6.47    0.62
   6   6  -1    6.57    0.49
  -6   6   1    4.74    0.54
   6   6  -1    4.68    0.54
   6   6  -1    4.77    0.62
   6   6  -1    5.33    0.44
  -6   6   1    5.69    0.64
  -6   6   1    5.36    0.58
   6   6  -1    4.96    0.59
   5  -6  -1   68.43    4.32
  -5  -6   1   64.14    4.31
   5  -6  -1   66.23    4.06
   5  -6  -1   64.43    4.07
   5  -6  -1   66.78    4.32
   5  -6  -1   69.61    4.15
  -5   6   1   67.84    4.24
   5   6  -1   65.20    4.12
   5   6  -1   61.93    4.17
   5   6  -1   66.35    4.26
  -5   6   1   63.46    4.27
  -5   6   1   63.70    4.32
  -5   6   1   66.41    4.28
   5   6  -1   60.07    4.24
   5   6  -1   66.35    4.13
  -5   6   1   67.59    4.14
   5   6  -1   65.73    4.11
   5   6  -1   60.09    4.30
   5   6  -1   65.32    4.24
   4  -6  -1   -0.08    0.13
   4  -6  -1    0.07    0.04
   4  -6  -1    0.13    0.07
   4  -6  -1   -0.04    0.02
  -4  -6   1    0.18    0.19
   4  -6  -1    0.01    0.18
  -4   6   1   -0.10    0.06
   4   6  -1    0.00    0.08
  -4   6   1   -0.04    0.19
  -4   6   1   -0.17    0.22
   4   6  -1   -0.02    0.05
  -4   6   1    0.03    0.12
   4   6  -1    0.12    0.17
   4   6  -1   -0.22    0.12
   4   6  -1    0.10    0.05
   4   6  -1   -0.26    0.16
   4   6  -1    0.07    0.05
   4   6  -1   -0.23    0.20
  -4   6   1   -0.03    0.15
   4   6  -1    0.03    0.15
  -3  -6   1   36.13    2.21
   3  -6  -1   34.01    2.13
   3  -6  -1   34.79    2.23
  -3  -6   1   35.21    2.36
   3  -6  -1   34.99    2.14
   3  -6  -1   34.96    2.32
   3  -6  -1   33.15    2.35
   3   6  -1   32.02    2.33
   3   6  -1   33.42    2.33
   3   6  -1   31.71    2.29
   3   6  -1   34.35    2.23
   3   6  -1   34.40    2.18
  -3   6   1   35.96    2.22
   3   6  -1   33.93    2.20
  -3   6   1   35.42    2.43
   3   6  -1   34.95    2.20
   3   6  -1   34.91    2.33
   3   6  -1   34.64    2.41
  -3   6   1   37.84    2.40
  -3   6   1   36.07    2.28
  -3   6   1   29.12    2.30
  -2  -6   1   16.46    1.06
   2  -6  -1   15.62    1.07
  -2  -6   1   14.26    1.18
   2  -6  -1   16.32    0.98
  -2  -6   1   14.17    1.09
   2  -6  -1   16.04    1.14
   2  -6  -1   15.71    1.19
  -2  -6   1   14.48    1.20
   2   6  -1   16.64    1.21
   2   6  -1   16.07    1.05
   2   6  -1   17.52    1.04
   2   6  -1   16.93    1.02
   2   6  -1   14.64    1.21
  -2   6   1   15.75    1.17
  -2   6   1   16.08    1.11
  -2   6   1   13.98    1.23
  -2   6   1   14.53    0.99
   2   6  -1   16.48    1.18
   2   6  -1   15.00    1.13
  -2   6   1   16.33    1.22
  -2   6   1   15.49    1.06
  -1  -6   1    0.64    0.22
   1  -6  -1    0.46    0.18
  -1  -6   1    0.25    0.19
   1  -6  -1    0.15    0.13
   1  -6  -1    0.37    0.09
   1  -6  -1    0.34    0.04
  -1  -6   1    0.15    0.10
  -1  -6   1    0.39    0.09
   1   6  -1    0.33    0.07
   1   6  -1    0.25    0.19
  -1   6   1    0.26    0.05
  -1   6   1    0.44    0.17
   1   6  -1    0.21    0.12
  -1   6   1    0.21    0.09
   1   6  -1    0.57    0.22
   1   6  -1    0.23    0.08
  -1   6   1    0.30    0.20
  -1   6   1    0.44    0.14
   1   6  -1    0.28    0.06
  -1   6   1    0.47    0.21
   0  -6   1    3.33    0.45
   0  -6  -1    3.80    0.39
   0  -6   1    4.05    0.28
   0  -6  -1    3.78    0.43
   0  -6   1    3.85    0.33
   0  -6  -1    4.05    0.28
   0  -6   1    4.35    0.48
   0  -6  -1    3.96    0.34
   0  -6   1    3.39    0.36
   0   6  -1    4.48    0.29
   0   6  -1    4.23    0.37
   0   6   1    3.91    0.48
   0   6   1    4.07    0.39
   0   6   1    5.05    0.55
   0   6   1    4.25    0.34
   0   6   1    3.85    0.44
   0   6  -1    4.43    0.48
   0   6  -1    3.82    0.32
   0   6  -1    3.89    0.46
   0   6   1    3.89    0.29
   1  -6   1   -0.05    0.10
  -1  -6  -1    0.05    0.05
   1  -6   1   -0.04    0.15
   1  -6   1    0.10    0.02
  -1  -6  -1    0.11    0.13
  -1  -6  -1    0.02    0.03
   1  -6   1    0.28    0.19
   1  -6   1    0.07    0.05
  -1   6  -1    0.17    0.10
   1   6   1    0.14    0.17
   1   6   1    0.08    0.04
  -1   6  -1    0.11    0.06
   1   6   1    0.15    0.13
  -1   6  -1    0.07    0.16
   1   6   1    0.29    0.23
   1   6   1    0.03    0.06
   1   6   1    0.09    0.09
  -1   6  -1    0.01    0.13
  -1   6  -1    0.05    0.03
   2  -6   1   43.01    3.00
   2  -6   1   47.00    2.85
   2  -6   1   43.59    2.99
   2  -6   1   48.02    2.76
  -2  -6  -1   40.74    2.93
   2  -6   1   40.71    2.89
  -2  -6  -1   45.41    2.80
  -2   6  -1   46.13    2.98
   2   6   1   41.38    3.03
  -2   6  -1   41.61    2.97
  -2   6  -1   44.05    2.87
  -2   6  -1   46.29    2.75
   2   6   1   45.11    2.87
   2   6   1   44.97    2.80
  -2   6  -1   42.50    2.83
   2   6   1   44.31    2.99
   2   6   1   45.45    2.84
   2   6   1   45.89    2.88
   2   6   1   44.59    2.94
   3  -6   1   27.08    1.82
   3  -6   1   25.49    1.65
  -3  -6  -1   25.67    1.73
  -3  -6  -1   22.28    1.74
   3  -6   1   24.28    1.57
  -3  -6  -1   24.37    1.61
   3  -6   1   23.41    1.71
   3  -6   1   25.04    1.82
   3   6   1   25.04    1.62
  -3   6  -1   25.57    1.66
  -3   6  -1   24.74    1.56
   3   6   1   22.93    1.79
   3   6   1   26.74    1.69
   3   6   1   24.27    1.79
   3   6   1   25.97    1.65
  -3   6  -1   26.69    1.80
  -3   6  -1   24.08    1.77
   3   6   1   27.64    1.88
   3   6   1   26.73    1.71
  -3   6  -1   22.95    1.69
  -4  -6  -1    0.46    0.20
   4  -6   1    0.58    0.14
   4  -6   1    0.36    0.08
  -4  -6  -1    0.60    0.12
   4  -6   1    0.24    0.21
   4  -6   1    0.61    0.28
   4  -6   1    0.70    0.22
   4   6   1    0.82    0.21
  -4   6  -1    0.25    0.22
   4   6   1    0.33    0.14
  -4   6  -1    0.54    0.22
   4   6   1    0.69    0.11
   4   6   1    0.79    0.15
  -4   6  -1    0.57    0.07
   4   6   1    0.67    0.23
   4   6   1    0.58    0.28
   4   6   1    1.22    0.28
   4   6   1    0.40    0.23
  -4   6  -1    0.59    0.14
  -4   6  -1    0.58    0.19
   5  -6   1   37.72    2.68
  -5  -6  -1   36.90    2.57
   5  -6   1   38.94    2.59
   5  -6   1   38.18    2.39
   5  -6   1   38.81    2.47
  -5  -6  -1   39.70    2.44
   5  -6   1   37.66    2.70
  -5  -6  -1   37.52    2.50
   5   6   1   35.78    2.65
   5   6   1   38.13    2.58
  -5   6  -1   40.56    2.63
  -5   6  -1   39.01    2.38
  -5   6  -1   37.99    2.59
  -5   6  -1   35.67    2.47
   5   6   1   36.07    2.43
   5   6   1   39.56    2.54
   5   6   1   36.03    2.63
   5   6   1   34.67    2.53
   5   6   1   37.64    2.69
  -6  -6  -1    2.22    0.31
  -6  -6  -1    2.85    0.43
   6  -6   1    2.76    0.29
   6  -6   1    2.40    0.23
   6  -6   1    2.43    0.52
  -6  -6  -1    2.05    0.25
   6  -6   1    2.89    0.46
   6   6   1    2.55    0.37
   6   6   1    2.90    0.58
  -6   6  -1    2.38    0.21
   6   6   1    2.06    0.43
   6   6   1    2.39    0.35
  -6   6  -1    2.65    0.32
  -6   6  -1    2.66    0.49
   6   6   1    2.38    0.42
   6   6   1    2.66    0.27
  -6   6  -1    2.12    0.42
   6   6   1    3.07    0.61
  -6   6  -1    2.18    0.43
   7  -6   1   10.67    0.76
   7  -6   1   11.01    0.84
   7  -6   1   10.50    1.07
  -7  -6  -1   11.79    0.82
  -7  -6  -1   11.15    0.89
  -7  -6  -1   10.69    0.98
   7  -6   1   10.65    1.11
   7  -6   1   10.73    0.76
   7   6   1   10.84    0.93
   7   6   1   10.58    0.81
   7   6   1   11.16    0.93
   7   6   1   12.08    1.15
  -7   6  -1   10.13    0.98
   7   6   1   10.08    1.00
   7   6   1   13.74    1.28
  -7   6  -1   10.14    0.86
  -7   6  -1   11.49    1.11
   7   6   1   10.37    0.94
  -7   6  -1   10.67    0.97
  -7   6  -1   11.00    0.76
  -8  -6  -1    6.18    0.50
   8  -6   1    6.28    0.80
   8  -6   1    5.41    0.45
   8  -6   1    5.02    0.50
  -8  -6  -1    6.25    0.60
  -8  -6  -1    6.61    0.75
   8  -6   1    5.55    0.45
   8   6   1    6.10    0.68
  -8   6  -1    5.50    0.81
  -8   6  -1    5.87    0.70
   8   6   1    5.46    0.49
   8   6   1    5.13    0.96
  -8   6  -1    5.80    0.59
  -8   6  -1    4.89    0.64
   8   6   1    4.83    0.89
   8   6   1    5.29    0.59
   8   6   1    4.90    0.69
   8   6   1    5.49    0.60
  -9  -6  -1    0.02    0.19
  -9  -6  -1    0.82    0.18
   9  -6   1    0.70    0.16
   9  -6   1    1.32    0.48
   9  -6   1    0.70    0.15
   9  -6   1    0.31    0.52
  -9  -6  -1    0.22    0.28
   9   6   1    1.10    0.31
  -9   6  -1    0.23    0.22
   9   6   1    0.35    0.15
  -9   6  -1    0.53    0.36
   9   6   1    0.67    0.27
  -9   6  -1    0.36    0.43
   9   6   1    0.99    0.41
   9   6   1    1.14    0.39
   9   6   1    0.05    0.50
  -9   6  -1    1.22    0.58
   9   6   1    0.09    0.36
  -9   6  -1    0.75    0.38
   9   6   1    0.51    0.17
  10  -6   1   24.32    1.68
  10  -6   1   25.11    1.76
  10  -6   1   27.10    2.16
  10  -6   1   23.24    1.68
 -10  -6  -1   23.22    2.00
 -10  -6  -1   22.12    1.81
  10   6   1   30.67    2.36
  10   6   1   24.22    1.70
  10   6   1   25.61    1.87
 -10   6  -1   25.52    1.86
 -10   6  -1   23.95    1.85
  10   6   1   26.52    1.79
 -10   6  -1   27.90    2.34
 -10   6  -1   23.29    1.95
  10   6   1   26.21    1.77
  11  -6   1    0.35    0.15
 -11  -6  -1   -0.29    0.29
  11  -6   1    0.24    0.58
 -11  -6  -1    0.47    0.53
  11  -6   1    0.11    0.17
 -11   6  -1    0.32    0.43
  11   6   1   -0.47    0.43
  11   6   1    0.47    0.18
 -11   6  -1    0.69    0.43
 -11   6  -1    0.04    0.43
  11   6   1    0.07    0.17
  11   6   1    0.41    0.27
  11   6   1    0.16    0.16
  12  -6   1    5.87    1.08
  12  -6   1    5.62    0.52
  12  -6   1    4.37    0.51
 -12  -6  -1    4.48    0.98
  12  -6   1    4.43    0.52
 -12   6  -1    5.83    0.60
  12   6   1    5.65    0.64
  12   6   1    4.40    1.10
 -12   6  -1    3.60    0.56
 -12   6  -1    3.22    0.74
  12   6   1    5.58    0.56
  13  -6   1    5.73    0.54
 -13  -6  -1    6.25    1.13
  13   6   1    5.37    1.33
 -13   6  -1    6.49    0.92
  13   6   1    4.66    0.63
  13   6   1    4.41    0.57
  13  -7  -1    0.08    0.23
  13  -7  -1    0.61    0.26
  13  -7  -1    0.31    0.98
  13  -7  -1    0.13    0.24
  13   7  -1    0.11    0.22
  13   7  -1    0.18    0.31
  13   7  -1    3.33    1.04
 -12  -7   1   11.42    1.40
  12  -7  -1   12.96    0.98
  12  -7  -1   11.70    1.55
 -12  -7   1   11.14    1.01
  12  -7  -1   11.23    0.91
  12  -7  -1   11.20    0.89
  12   7  -1   12.77    1.00
 -12   7   1   11.25    1.02
  12   7  -1   11.72    0.94
  12   7  -1   13.20    1.59
 -12   7   1   11.89    1.08
 -12   7   1   12.97    1.29
  12   7  -1   10.86    1.01
  11  -7  -1   14.43    1.06
 -11  -7   1   14.41    1.18
 -11  -7   1   14.31    1.52
  11  -7  -1   15.04    1.09
  11  -7  -1   18.18    1.69
  11  -7  -1   17.32    1.17
 -11   7   1   14.23    1.33
  11   7  -1   16.07    1.13
 -11   7   1   15.95    1.40
  11   7  -1   14.08    1.15
  11   7  -1   12.46    1.14
  11   7  -1   14.58    1.10
  11   7  -1   15.06    1.20
 -11   7   1   13.98    1.21
  11   7  -1   16.67    1.68
  10  -7  -1    6.05    0.54
  10  -7  -1    6.11    0.60
 -10  -7   1    6.23    0.64
 -10  -7   1    6.84    0.86
  10  -7  -1    6.11    1.01
  10  -7  -1    8.11    1.08
  10  -7  -1    6.62    0.53
  10   7  -1    6.46    1.05
 -10   7   1    5.91    0.66
  10   7  -1    6.07    0.70
  10   7  -1    7.16    0.64
 -10   7   1    9.51    1.74
 -10   7   1    7.61    0.78
 -10   7   1    7.89    0.88
  10   7  -1    7.02    0.68
 -10   7   1    7.10    0.80
  10   7  -1    7.02    0.59
  10   7  -1    6.61    0.79
   9  -7  -1   16.88    1.48
   9  -7  -1   17.53    1.23
   9  -7  -1   20.71    1.68
   9  -7  -1   16.02    1.15
  -9  -7   1   17.81    1.53
   9  -7  -1   16.25    1.13
   9   7  -1   17.08    1.19
   9   7  -1   18.85    1.65
  -9   7   1   17.12    1.61
  -9   7   1   16.86    1.33
   9   7  -1   14.76    1.26
  -9   7   1   16.58    1.44
   9   7  -1   16.85    1.49
   9   7  -1   15.68    1.28
   9   7  -1   15.53    1.36
  -9   7   1   16.17    1.38
   9   7  -1   16.36    1.40
   9   7  -1   16.93    1.19
  -8  -7   1    1.45    0.44
   8  -7  -1    0.93    0.38
   8  -7  -1    1.22    0.17
   8  -7  -1    1.29    0.24
   8  -7  -1    0.80    0.14
   8  -7  -1    1.15    0.43
  -8   7   1    2.00    0.45
   8   7  -1    1.42    0.43
   8   7  -1    0.68    0.40
   8   7  -1    1.14    0.19
   8   7  -1    0.40    0.29
  -8   7   1    1.55    0.36
   8   7  -1    1.17    0.20
   8   7  -1    1.34    0.25
  -8   7   1    1.34    0.38
   8   7  -1    1.79    0.50
   8   7  -1    0.91    0.27
  -8   7   1    1.79    0.53
  -8   7   1    1.20    0.24
   8   7  -1    1.27    0.34
   7  -7  -1   10.94    0.80
   7  -7  -1   12.34    1.13
   7  -7  -1    9.45    0.71
   7  -7  -1    9.86    0.69
   7  -7  -1   10.14    1.01
  -7  -7   1    9.87    1.00
  -7   7   1    9.37    0.78
   7   7  -1   10.12    0.75
   7   7  -1   10.00    1.02
   7   7  -1   10.79    1.10
  -7   7   1   10.05    1.04
   7   7  -1    8.98    0.90
   7   7  -1   10.64    0.79
  -7   7   1   10.00    1.01
   7   7  -1   10.09    0.90
  -7   7   1   10.39    0.91
   7   7  -1   11.20    0.85
  -7   7   1    9.10    0.99
   7   7  -1   10.82    0.76
   6  -7  -1   -0.02    0.08
   6  -7  -1    0.00    0.05
   6  -7  -1   -0.24    0.26
   6  -7  -1    0.10    0.27
  -6  -7   1    0.18    0.27
   6  -7  -1    0.00    0.04
   6   7  -1   -0.04    0.07
   6   7  -1   -0.17    0.29
   6   7  -1   -0.11    0.25
   6   7  -1    0.18    0.27
  -6   7   1    0.01    0.28
  -6   7   1   -0.15    0.26
   6   7  -1    0.12    0.08
   6   7  -1    0.23    0.22
   6   7  -1    0.00    0.07
   6   7  -1   -0.06    0.23
  -6   7   1    0.14    0.10
  -6   7   1    0.22    0.20
  -6   7   1    0.31    0.33
   6   7  -1    0.28    0.13
   5  -7  -1    1.75    0.16
   5  -7  -1    1.74    0.22
   5  -7  -1    1.69    0.39
   5  -7  -1    1.67    0.37
  -5  -7   1    1.62    0.38
   5  -7  -1    1.66    0.14
   5   7  -1    1.50    0.31
  -5   7   1    1.77    0.31
   5   7  -1    2.23    0.23
   5   7  -1    1.49    0.24
   5   7  -1    1.87    0.45
   5   7  -1    1.31    0.32
  -5   7   1    1.72    0.36
   5   7  -1    1.47    0.36
   5   7  -1    1.68    0.20
   5   7  -1    1.32    0.18
   5   7  -1    2.03    0.40
   5   7  -1    1.48    0.42
  -5   7   1    2.08    0.46
  -5   7   1    1.42    0.20
  -5   7   1    1.35    0.35
   4  -7  -1    5.93    0.66
   4  -7  -1    6.46    0.46
   4  -7  -1    7.64    0.56
   4  -7  -1    6.89    0.45
   4   7  -1    8.69    0.70
   4   7  -1    6.83    0.63
   4   7  -1    6.82    0.53
  -4   7   1    6.88    0.62
  -4   7   1    7.51    0.78
   4   7  -1    8.36    0.55
  -4   7   1    6.43    0.65
   4   7  -1    6.09    0.66
   4   7  -1    7.72    0.72
  -4   7   1    7.28    0.55
   4   7  -1    6.55    0.66
   4   7  -1    6.90    0.75
  -4   7   1    7.35    0.74
  -3  -7   1    9.68    0.86
   3  -7  -1    9.58    0.70
   3  -7  -1    8.10    0.79
  -3  -7   1    9.46    0.68
   3  -7  -1    9.67    0.84
  -3   7   1    9.64    0.93
   3   7  -1    9.46    0.65
  -3   7   1    9.69    0.69
  -3   7   1    8.91    0.80
   3   7  -1    9.79    0.81
   3   7  -1    9.86    0.68
  -3   7   1    9.41    0.86
   3   7  -1    8.62    0.83
   3   7  -1    7.94    0.78
   3   7  -1    8.47    0.94
   3   7  -1    8.86    0.79
  -3   7   1   10.01    0.77
   3   7  -1   10.18    0.67
  -2  -7   1    2.25    0.42
  -2  -7   1    1.24    0.23
   2  -7  -1    1.92    0.20
   2  -7  -1    2.11    0.29
  -2  -7   1    1.92    0.34
   2  -7  -1    1.40    0.30
  -2  -7   1    1.36    0.18
   2   7  -1    2.45    0.32
  -2   7   1    1.30    0.37
   2   7  -1    1.56    0.34
  -2   7   1    2.30    0.39
  -2   7   1    1.76    0.26
  -2   7   1    1.58    0.30
   2   7  -1    1.38    0.14
   2   7  -1    1.62    0.18
   2   7  -1    1.41    0.30
   2   7  -1    1.45    0.35
   2   7  -1    1.60    0.16
  -1  -7   1    9.45    0.82
  -1  -7   1    9.45    0.66
   1  -7  -1    8.96    0.57
  -1  -7   1    7.98    0.69
   1  -7  -1    9.55    0.67
   1  -7  -1    8.38    0.78
   1  -7  -1    8.16    0.73
  -1  -7   1    7.84    0.80
   1   7  -1    9.40    0.61
   1   7  -1    9.54    0.84
  -1   7   1    9.03    0.59
   1   7  -1    8.41    0.72
   1   7  -1    9.07    0.60
   1   7  -1    8.75    0.65
  -1   7   1    8.70    0.77
  -1   7   1    8.77    0.87
  -1   7   1    9.53    0.73
  -1   7   1    9.33    0.66
  -1   7   1    8.91    0.82
   1   7  -1   10.14    0.84
   0  -7  -1    5.13    0.50
   0  -7  -1    5.09    0.34
   0  -7  -1    4.19    0.50
   0  -7   1    4.91    0.46
   0  -7   1    5.53    0.59
   0  -7   1    5.07    0.57
   0  -7  -1    5.00    0.41
   0   7  -1    5.31    0.34
   0   7  -1    5.12    0.35
   0   7   1    5.05    0.35
   0   7   1    5.53    0.55
   0   7   1    5.44    0.63
   0   7   1    4.68    0.40
   0   7   1    5.31    0.59
   0   7  -1    4.01    0.54
   0   7   1    4.93    0.48
   0   7  -1    4.45    0.45
   0   7  -1    4.89    0.40
   0   7  -1    5.30    0.57
   1  -7   1   21.36    1.56
  -1  -7  -1   21.83    1.62
   1  -7   1   23.09    1.68
   1  -7   1   21.81    1.68
  -1  -7  -1   22.24    1.50
  -1  -7  -1   22.88    1.44
   1  -7   1   22.99    1.51
   1   7   1   22.63    1.54
  -1   7  -1   24.05    1.50
  -1   7  -1   23.06    1.41
   1   7   1   23.76    1.70
  -1   7  -1   20.32    1.53
   1   7   1   23.07    1.51
   1   7   1   21.02    1.72
   1   7   1   21.61    1.64
  -1   7  -1   23.40    1.42
   1   7   1   22.48    1.59
  -1   7  -1   21.69    1.66
  -1   7  -1   23.24    1.66
   1   7   1   23.82    1.45
  -2  -7  -1    0.21    0.07
  -2  -7  -1    0.55    0.20
   2  -7   1   -0.16    0.21
   2  -7   1    0.10    0.14
   2  -7   1    0.19    0.20
  -2  -7  -1    0.47    0.12
   2  -7   1    0.34    0.10
  -2   7  -1    0.00    0.19
  -2   7  -1    0.42    0.11
  -2   7  -1    0.32    0.03
   2   7   1    0.28    0.07
   2   7   1    0.28    0.15
   2   7   1    0.40    0.29
   2   7   1    0.53    0.21
   2   7   1    0.15    0.10
   2   7   1    0.17    0.19
   2   7   1    0.40    0.27
  -2   7  -1    0.26    0.13
   3  -7   1    0.41    0.20
   3  -7   1   -0.08    0.06
   3  -7   1    0.01    0.03
   3  -7   1    0.05    0.14
  -3  -7  -1   -0.03    0.04
  -3  -7  -1   -0.04    0.14
   3   7   1    0.15    0.18
   3   7   1    0.02    0.06
   3   7   1   -0.28    0.18
  -3   7  -1    0.05    0.05
  -3   7  -1   -0.08    0.13
  -3   7  -1    0.01    0.02
   3   7   1    0.07    0.27
   3   7   1   -0.29    0.18
   3   7   1   -0.07    0.07
   3   7   1   -0.02    0.11
  -3   7  -1    0.10    0.12
   3   7   1    0.10    0.10
   4  -7   1    7.90    0.76
  -4  -7  -1    8.45    0.58
   4  -7   1    8.53    0.83
   4  -7   1    7.51    0.52
   4  -7   1    7.19    0.60
   4  -7   1    6.39    0.72
  -4   7  -1    7.83    0.50
   4   7   1    8.10    0.81
   4   7   1    7.38    0.66
  -4   7  -1    7.08    0.67
   4   7   1    8.23    0.60
  -4   7  -1    7.04    0.59
  -4   7  -1    7.96    0.73
  -4   7  -1    8.47    0.90
   4   7   1    8.79    0.67
   4   7   1    6.79    0.74
   4   7   1    7.41    0.57
   4   7   1    8.41    0.77
   4   7   1    7.04    0.80
   5  -7   1    0.10    0.19
   5  -7   1    0.06    0.21
   5  -7   1    0.15    0.06
   5  -7   1    0.06    0.09
  -5  -7  -1    0.06    0.07
   5  -7   1   -0.04    0.21
  -5  -7  -1   -0.02    0.19
  -5   7  -1    0.28    0.20
   5   7   1    0.16    0.29
  -5   7  -1    0.09    0.05
   5   7   1    0.15    0.24
   5   7   1   -0.01    0.11
   5   7   1    0.21    0.10
   5   7   1    0.14    0.17
  -5   7  -1    0.20    0.22
   5   7   1    0.20    0.26
   5   7   1    0.10    0.23
   5   7   1   -0.06    0.06
  -5   7  -1    0.10    0.11
  -5   7  -1    0.34    0.27
  -6  -7  -1   14.51    1.03
   6  -7   1   15.18    0.98
  -6  -7  -1   14.55    1.22
   6  -7   1   14.66    1.26
  -6  -7  -1   14.21    1.11
   6  -7   1   14.10    1.06
   6  -7   1   14.91    1.22
   6  -7   1   13.67    1.29
   6  -7   1   14.01    0.98
   6   7   1   15.10    1.06
   6   7   1   16.25    1.45
   6   7   1   13.50    1.19
   6   7   1   15.19    1.17
  -6   7  -1   14.34    1.21
   6   7   1   15.92    1.31
  -6   7  -1   14.12    1.21
   6   7   1   14.48    1.34
  -6   7  -1   15.84    1.11
   6   7   1   14.49    1.15
   6   7   1   15.45    1.04
  -6   7  -1   16.18    1.30
   7  -7   1    0.25    0.10
  -7  -7  -1    0.15    0.28
   7  -7   1    0.08    0.33
  -7  -7  -1    0.22    0.09
   7  -7   1   -0.39    0.38
   7  -7   1   -0.16    0.09
  -7  -7  -1   -0.01    0.16
   7  -7   1    0.07    0.08
  -7   7  -1   -0.02    0.15
   7   7   1    0.06    0.38
  -7   7  -1    0.16    0.39
  -7   7  -1   -0.29    0.23
   7   7   1    0.97    0.45
   7   7   1    0.23    0.37
   7   7   1    0.20    0.16
   7   7   1    0.01    0.24
   7   7   1    0.08    0.30
  -7   7  -1   -0.25    0.28
   7   7   1    0.00    0.11
   8  -7   1    0.59    0.47
  -8  -7  -1    0.54    0.23
  -8  -7  -1    0.29    0.11
   8  -7   1    0.24    0.11
   8  -7   1    0.44    0.12
  -8  -7  -1    0.25    0.34
   8  -7   1    0.35    0.13
   8  -7   1    0.14    0.35
   8   7   1    0.36    0.14
  -8   7  -1    0.17    0.36
  -8   7  -1    0.81    0.49
  -8   7  -1    0.17    0.20
  -8   7  -1    0.80    0.44
  -8   7  -1    0.53    0.31
   8   7   1    0.08    0.34
   8   7   1   -0.07    0.29
   8   7   1    0.74    0.47
   8   7   1    0.87    0.34
   8   7   1    0.21    0.24
   8   7   1    0.08    0.12
   8   7   1    0.39    0.40
   9  -7   1   32.98    2.27
  -9  -7  -1   36.12    2.34
  -9  -7  -1   36.55    2.64
  -9  -7  -1   35.33    2.45
   9  -7   1   37.18    2.71
   9  -7   1   32.63    2.26
   9  -7   1   33.32    2.74
   9  -7   1   35.36    2.36
  -9   7  -1   35.49    2.50
  -9   7  -1   37.43    2.57
  -9   7  -1   34.21    2.56
  -9   7  -1   37.39    2.78
  -9   7  -1   33.18    2.43
   9   7   1   35.08    2.35
   9   7   1   34.14    2.40
   9   7   1   38.43    2.88
   9   7   1   31.66    2.44
   9   7   1   34.56    2.51
   9   7   1   34.83    2.53
 -10  -7  -1    5.11    0.67
  10  -7   1    6.68    0.98
 -10  -7  -1    5.84    0.85
  10  -7   1    6.19    0.49
  10  -7   1    5.04    0.48
  10  -7   1    6.64    0.58
  10   7   1    4.32    0.73
 -10   7  -1    4.63    0.77
  10   7   1    7.93    1.15
 -10   7  -1    5.45    0.82
  10   7   1    4.10    0.61
 -10   7  -1    3.84    0.76
  10   7   1    6.27    0.57
 -11  -7  -1    0.92    0.60
  11  -7   1    1.37    0.29
  11  -7   1    1.02    0.24
  11  -7   1    1.06    0.24
  11  -7   1    0.77    0.59
  11   7   1    1.10    0.33
  11   7   1   -0.59    0.63
  11   7   1    1.66    0.45
  11   7   1    1.17    0.29
 -11   7  -1    0.90    0.49
 -11   7  -1    1.53    0.57
  11   7   1    1.51    0.45
  12  -7   1    2.93    0.85
  12  -7   1    2.77    0.37
  12  -7   1    2.13    0.40
  12  -7   1    2.28    0.40
 -12  -7  -1    2.09    0.77
  12   7   1    3.00    0.92
 -12   7  -1    3.03    0.61
  12   7   1    2.86    0.56
 -12   7  -1    3.12    0.63
 -12   7  -1    2.83    0.72
  13  -7   1   -0.03    0.20
 -13  -7  -1   -0.10    0.80
  13  -7   1    0.07    0.97
  13  -7   1    0.14    0.32
  13   7   1    0.28    0.25
  13   7   1    0.05    0.31
  13   7   1   -0.37    0.92
 -13   7  -1    0.57    0.64
  13  -8  -1   11.87    1.01
  13  -8  -1   13.84    1.78
 -13  -8   1   13.60    1.63
  13  -8  -1   11.06    0.90
  13  -8  -1   11.45    0.93
  13   8  -1   12.45    1.70
  13   8  -1   10.93    0.99
  13   8  -1   10.56    1.03
  12  -8  -1    0.26    0.22
  12  -8  -1    0.43    0.19
 -12  -8   1    1.06    0.70
  12  -8  -1    0.32    0.20
  12  -8  -1    0.12    0.75
  12   8  -1    0.14    0.22
  12   8  -1    0.86    0.32
  12   8  -1    0.55    0.26
  12   8  -1    0.27    0.31
  12   8  -1    0.91    0.79
  12   8  -1    0.67    0.36
 -12   8   1    0.59    0.52
 -12   8   1    1.37    0.56
  11  -8  -1    2.66    0.31
  11  -8  -1    2.85    0.35
  11  -8  -1    2.38    0.83
  11  -8  -1    2.09    0.36
 -11  -8   1    2.72    0.77
  11   8  -1    2.40    0.49
 -11   8   1    1.96    0.63
  11   8  -1    2.70    0.39
  11   8  -1    2.13    0.54
 -11   8   1    2.81    0.68
  11   8  -1    3.12    0.86
 -11   8   1    2.67    0.61
  11   8  -1    3.24    0.47
  10  -8  -1    0.02    0.14
 -10  -8   1    0.00    0.49
  10  -8  -1    0.43    0.56
  10  -8  -1    0.11    0.11
  10  -8  -1    0.10    0.12
 -10   8   1    1.04    0.40
 -10   8   1    0.17    0.29
 -10   8   1    0.59    0.43
  10   8  -1    0.04    0.22
  10   8  -1    0.32    0.16
  10   8  -1    0.07    0.53
 -10   8   1    1.03    0.54
  10   8  -1   -0.28    0.35
  10   8  -1    0.03    0.16
   9  -8  -1   -0.08    0.09
   9  -8  -1   -0.01    0.14
   9  -8  -1    0.09    0.09
  -9  -8   1    0.27    0.49
   9  -8  -1   -0.33    0.47
  -9   8   1    0.59    0.43
  -9   8   1   -0.09    0.17
   9   8  -1   -0.05    0.11
   9   8  -1   -0.01    0.12
   9   8  -1    1.25    0.41
  -9   8   1   -0.41    0.50
  -9   8   1    0.05    0.30
   9   8  -1    0.03    0.15
  -9   8   1    0.01    0.36
   9   8  -1    0.25    0.22
   9   8  -1   -0.49    0.41
   9   8  -1    0.08    0.48
   9   8  -1   -0.11    0.54
   8  -8  -1    5.76    0.81
   8  -8  -1    6.27    0.89
  -8  -8   1    6.31    0.80
   8  -8  -1    5.48    0.51
   8  -8  -1    4.89    0.43
   8  -8  -1    5.40    0.42
   8   8  -1    5.60    0.80
   8   8  -1    5.26    0.68
   8   8  -1    6.51    0.89
  -8   8   1    5.39    0.66
  -8   8   1    5.72    0.71
  -8   8   1    6.20    0.85
   8   8  -1    4.45    0.65
  -8   8   1    5.99    0.55
   8   8  -1    4.96    0.48
   8   8  -1    5.42    0.80
   8   8  -1    5.91    0.49
   8   8  -1    5.59    0.51
  -8   8   1    5.95    0.81
   8   8  -1    5.43    0.58
   7  -8  -1    3.67    0.66
  -7  -8   1    3.47    0.59
   7  -8  -1    3.41    0.26
   7  -8  -1    3.25    0.67
   7  -8  -1    3.40    0.28
   7  -8  -1    3.08    0.36
   7   8  -1    3.08    0.32
   7   8  -1    3.70    0.54
   7   8  -1    2.96    0.32
   7   8  -1    3.82    0.42
  -7   8   1    3.08    0.60
   7   8  -1    4.55    0.67
  -7   8   1    2.85    0.36
   7   8  -1    3.71    0.61
  -7   8   1    2.95    0.65
   7   8  -1    2.94    0.50
  -7   8   1    3.93    0.50
   7   8  -1    3.32    0.69
   7   8  -1    2.97    0.34
  -7   8   1    3.10    0.51
   6  -8  -1    1.45    0.16
  -6  -8   1    1.81    0.45
   6  -8  -1    1.48    0.14
   6  -8  -1    1.94    0.44
   6  -8  -1    1.67    0.24
   6  -8  -1    2.02    0.47
   6   8  -1    1.92    0.41
  -6   8   1    0.99    0.32
   6   8  -1    1.75    0.21
   6   8  -1    1.65    0.47
   6   8  -1    2.65    0.52
  -6   8   1    1.29    0.44
  -6   8   1    1.90    0.46
   6   8  -1    2.04    0.29
  -6   8   1    1.60    0.23
   6   8  -1    1.37    0.21
   6   8  -1    0.98    0.40
   6   8  -1    1.47    0.22
   6   8  -1    1.58    0.47
  -6   8   1    1.29    0.45
   6   8  -1    2.13    0.45
   5  -8  -1   17.72    1.07
   5  -8  -1   16.27    1.35
   5  -8  -1   18.14    1.20
   5  -8  -1   16.75    1.35
   5  -8  -1   17.21    1.06
   5   8  -1   17.20    1.16
  -5   8   1   16.14    1.17
   5   8  -1   14.41    1.40
  -5   8   1   19.29    1.47
   5   8  -1   15.93    1.21
   5   8  -1   15.99    1.40
   5   8  -1   15.58    1.28
   5   8  -1   17.29    1.33
   5   8  -1   17.41    1.16
  -5   8   1   18.23    1.29
  -5   8   1   16.44    1.36
   5   8  -1   13.81    1.28
  -5   8   1   15.10    1.30
   5   8  -1   16.94    1.13
   5   8  -1   15.25    1.34
   4  -8  -1   17.11    1.42
   4  -8  -1   20.19    1.28
   4  -8  -1   17.96    1.41
   4   8  -1   16.27    1.38
  -4   8   1   16.73    1.36
   4   8  -1   18.09    1.23
   4   8  -1   18.14    1.49
   4   8  -1   18.18    1.49
  -4   8   1   19.29    1.34
   4   8  -1   19.23    1.28
  -4   8   1   18.40    1.45
   4   8  -1   18.92    1.23
  -4   8   1   16.30    1.23
   4   8  -1   18.11    1.54
   4   8  -1   18.78    1.38
   4   8  -1   18.57    1.20
   4   8  -1   16.41    1.39
  -4   8   1   17.20    1.49
   3  -8  -1   41.53    2.63
  -3  -8   1   42.56    2.60
   3  -8  -1   37.09    2.76
   3  -8  -1   40.51    2.74
  -3   8   1   38.07    2.85
   3   8  -1   43.37    2.58
   3   8  -1   38.54    2.73
  -3   8   1   36.35    2.85
   3   8  -1   38.68    2.71
  -3   8   1   42.51    2.69
  -3   8   1   42.24    2.84
   3   8  -1   40.64    2.80
   3   8  -1   40.00    2.55
  -3   8   1   40.01    2.61
   3   8  -1   38.65    2.82
  -2  -8   1   -0.18    0.22
  -2  -8   1   -0.08    0.21
   2  -8  -1    0.00    0.16
  -2  -8   1   -0.03    0.06
   2  -8  -1    0.10    0.07
  -2  -8   1   -0.10    0.12
   2  -8  -1    0.16    0.19
  -2   8   1    0.11    0.17
   2   8  -1   -0.05    0.05
   2   8  -1    0.30    0.22
   2   8  -1    0.05    0.18
   2   8  -1   -0.06    0.04
   2   8  -1   -0.07    0.22
  -2   8   1    0.11    0.08
  -2   8   1    0.10    0.20
   2   8  -1   -0.05    0.08
  -2   8   1   -0.11    0.14
   2   8  -1   -0.10    0.21
  -2   8   1    0.17    0.27
   1  -8  -1   12.28    0.90
  -1  -8   1   13.14    0.90
   1  -8  -1   11.41    0.98
   1  -8  -1   13.36    0.80
  -1  -8   1   11.36    0.94
  -1  -8   1   12.87    1.10
   1  -8  -1   13.02    1.16
  -1  -8   1   12.50    1.08
  -1   8   1   11.52    1.09
  -1   8   1   12.40    0.81
  -1   8   1   13.70    1.19
   1   8  -1   12.56    1.09
  -1   8   1   12.93    1.05
  -1   8   1   13.05    0.90
   1   8  -1   12.14    0.97
   1   8  -1   12.79    0.82
   1   8  -1   12.43    0.84
  -1   8   1   13.41    0.98
   1   8  -1   11.98    1.08
   0  -8   1    0.94    0.17
   0  -8  -1    0.45    0.23
   0  -8  -1    0.58    0.07
   0  -8   1    0.56    0.19
   0  -8   1    0.91    0.32
   0  -8  -1    0.79    0.16
   0  -8   1    0.75    0.28
   0  -8  -1    0.36    0.22
   0   8   1    0.95    0.31
   0   8   1    0.98    0.17
   0   8   1    0.97    0.30
   0   8  -1    0.67    0.29
   0   8   1    0.72    0.09
   0   8  -1    0.61    0.07
   0   8  -1    0.66    0.08
   0   8   1    0.64    0.22
   0   8   1    0.76    0.22
   0   8  -1    0.71    0.14
   0   8  -1    0.54    0.19
   0   8  -1    0.84    0.29
  -1  -8  -1   67.46    4.16
   1  -8   1   67.19    4.37
   1  -8   1   61.14    4.22
  -1  -8  -1   61.60    4.28
  -1  -8  -1   66.23    4.08
   1  -8   1   68.35    4.17
   1  -8   1   66.61    4.38
  -1   8  -1   65.91    4.04
  -1   8  -1   65.52    4.15
   1   8   1   67.47    4.27
  -1   8  -1   63.25    4.35
  -1   8  -1   66.87    4.05
  -1   8  -1   62.46    4.20
  -1   8  -1   68.67    4.36
   1   8   1   62.58    4.32
   1   8   1   66.80    4.16
   1   8   1   65.22    4.37
   1   8   1   64.90    4.20
   1   8   1   65.85    4.09
   1   8   1   64.73    4.44
   2  -8   1    1.34    0.43
   2  -8   1    1.42    0.21
   2  -8   1    1.61    0.27
   2  -8   1    1.20    0.37
  -2  -8  -1    1.92    0.33
  -2  -8  -1    1.74    0.21
  -2  -8  -1    1.41    0.16
   2   8   1    1.27    0.42
   2   8   1    1.43    0.24
   2   8   1    1.45    0.20
  -2   8  -1    1.32    0.19
  -2   8  -1    1.07    0.33
   2   8   1    1.38    0.36
   2   8   1    1.35    0.32
   2   8   1    1.73    0.41
  -2   8  -1    1.34    0.35
  -2   8  -1    1.56    0.27
   2   8   1    1.50    0.22
   2   8   1    1.58    0.16
   3  -8   1    0.62    0.32
  -3  -8  -1    0.27    0.19
   3  -8   1    0.29    0.24
   3  -8   1    0.45    0.19
  -3  -8  -1    0.32    0.09
   3  -8   1    0.22    0.11
  -3   8  -1    0.36    0.27
   3   8   1    0.37    0.29
  -3   8  -1    0.31    0.18
  -3   8  -1    0.04    0.20
   3   8   1    0.34    0.22
   3   8   1    0.59    0.13
   3   8   1   -0.18    0.22
   3   8   1    0.18    0.15
   3   8   1   -0.04    0.24
   3   8   1    0.25    0.08
  -3   8  -1    0.42    0.11
   3   8   1    0.15    0.14
   4  -8   1   32.47    1.93
   4  -8   1   29.29    2.05
   4  -8   1   29.88    2.16
   4  -8   1   31.67    2.26
   4  -8   1   28.95    2.28
  -4  -8  -1   30.29    2.17
  -4  -8  -1   31.14    2.01
   4  -8   1   30.83    1.94
  -4  -8  -1   29.06    2.17
   4   8   1   32.79    2.25
   4   8   1   30.07    2.27
   4   8   1   35.89    2.39
  -4   8  -1   28.53    2.12
  -4   8  -1   30.39    2.23
   4   8   1   31.62    2.01
  -4   8  -1   33.67    2.24
   4   8   1   29.28    2.24
   4   8   1   27.95    2.10
   4   8   1   33.21    2.12
   4   8   1   33.17    2.26
  -4   8  -1   29.95    2.05
   4   8   1   31.88    2.05
   5  -8   1    2.05    0.18
   5  -8   1    1.22    0.47
   5  -8   1    1.84    0.42
  -5  -8  -1    1.87    0.22
   5  -8   1    1.57    0.39
   5  -8   1    1.65    0.25
   5  -8   1    2.18    0.17
  -5  -8  -1    2.09    0.39
   5   8   1    1.49    0.30
  -5   8  -1    1.36    0.40
  -5   8  -1    1.54    0.37
   5   8   1    2.18    0.25
   5   8   1    1.97    0.48
   5   8   1    2.35    0.56
   5   8   1    2.28    0.39
   5   8   1    3.23    0.58
   5   8   1    1.34    0.50
  -5   8  -1    1.59    0.25
   5   8   1    2.01    0.23
  -5   8  -1    1.88    0.43
  -6  -8  -1    8.33    0.86
  -6  -8  -1    8.17    0.67
   6  -8   1    9.54    0.62
   6  -8   1    9.01    0.62
   6  -8   1    9.15    0.73
   6  -8   1    8.62    0.95
  -6   8  -1    8.82    0.88
   6   8   1    8.24    0.68
  -6   8  -1    9.86    0.94
   6   8   1    8.62    0.97
   6   8   1    9.77    0.82
  -6   8  -1    8.56    0.92
   6   8   1    7.49    0.88
   6   8   1    9.77    0.72
   6   8   1    9.71    1.05
  -6   8  -1    8.65    0.73
   6   8   1    7.93    0.79
   6   8   1   10.87    1.14
   7  -8   1    0.92    0.22
  -7  -8  -1    0.61    0.39
   7  -8   1    0.58    0.13
   7  -8   1    0.65    0.12
   7  -8   1    0.60    0.38
  -7  -8  -1    0.92    0.19
   7  -8   1    0.62    0.50
   7   8   1    0.74    0.48
   7   8   1    0.41    0.14
   7   8   1    0.47    0.17
   7   8   1    1.94    0.55
   7   8   1    1.05    0.47
  -7   8  -1    0.66    0.42
  -7   8  -1    0.57    0.36
  -7   8  -1    0.56    0.43
   7   8   1    0.66    0.32
  -7   8  -1    0.38    0.31
   7   8   1    0.73    0.23
   7   8   1    0.62    0.35
   8  -8   1   24.89    1.82
   8  -8   1   24.70    2.18
   8  -8   1   26.96    1.71
  -8  -8  -1   24.04    1.78
  -8  -8  -1   24.71    2.02
   8  -8   1   25.69    2.10
  -8   8  -1   27.24    2.09
   8   8   1   24.99    2.04
  -8   8  -1   23.49    2.09
   8   8   1   27.18    1.94
   8   8   1   24.72    1.78
   8   8   1   28.27    1.83
   8   8   1   27.08    1.81
   8   8   1   27.45    2.23
  -8   8  -1   26.36    1.88
   8   8   1   30.85    2.38
  -8   8  -1   26.25    1.99
   8   8   1   27.23    1.96
  -8   8  -1   27.91    2.17
   8   8   1   24.56    1.93
  -9  -8  -1    9.31    0.93
   9  -8   1   11.17    0.79
   9  -8   1   11.15    0.88
   9  -8   1   10.10    0.77
   9  -8   1    9.91    1.19
  -9   8  -1   10.95    1.08
   9   8   1   10.38    0.85
   9   8   1    8.64    0.93
   9   8   1   10.71    1.13
  -9   8  -1   10.14    1.08
  -9   8  -1   11.97    1.20
   9   8   1   11.24    0.87
   9   8   1   11.24    1.01
   9   8   1   12.83    1.44
   9   8   1   11.22    1.06
  -9   8  -1    9.79    1.24
 -10  -8  -1    6.59    0.78
  10  -8   1    8.67    0.64
 -10  -8  -1    7.22    1.03
  10  -8   1    8.14    0.72
  10  -8   1    7.16    0.62
  10  -8   1    9.90    1.19
 -10   8  -1    8.73    1.06
  10   8   1    8.30    0.72
  10   8   1    9.82    1.30
  10   8   1    7.78    0.81
  10   8   1    7.51    0.98
 -10   8  -1    8.47    1.02
 -10   8  -1    8.00    0.96
  10   8   1    7.02    0.68
  11  -8   1    1.02    0.26
  11  -8   1    1.60    0.68
 -11  -8  -1    2.50    0.80
  11  -8   1    1.57    0.32
  11  -8   1    1.08    0.23
  11   8   1    1.05    0.36
  11   8   1    0.89    0.54
 -11   8  -1    1.17    0.64
  11   8   1    1.67    0.45
 -11   8  -1    1.02    0.66
  11   8   1    1.29    0.77
 -11   8  -1    0.56    0.52
  11   8   1    0.92    0.28
 -12  -8  -1    0.85    0.74
  12  -8   1   -0.08    0.70
  12  -8   1    0.35    0.20
  12  -8   1    0.11    0.23
  12  -8   1    0.30    0.24
 -12   8  -1    0.85    0.71
 -12   8  -1   -0.88    0.62
  12   8   1   -0.62    0.85
  12   8   1    0.24    0.38
  12   8   1    0.33    0.35
  12   8   1   -0.37    0.19
  12   8   1    0.33    0.31
  13  -9  -1    0.19    0.26
  13  -9  -1   -1.32    0.85
  13  -9  -1    0.71    0.29
  13  -9  -1    1.23    0.29
 -13  -9   1   -0.41    0.83
 -13   9   1    0.50    0.68
  13   9  -1    0.22    0.89
 -13   9   1   -0.76    0.82
  13   9  -1    0.75    0.28
 -13   9   1    1.18    0.67
  13   9  -1    0.66    0.39
  12  -9  -1    0.17    0.79
  12  -9  -1   -0.09    0.19
 -12  -9   1   -1.09    0.69
  12  -9  -1   -0.05    0.22
  12  -9  -1   -0.11    0.18
 -12   9   1    0.28    0.53
  12   9  -1   -0.18    0.76
 -12   9   1    0.57    0.74
  12   9  -1   -0.09    0.50
  12   9  -1    0.23    0.24
 -12   9   1   -0.17    0.61
  12   9  -1   -0.40    0.28
  12   9  -1   -0.32    0.46
  11  -9  -1   -0.33    0.63
  11  -9  -1    0.20    0.15
  11  -9  -1    0.05    0.18
 -11  -9   1   -0.28    0.57
  11  -9  -1   -0.02    0.14
 -11   9   1   -1.06    0.52
  11   9  -1   -0.09    0.17
  11   9  -1   -0.13    0.29
  11   9  -1    0.17    0.19
  11   9  -1   -0.72    0.56
 -11   9   1    0.89    0.44
  11   9  -1   -0.07    0.65
 -11   9   1    0.54    0.64
  10  -9  -1    3.35    0.43
  10  -9  -1    3.59    0.37
 -10  -9   1    5.69    0.94
  10  -9  -1    3.45    0.34
  10  -9  -1    4.83    0.91
  10   9  -1    3.78    0.43
  10   9  -1    3.63    0.64
  10   9  -1    4.18    0.46
 -10   9   1    3.63    0.73
  10   9  -1    3.69    0.53
  10   9  -1    4.96    0.83
 -10   9   1    3.43    0.83
  10   9  -1    2.97    0.76
 -10   9   1    3.46    0.66
   9  -9  -1    2.39    0.66
   9  -9  -1    1.15    0.19
  -9  -9   1    2.95    0.68
   9  -9  -1    1.52    0.30
   9  -9  -1    2.62    0.72
   9  -9  -1    1.61    0.20
   9   9  -1    1.18    0.26
  -9   9   1    0.88    0.40
   9   9  -1    0.99    0.33
   9   9  -1    1.69    0.67
   9   9  -1    2.42    0.68
   9   9  -1    1.51    0.59
  -9   9   1    3.20    0.76
   9   9  -1    1.35    0.26
  -9   9   1    1.77    0.34
  -9   9   1    1.38    0.55
   9   9  -1    1.30    0.47
   9   9  -1    2.13    0.52
  -9   9   1    2.44    0.70
   8  -9  -1    0.14    0.15
   8  -9  -1    0.33    0.44
   8  -9  -1    0.16    0.09
  -8  -9   1   -0.77    0.37
   8  -9  -1    0.75    0.48
   8  -9  -1    0.18    0.09
   8   9  -1    0.72    0.46
   8   9  -1    0.29    0.19
   8   9  -1    0.00    0.36
   8   9  -1    0.36    0.44
  -8   9   1    1.14    0.65
  -8   9   1   -0.14    0.15
   8   9  -1    0.25    0.12
  -8   9   1    0.39    0.50
   8   9  -1    0.19    0.15
  -8   9   1   -0.36    0.39
   8   9  -1    0.01    0.33
   8   9  -1    0.72    0.57
  -8   9   1   -0.26    0.26
   8   9  -1   -0.19    0.11
   7  -9  -1   12.28    1.29
   7  -9  -1   17.86    1.46
   7  -9  -1   12.97    0.91
   7  -9  -1   13.82    0.93
  -7  -9   1   14.05    1.32
   7  -9  -1   14.64    1.06
  -7   9   1   13.13    1.31
   7   9  -1   13.95    1.20
  -7   9   1   14.12    1.27
   7   9  -1   14.09    1.00
  -7   9   1   17.83    1.40
   7   9  -1   12.65    1.02
   7   9  -1   17.28    1.45
  -7   9   1   14.02    1.17
   7   9  -1   15.30    1.34
  -7   9   1   13.69    1.04
   7   9  -1   14.56    1.40
   7   9  -1   13.41    1.11
   7   9  -1   13.96    1.01
   7   9  -1   11.00    1.15
   7   9  -1   14.35    1.33
   6  -9  -1   -0.01    0.36
   6  -9  -1    0.01    0.05
   6  -9  -1    0.00    0.04
   6  -9  -1    0.31    0.32
   6  -9  -1    0.10    0.11
   6   9  -1    0.05    0.08
   6   9  -1   -0.22    0.28
   6   9  -1   -0.34    0.29
  -6   9   1   -0.16    0.21
  -6   9   1   -0.31    0.36
  -6   9   1    0.27    0.31
   6   9  -1    0.41    0.36
   6   9  -1    0.15    0.26
  -6   9   1   -0.13    0.36
   6   9  -1    0.26    0.34
   6   9  -1    0.02    0.10
   6   9  -1    0.21    0.33
   6   9  -1    0.13    0.11
   6   9  -1    0.25    0.15
  -6   9   1    0.06    0.12
   5  -9  -1    7.95    0.85
   5  -9  -1    6.43    0.54
   5  -9  -1    5.86    0.72
   5   9  -1    6.56    0.85
   5   9  -1    5.95    0.76
   5   9  -1    5.78    0.48
   5   9  -1    6.86    0.82
  -5   9   1    6.62    0.76
  -5   9   1    6.54    0.76
  -5   9   1    6.06    0.81
  -5   9   1    5.86    0.53
  -5   9   1    5.84    0.61
   5   9  -1    5.71    0.70
   5   9  -1    5.91    0.51
   5   9  -1    6.49    0.51
   5   9  -1    5.85    0.55
   5   9  -1    6.19    0.66
   5   9  -1    7.29    0.85
   4  -9  -1   13.75    1.23
   4  -9  -1   12.60    1.23
   4  -9  -1   13.97    0.98
  -4   9   1   12.76    1.04
   4   9  -1   13.99    1.18
   4   9  -1   11.38    0.97
   4   9  -1   13.01    1.18
  -4   9   1   12.73    1.17
   4   9  -1   13.28    0.91
   4   9  -1   13.23    1.09
  -4   9   1   11.23    1.20
   4   9  -1   12.72    1.25
   4   9  -1   12.43    1.20
   4   9  -1   13.97    0.95
  -4   9   1   14.57    1.18
   4   9  -1   14.42    1.19
  -4   9   1   12.89    0.95
  -3  -9   1    1.28    0.28
   3  -9  -1    1.04    0.33
   3  -9  -1    1.49    0.35
  -3  -9   1    1.09    0.17
   3  -9  -1    1.21    0.20
   3   9  -1    1.15    0.38
   3   9  -1    1.38    0.19
   3   9  -1    1.17    0.16
   3   9  -1    1.43    0.33
  -3   9   1    1.38    0.20
   3   9  -1    0.21    0.29
   3   9  -1    1.32    0.34
  -3   9   1    1.28    0.44
  -3   9   1    1.99    0.40
  -3   9   1    0.95    0.39
  -3   9   1    1.88    0.34
   3   9  -1    0.94    0.31
   3   9  -1    1.89    0.47
   3   9  -1    1.27    0.15
  -2  -9   1    7.37    0.71
  -2  -9   1    7.19    0.83
   2  -9  -1    7.76    0.81
  -2  -9   1    8.24    0.65
   2  -9  -1    8.79    0.81
   2  -9  -1    8.68    0.68
   2   9  -1    8.54    0.59
  -2   9   1    8.34    0.74
  -2   9   1    9.87    1.00
  -2   9   1   11.04    0.94
   2   9  -1    8.81    0.78
   2   9  -1    8.06    0.65
  -2   9   1    7.83    0.81
   2   9  -1    9.47    0.89
  -2   9   1    8.68    0.67
   2   9  -1    9.43    0.62
   2   9  -1   10.31    0.84
   2   9  -1    9.36    0.89
   1  -9  -1   76.92    5.52
  -1  -9   1   89.53    5.77
  -1  -9   1   79.71    5.43
  -1  -9   1   82.86    5.62
   1  -9  -1   82.12    5.39
  -1  -9   1   86.03    5.38
   1  -9  -1   93.05    5.52
   1   9  -1   87.42    5.31
  -1   9   1   89.14    5.27
  -1   9   1   87.75    5.48
   1   9  -1   80.04    5.46
  -1   9   1   80.16    5.55
  -1   9   1   84.58    5.38
  -1   9   1   85.31    5.64
   1   9  -1   86.47    5.37
   1   9  -1   81.91    5.60
   1   9  -1   85.81    5.29
  -1   9   1   84.27    5.71
  -1   9   1   87.81    5.28
   1   9  -1   92.51    5.63
   0  -9   1    0.05    0.25
   0  -9  -1    0.01    0.04
   0  -9   1    0.05    0.08
   0  -9   1   -0.28    0.27
   0  -9  -1    0.02    0.19
   0  -9  -1    0.07    0.06
   0  -9  -1    0.12    0.20
   0  -9   1   -0.08    0.15
   0   9   1    0.15    0.28
   0   9  -1   -0.26    0.22
   0   9  -1    0.03    0.04
   0   9  -1    0.02    0.07
   0   9   1   -0.32    0.19
   0   9  -1   -0.03    0.14
   0   9  -1   -0.01    0.25
   0   9  -1    0.05    0.03
   0   9   1    0.01    0.04
   0   9   1    0.10    0.09
   0   9   1    0.21    0.27
   0   9   1   -0.16    0.19
   1  -9   1  221.35   15.09
   1  -9   1  246.28   15.29
  -1  -9  -1  239.36   15.04
  -1  -9  -1  242.07   14.95
  -1  -9  -1  222.91   15.16
   1  -9   1  247.86   15.04
   1  -9   1  264.30   15.31
  -1   9  -1  245.81   14.90
  -1   9  -1  252.14   14.91
   1   9   1  245.72   15.09
   1   9   1  250.10   15.30
   1   9   1  250.31   15.38
   1   9   1  238.53   14.96
   1   9   1  255.65   15.17
   1   9   1  240.32   15.22
  -1   9  -1  236.77   15.02
  -1   9  -1  238.59   15.26
  -1   9  -1  240.31   15.23
   1   9   1  241.65   15.04
  -1   9  -1  224.50   15.08
  -2  -9  -1    2.02    0.25
   2  -9   1    1.77    0.41
   2  -9   1    1.55    0.42
   2  -9   1    1.31    0.30
  -2  -9  -1    1.98    0.36
  -2  -9  -1    2.04    0.19
   2  -9   1    1.83    0.24
  -2   9  -1    3.00    0.54
  -2   9  -1    1.73    0.23
  -2   9  -1    1.70    0.39
   2   9   1    2.07    0.46
   2   9   1    1.62    0.22
   2   9   1    1.50    0.30
   2   9   1    1.98    0.38
   2   9   1    1.92    0.44
  -2   9  -1    1.71    0.30
   2   9   1    1.88    0.19
   2   9   1    1.97    0.51
   3  -9   1   11.76    1.05
  -3  -9  -1   10.90    0.94
   3  -9   1   11.35    0.81
   3  -9   1    9.67    1.00
  -3  -9  -1   10.95    0.74
   3   9   1   11.21    0.87
  -3   9  -1   10.75    0.79
  -3   9  -1   10.38    0.97
   3   9   1   10.52    0.85
   3   9   1   10.61    0.80
  -3   9  -1   10.29    1.01
  -3   9  -1   11.64    0.88
   3   9   1    9.61    0.99
   3   9   1    9.52    0.74
   3   9   1   10.02    1.07
   3   9   1   10.03    0.98
   4  -9   1   51.97    3.27
   4  -9   1   44.32    3.27
  -4  -9  -1   50.31    3.28
   4  -9   1   44.62    3.05
   4  -9   1   46.97    3.31
  -4  -9  -1   44.06    2.98
  -4   9  -1   45.09    3.25
  -4   9  -1   49.50    3.24
  -4   9  -1   43.62    3.03
   4   9   1   46.48    3.36
   4   9   1   42.01    3.21
  -4   9  -1   53.85    3.22
   4   9   1   46.79    2.99
   4   9   1   53.97    3.41
   4   9   1   45.80    3.04
   4   9   1   47.36    3.38
   4   9   1   49.45    3.13
   4   9   1   45.60    3.10
   4   9   1   41.85    3.24
   5  -9   1    0.14    0.10
  -5  -9  -1   -0.19    0.28
   5  -9   1    0.24    0.05
   5  -9   1    0.30    0.06
   5  -9   1    0.73    0.41
   5  -9   1   -0.01    0.26
  -5  -9  -1    0.21    0.09
   5   9   1    0.83    0.39
  -5   9  -1    0.00    0.25
   5   9   1    0.09    0.36
   5   9   1   -0.09    0.35
  -5   9  -1    0.26    0.14
  -5   9  -1    0.07    0.37
  -5   9  -1   -0.05    0.29
   5   9   1    0.15    0.09
   5   9   1    0.42    0.23
   5   9   1    0.13    0.15
   5   9   1   -0.12    0.30
   5   9   1    0.12    0.10
   5   9   1    0.10    0.36
   6  -9   1   15.77    1.11
   6  -9   1   13.79    0.97
   6  -9   1   14.08    1.40
   6  -9   1   15.69    0.96
  -6  -9  -1   13.38    1.26
  -6  -9  -1   14.67    1.05
   6  -9   1   15.59    1.35
   6   9   1   13.06    1.16
   6   9   1   14.75    1.20
  -6   9  -1   13.81    1.41
  -6   9  -1   14.46    1.31
  -6   9  -1   14.95    1.13
   6   9   1   13.67    1.27
   6   9   1   15.22    1.09
   6   9   1   16.82    1.43
   6   9   1   14.74    1.46
   6   9   1   16.70    1.48
  -6   9  -1   15.48    1.28
   6   9   1   13.76    1.04
  -6   9  -1   16.14    1.31
   7  -9   1    2.04    0.20
  -7  -9  -1    1.96    0.50
   7  -9   1    1.68    0.21
  -7  -9  -1    1.90    0.24
   7  -9   1    2.81    0.66
   7  -9   1    1.91    0.32
  -7   9  -1    3.28    0.68
  -7   9  -1    2.99    0.61
   7   9   1    2.26    0.31
   7   9   1    1.34    0.34
   7   9   1    2.38    0.44
  -7   9  -1    1.00    0.55
   7   9   1    2.17    0.28
   7   9   1    2.55    0.28
  -7   9  -1    1.12    0.39
   7   9   1    1.60    0.64
   7   9   1    1.23    0.47
   7   9   1    2.40    0.56
  -7   9  -1    2.63    0.35
   8  -9   1    1.15    0.19
   8  -9   1    0.55    0.45
  -8  -9  -1    0.87    0.19
  -8  -9  -1    1.17    0.51
   8  -9   1    0.67    0.64
   8  -9   1    0.76    0.22
   8   9   1    1.11    0.64
  -8   9  -1    0.71    0.54
  -8   9  -1    0.44    0.37
  -8   9  -1    0.44    0.29
   8   9   1    1.17    0.63
  -8   9  -1    0.54    0.47
   8   9   1    1.74    0.57
   8   9   1    0.77    0.29
  -8   9  -1    1.11    0.53
   8   9   1    0.73    0.20
   8   9   1    0.69    0.19
   8   9   1    0.97    0.46
   8   9   1    1.24    0.40
   8   9   1    0.75    0.25
   9  -9   1    3.71    0.94
   9  -9   1    2.63    0.29
   9  -9   1    2.19    0.26
  -9  -9  -1    2.77    0.65
   9  -9   1    2.36    0.36
   9   9   1    2.18    0.82
   9   9   1    2.17    0.47
   9   9   1    3.99    0.65
   9   9   1    2.35    0.34
   9   9   1    1.65    0.57
  -9   9  -1    3.25    0.64
  -9   9  -1    2.13    0.50
  -9   9  -1    2.45    0.73
   9   9   1    2.66    0.40
   9   9   1    3.23    0.62
  -9   9  -1    2.82    0.81
  10  -9   1    8.90    1.21
  10  -9   1    8.79    0.69
  10  -9   1    8.37    0.69
  10  -9   1    7.67    0.78
 -10  -9  -1    7.71    1.21
 -10   9  -1    9.29    1.06
  10   9   1   10.52    1.37
  10   9   1    8.08    0.99
  10   9   1    9.42    0.79
  10   9   1    9.73    1.19
 -10   9  -1    9.68    1.12
 -10   9  -1    9.63    1.16
  10   9   1   10.11    0.96
  11  -9   1    0.60    0.72
 -11  -9  -1    0.06    0.62
  11  -9   1    0.16    0.20
  11  -9   1   -0.32    0.18
  11  -9   1    0.40    0.17
 -11   9  -1    0.55    0.71
 -11   9  -1    1.25    0.57
 -11   9  -1   -0.63    0.67
  11   9   1   -0.06    0.59
  11   9   1    0.46    0.59
  11   9   1    0.38    0.35
  11   9   1   -0.43    0.47
  11   9   1   -0.02    0.20
  12  -9   1    2.81    0.91
 -12  -9  -1    0.58    0.83
  12  -9   1    2.63    0.37
 -12   9  -1    2.29    0.84
  12   9   1    2.53    0.53
  12   9   1    1.51    0.37
  12   9   1    1.68    0.66
  12   9   1    2.72    1.06
 -12   9  -1    1.36    0.64
 -12   9  -1    1.42    0.84
  12   9   1    1.98    0.53
 -12 -10   1    0.10    0.82
  12 -10  -1   -0.53    0.81
  12 -10  -1    0.01    0.24
  12 -10  -1    0.35    0.20
  12 -10  -1    0.12    0.18
 -12  10   1   -0.83    0.53
  12  10  -1   -0.10    0.90
  12  10  -1    0.61    0.39
  12  10  -1    0.06    0.22
 -12  10   1    0.22    0.81
 -12  10   1   -0.84    0.73
  12  10  -1   -0.99    0.62
  12  10  -1    0.35    0.58
  11 -10  -1    0.42    0.73
  11 -10  -1    0.24    0.21
  11 -10  -1    0.28    0.16
  11 -10  -1    0.08    0.15
 -11 -10   1   -0.13    0.69
  11  10  -1   -0.26    0.79
 -11  10   1    1.49    0.80
  11  10  -1    0.03    0.23
 -11  10   1   -0.28    0.47
  11  10  -1    1.09    0.56
 -11  10   1   -1.07    0.60
  11  10  -1    0.02    0.28
  11  10  -1    0.65    0.66
  11  10  -1   -0.27    0.18
  10 -10  -1    0.71    0.17
 -10 -10   1    0.62    0.60
  10 -10  -1    0.36    0.15
  10 -10  -1    1.03    0.64
  10 -10  -1    0.33    0.22
 -10  10   1    0.41    0.64
  10  10  -1    0.71    0.65
  10  10  -1    0.24    0.21
  10  10  -1    0.56    0.51
  10  10  -1    0.74    0.65
 -10  10   1    1.25    0.59
 -10  10   1    0.82    0.51
  10  10  -1    0.01    0.28
  10  10  -1    0.00    0.18
   9 -10  -1    0.52    0.12
   9 -10  -1    0.53    0.13
   9 -10  -1    0.84    0.21
  -9 -10   1    0.52    0.51
   9 -10  -1    1.47    0.69
   9 -10  -1    0.72    0.61
   9  10  -1    0.17    0.53
   9  10  -1    0.13    0.16
  -9  10   1    0.09    0.34
   9  10  -1    0.89    0.55
  -9  10   1    0.87    0.60
  -9  10   1   -0.02    0.69
   9  10  -1    0.38    0.18
   9  10  -1    0.34    0.48
   9  10  -1   -0.33    0.59
  -9  10   1    0.78    0.51
   9  10  -1    0.38    0.26
   8 -10  -1    8.01    1.06
   8 -10  -1    8.33    0.57
   8 -10  -1    7.94    0.58
   8 -10  -1    7.13    1.30
   8 -10  -1    8.65    0.73
  -8  10   1    8.90    1.02
   8  10  -1    7.68    0.66
   8  10  -1    9.10    0.72
  -8  10   1    8.87    0.88
   8  10  -1    7.73    1.13
   8  10  -1    9.43    0.81
   8  10  -1    8.18    0.92
  -8  10   1    7.51    0.71
  -8  10   1    7.83    1.05
  -8  10   1    8.81    1.15
   8  10  -1    9.15    1.09
   8  10  -1    7.72    0.93
   8  10  -1    8.97    1.11
   8  10  -1    8.36    1.07
   8  10  -1    7.31    0.67
   7 -10  -1    0.86    0.48
   7 -10  -1    1.42    0.14
   7 -10  -1    0.85    0.23
   7 -10  -1    1.96    0.64
   7 -10  -1    1.56    0.15
   7  10  -1    0.60    0.56
  -7  10   1    2.00    0.42
   7  10  -1    1.13    0.23
  -7  10   1    1.42    0.27
   7  10  -1    1.67    0.25
   7  10  -1    1.60    0.56
  -7  10   1    1.38    0.49
   7  10  -1    0.52    0.28
   7  10  -1    1.85    0.53
   7  10  -1    1.96    0.44
   7  10  -1    1.52    0.24
  -7  10   1    1.55    0.54
   7  10  -1    1.37    0.53
  -7  10   1    1.79    0.58
   7  10  -1    1.97    0.65
   6 -10  -1    2.39    0.60
   6 -10  -1    1.35    0.28
   6 -10  -1    1.66    0.55
   6  10  -1    1.49    0.41
   6  10  -1    2.00    0.23
   6  10  -1    1.63    0.48
   6  10  -1    1.61    0.54
   6  10  -1    1.58    0.23
   6  10  -1    2.02    0.53
   6  10  -1    2.54    0.59
   6  10  -1    2.05    0.37
  -6  10   1    2.10    0.40
   6  10  -1    1.93    0.59
  -6  10   1    1.53    0.26
  -6  10   1    1.83    0.53
  -6  10   1    2.65    0.55
  -6  10   1    2.29    0.62
   6  10  -1    1.86    0.28
   5 -10  -1   -0.04    0.36
   5 -10  -1    0.15    0.13
   5 -10  -1   -0.10    0.32
  -5  10   1   -0.06    0.20
  -5  10   1   -0.12    0.36
   5  10  -1    0.83    0.40
   5  10  -1    0.77    0.46
   5  10  -1    0.16    0.33
   5  10  -1    0.36    0.33
   5  10  -1   -0.07    0.08
   5  10  -1    0.50    0.37
   5  10  -1   -0.27    0.33
  -5  10   1    0.12    0.09
   5  10  -1    0.12    0.15
  -5  10   1   -0.03    0.38
  -5  10   1    0.58    0.37
   5  10  -1    0.20    0.11
   5  10  -1    0.23    0.11
   4 -10  -1    0.54    0.34
   4 -10  -1    1.28    0.24
   4 -10  -1    0.95    0.41
   4  10  -1    1.27    0.44
  -4  10   1    1.11    0.47
   4  10  -1    1.50    0.45
   4  10  -1    0.99    0.23
   4  10  -1    0.69    0.17
  -4  10   1    1.39    0.31
  -4  10   1   -0.03    0.33
  -4  10   1    0.91    0.20
   4  10  -1    0.91    0.16
   4  10  -1    0.70    0.46
   4  10  -1    1.04    0.39
   4  10  -1    0.70    0.33
  -4  10   1    1.34    0.39
   4  10  -1    0.49    0.14
   4  10  -1    1.56    0.48
  -3 -10   1    8.34    0.70
   3 -10  -1   11.00    1.05
  -3 -10   1    9.70    0.85
   3 -10  -1    8.39    0.72
   3 -10  -1    9.43    0.92
  -3  10   1   10.94    0.97
   3  10  -1    9.68    0.68
   3  10  -1    7.66    0.69
   3  10  -1   10.14    0.93
   3  10  -1    8.02    0.94
  -3  10   1    9.43    1.06
   3  10  -1    8.16    0.93
   3  10  -1    9.52    0.66
  -3  10   1    9.16    0.72
   3  10  -1    8.85    0.87
   3  10  -1   11.51    0.98
  -3  10   1    9.85    1.00
   3  10  -1    7.38    0.98
  -3  10   1   10.10    0.82
   2 -10  -1    0.70    0.34
   2 -10  -1    0.98    0.35
  -2 -10   1    0.78    0.28
  -2 -10   1    1.15    0.42
   2 -10  -1    0.91    0.19
  -2 -10   1    0.36    0.13
   2  10  -1    1.41    0.36
   2  10  -1    0.69    0.11
   2  10  -1    0.94    0.33
   2  10  -1    0.81    0.17
  -2  10   1    0.95    0.41
  -2  10   1    0.30    0.13
   2  10  -1    0.47    0.33
   2  10  -1    0.66    0.37
  -2  10   1    1.30    0.40
   2  10  -1    0.89    0.35
   2  10  -1    0.83    0.13
  -2  10   1    0.55    0.31
  -2  10   1    0.30    0.23
  -1 -10   1    9.15    0.92
   1 -10  -1   11.29    0.90
   1 -10  -1    8.70    0.88
  -1 -10   1    8.97    0.71
   1 -10  -1   10.19    0.73
  -1 -10   1    8.06    0.77
   1  10  -1    9.26    0.97
   1  10  -1    7.91    0.79
   1  10  -1    9.32    0.62
   1  10  -1    9.71    0.71
  -1  10   1    9.49    0.96
   1  10  -1    9.53    0.64
  -1  10   1    8.70    0.81
   1  10  -1    9.61    0.92
  -1  10   1    8.83    0.59
  -1  10   1    9.37    0.60
  -1  10   1    8.67    0.70
  -1  10   1    9.56    1.02
  -1  10   1    8.18    0.84
   0 -10  -1    1.76    0.39
   0 -10  -1    2.34    0.42
   0 -10   1    1.80    0.45
   0 -10   1    2.11    0.53
   0 -10   1    1.61    0.32
   0 -10   1    1.90    0.25
   0 -10  -1    1.51    0.22
   0  10  -1    1.54    0.49
   0  10   1    1.35    0.39
   0  10  -1    1.92    0.35
   0  10   1    1.43    0.45
   0  10  -1    1.56    0.16
   0  10   1    2.12    0.17
   0  10  -1    2.28    0.25
   0  10   1    2.08    0.37
   0  10   1    1.41    0.48
   0  10   1    1.96    0.25
   0  10  -1    1.98    0.47
   0  10  -1    1.67    0.14
   0  10   1    1.72    0.17
   1 -10   1  111.35    7.40
   1 -10   1  121.68    7.33
   1 -10   1  120.95    7.62
  -1 -10  -1  118.05    7.22
   1 -10   1  111.09    7.55
  -1 -10  -1  117.81    7.32
  -1 -10  -1  110.29    7.46
   1  10   1  104.12    7.48
   1  10   1  120.98    7.39
   1  10   1  118.29    7.32
  -1  10  -1  113.65    7.30
  -1  10  -1  105.31    7.37
   1  10   1  113.45    7.23
   1  10   1  115.43    7.69
  -1  10  -1  119.41    7.17
   1  10   1  127.61    7.48
  -1  10  -1  116.29    7.53
   1  10   1  122.25    7.62
  -1  10  -1  113.51    7.56
   1  10   1  123.86    7.23
   2 -10   1    7.33    0.64
   2 -10   1    5.64    0.83
  -2 -10  -1    8.24    0.65
  -2 -10  -1    9.83    0.89
   2 -10   1    6.53    0.84
   2  10   1    7.73    0.79
   2  10   1    9.72    0.97
   2  10   1    6.29    0.87
   2  10   1    8.53    0.72
   2  10   1    7.74    0.64
  -2  10  -1    9.06    0.92
  -2  10  -1    8.15    0.77
  -2  10  -1   10.64    0.91
   2  10   1    8.55    0.99
  -2  10  -1    7.20    0.62
   2  10   1    8.10    0.58
   3 -10   1    0.78    0.44
   3 -10   1    0.21    0.30
   3 -10   1    0.13    0.34
  -3 -10  -1    0.26    0.09
  -3 -10  -1    0.42    0.29
   3 -10   1    0.30    0.12
   3  10   1    0.53    0.36
   3  10   1    0.24    0.20
   3  10   1    0.41    0.37
  -3  10  -1    0.22    0.10
   3  10   1    0.46    0.29
   3  10   1    0.18    0.09
  -3  10  -1   -0.02    0.30
  -3  10  -1    0.42    0.27
   3  10   1    0.27    0.13
   3  10   1    0.53    0.18
   3  10   1    0.32    0.38
  -3  10  -1    0.22    0.28
  -4 -10  -1    5.34    0.46
  -4 -10  -1    6.49    0.74
   4 -10   1    6.64    0.77
   4 -10   1    5.90    0.54
   4 -10   1    7.41    0.88
   4  10   1    7.59    0.88
  -4  10  -1    5.55    0.51
   4  10   1    6.03    0.53
   4  10   1    6.04    0.59
   4  10   1    6.32    0.86
   4  10   1    4.95    0.72
   4  10   1    6.18    0.88
  -4  10  -1    5.58    0.76
   4  10   1    5.91    0.80
  -4  10  -1    7.15    0.70
  -4  10  -1    6.30    0.73
   4  10   1    6.04    0.48
   4  10   1    5.33    0.58
  -5 -10  -1   13.43    1.01
   5 -10   1   14.43    1.38
   5 -10   1   14.86    1.09
   5 -10   1   14.09    1.29
   5  10   1   12.87    1.31
   5  10   1   13.06    1.02
   5  10   1   15.49    1.08
   5  10   1   15.19    1.17
  -5  10  -1   14.94    1.31
   5  10   1   14.69    1.35
   5  10   1   14.47    1.16
   5  10   1   18.30    1.53
   5  10   1   14.96    1.04
  -5  10  -1   16.49    1.28
   5  10   1   11.49    1.34
   5  10   1   15.93    1.46
  -5  10  -1   14.67    1.09
  -5  10  -1   14.34    1.25
   6 -10   1    0.26    0.06
   6 -10   1    0.27    0.36
   6 -10   1   -0.02    0.48
   6 -10   1    0.36    0.14
   6 -10   1    0.34    0.07
  -6 -10  -1    0.12    0.10
   6  10   1    0.12    0.12
  -6  10  -1    0.78    0.43
   6  10   1   -0.33    0.43
  -6  10  -1    0.21    0.16
   6  10   1    0.79    0.29
   6  10   1    0.26    0.49
   6  10   1    0.10    0.51
  -6  10  -1    0.67    0.49
   6  10   1    0.45    0.13
  -6  10  -1    0.11    0.50
   6  10   1    0.38    0.22
   6  10   1    0.38    0.14
   6  10   1    0.41    0.44
   6  10   1    0.76    0.46
  -6  10  -1    0.19    0.33
   7 -10   1    2.44    0.20
  -7 -10  -1    2.82    0.57
   7 -10   1    1.68    0.21
   7 -10   1    1.62    0.62
  -7 -10  -1    1.97    0.27
   7 -10   1    3.66    0.67
   7 -10   1    2.31    0.32
  -7  10  -1    2.37    0.47
   7  10   1    1.87    0.67
  -7  10  -1    1.77    0.34
  -7  10  -1    2.41    0.60
  -7  10  -1    2.89    0.69
   7  10   1    2.47    0.31
  -7  10  -1    2.30    0.58
   7  10   1    1.76    0.43
   7  10   1    2.18    0.29
   7  10   1    2.53    0.41
   7  10   1    3.15    0.62
   7  10   1    2.20    0.82
   7  10   1    0.84    0.64
   8 -10   1    0.02    0.45
   8 -10   1    0.63    0.62
   8 -10   1   -0.07    0.09
  -8 -10  -1    0.75    0.41
   8 -10   1    0.14    0.08
   8 -10   1    0.09    0.14
   8  10   1    0.06    0.14
   8  10   1    0.33    0.46
   8  10   1    0.09    0.40
   8  10   1   -0.11    0.22
  -8  10  -1   -0.42    0.46
   8  10   1   -0.11    0.35
   8  10   1    0.92    0.57
  -8  10  -1    0.43    0.38
   8  10   1    0.04    0.17
  -8  10  -1    0.09    0.49
   9 -10   1    0.95    0.60
  -9 -10  -1    1.41    0.59
   9 -10   1    1.26    0.24
   9 -10   1    1.51    0.30
   9 -10   1    1.80    0.21
   9  10   1    1.25    0.67
  -9  10  -1    1.92    0.84
   9  10   1    1.79    0.63
   9  10   1    0.63    0.47
   9  10   1    1.09    0.27
  -9  10  -1    1.32    0.62
  -9  10  -1    1.72    0.56
   9  10   1    1.49    0.30
   9  10   1    1.19    0.70
   9  10   1    1.09    0.37
  -9  10  -1    1.56    0.72
  10 -10   1    0.64    0.17
  10 -10   1    0.52    0.19
  10 -10   1    0.73    0.25
  10 -10   1    0.46    0.66
 -10 -10  -1    0.82    0.62
  10  10   1    1.42    0.77
 -10  10  -1    0.94    0.70
  10  10   1    0.36    0.29
 -10  10  -1    0.75    0.50
  10  10   1    0.30    0.58
 -10  10  -1    0.15    0.70
  10  10   1    0.81    0.24
  10  10   1    0.39    0.69
  11 -10   1   -0.12    0.67
 -11 -10  -1    0.34    0.80
  11 -10   1    0.02    0.22
  11 -10   1   -0.04    0.16
  11 -10   1    0.10    0.21
  11  10   1   -1.05    0.56
  11  10   1    0.76    0.82
 -11  10  -1   -1.01    0.51
 -11  10  -1    0.44    0.80
  11  10   1    0.38    0.27
  11  10   1    0.31    0.32
  11  10   1   -0.14    0.70
 -11  10  -1   -0.87    0.76
 -12 -10  -1    1.10    0.84
  12 -10   1    0.23    0.27
  12 -10   1    0.64    0.88
  12 -10   1    0.67    0.24
  12 -10   1    0.61    0.28
  12  10   1    0.61    0.28
  12  10   1    0.90    0.97
 -12  10  -1   -0.56    0.94
 -12  10  -1    0.92    0.90
  12  10   1    0.68    0.72
  12  10   1   -0.18    0.70
  12  10   1    0.70    0.40
 -12  10  -1    0.76    0.63
  12 -11  -1   -0.17    0.26
 -12 -11   1    0.23    1.03
  12 -11  -1   -0.16    0.20
  12 -11  -1    0.13    0.24
  12  11  -1    1.28    0.93
 -12  11   1    0.94    0.99
 -12  11   1   -0.04    0.86
  12  11  -1   -0.14    0.69
  12  11  -1    0.94    0.82
  12  11  -1   -0.13    0.25
  12  11  -1    0.80    1.00
  12  11  -1   -0.07    0.37
  11 -11  -1    3.51    0.38
  11 -11  -1    3.78    0.50
  11 -11  -1    4.70    1.04
  11 -11  -1    3.58    0.40
 -11 -11   1    3.35    0.97
  11  11  -1    3.27    0.93
  11  11  -1    4.01    0.78
  11  11  -1    4.52    1.06
  11  11  -1    4.24    0.64
 -11  11   1    3.28    0.99
  11  11  -1    3.52    0.49
 -11  11   1    4.86    0.81
 -11  11   1    4.38    0.87
  11  11  -1    3.98    1.10
  10 -11  -1    0.15    0.12
  10 -11  -1   -0.11    0.19
  10 -11  -1    0.00    0.19
  10 -11  -1    0.78    0.82
  10  11  -1   -0.31    0.56
 -10  11   1   -0.08    0.44
  10  11  -1    0.25    0.69
 -10  11   1   -0.14    0.70
  10  11  -1   -0.04    0.27
  10  11  -1    0.61    0.65
  10  11  -1    0.65    0.76
  10  11  -1    0.31    0.20
  10  11  -1    0.31    0.23
 -10  11   1    0.72    0.67
   9 -11  -1   10.41    1.34
   9 -11  -1   10.08    0.87
   9 -11  -1   10.08    0.69
   9 -11  -1   10.05    0.70
  -9  11   1   11.22    1.07
  -9  11   1   11.15    1.20
   9  11  -1   10.82    1.14
   9  11  -1    9.10    0.80
   9  11  -1   12.42    1.44
   9  11  -1    9.66    1.30
   9  11  -1    9.09    0.82
   9  11  -1    7.92    1.33
  -9  11   1    9.36    1.32
   9  11  -1   10.13    0.94
   8 -11  -1    3.58    0.79
   8 -11  -1    2.92    0.38
   8 -11  -1    3.03    0.75
   8 -11  -1    2.72    0.22
   8 -11  -1    3.03    0.24
   8  11  -1    2.45    0.34
   8  11  -1    2.25    0.76
   8  11  -1    4.22    0.86
   8  11  -1    3.85    0.80
  -8  11   1    3.59    0.59
  -8  11   1    2.57    0.80
   8  11  -1    1.10    0.69
  -8  11   1    5.33    0.89
   8  11  -1    2.67    0.62
  -8  11   1    2.94    0.73
   8  11  -1    1.86    0.61
   8  11  -1    2.39    0.35
   8  11  -1    2.79    0.34
   8  11  -1    2.89    0.47
   7 -11  -1   -0.18    0.46
   7 -11  -1   -0.98    0.43
   7 -11  -1    0.02    0.13
   7  11  -1    0.23    0.14
   7  11  -1    0.03    0.19
   7  11  -1   -0.47    0.42
   7  11  -1   -0.50    0.56
   7  11  -1    0.49    0.45
  -7  11   1   -0.05    0.47
  -7  11   1   -0.14    0.12
  -7  11   1   -0.13    0.28
   7  11  -1   -0.03    0.13
   7  11  -1    0.11    0.46
  -7  11   1    0.34    0.53
   7  11  -1    0.12    0.56
   7  11  -1    0.00    0.47
   7  11  -1    0.12    0.13
   6 -11  -1    9.00    1.11
   6 -11  -1   10.97    1.19
  -6  11   1    8.62    0.90
  -6  11   1   10.73    1.10
  -6  11   1    9.69    0.80
   6  11  -1    9.30    0.84
   6  11  -1   12.04    1.17
   6  11  -1   10.52    0.78
  -6  11   1    9.40    1.17
   6  11  -1    9.64    1.21
   6  11  -1    8.58    1.06
   6  11  -1    9.15    1.12
   6  11  -1   10.72    0.99
   6  11  -1   10.44    0.79
   6  11  -1    9.81    0.74
   6  11  -1   10.31    1.12
  -6  11   1    9.22    1.08
   5 -11  -1    9.19    1.15
   5 -11  -1   11.93    1.21
   5 -11  -1   12.21    0.93
   5  11  -1   11.26    0.83
   5  11  -1   13.48    1.27
  -5  11   1   11.99    1.04
   5  11  -1   13.01    1.22
  -5  11   1   11.82    1.17
   5  11  -1   13.40    1.31
   5  11  -1   11.19    1.08
  -5  11   1   11.68    0.89
   5  11  -1   11.02    0.94
  -5  11   1   12.71    1.32
  -5  11   1   11.86    1.20
   5  11  -1   11.48    1.15
   5  11  -1   10.77    0.85
   5  11  -1   11.80    0.88
   5  11  -1   11.02    1.20
   4 -11  -1   11.28    0.92
   4 -11  -1   13.67    1.26
   4 -11  -1    9.55    1.11
  -4 -11   1   12.15    0.91
   4  11  -1   12.90    1.18
   4  11  -1   12.44    1.11
   4  11  -1    9.94    1.24
  -4  11   1   11.14    1.03
  -4  11   1   10.82    0.90
   4  11  -1   11.59    1.16
  -4  11   1   12.42    1.23
  -4  11   1   12.63    1.30
  -4  11   1   13.43    1.19
   4  11  -1   12.72    0.98
   4  11  -1   12.20    0.91
   4  11  -1   13.27    0.86
   4  11  -1   12.76    1.23
   4  11  -1   13.16    0.88
   4  11  -1   11.58    1.24
   3 -11  -1    1.23    0.24
  -3 -11   1    1.22    0.36
  -3 -11   1    1.12    0.21
   3 -11  -1    1.26    0.45
   3 -11  -1    0.64    0.37
   3  11  -1    0.82    0.18
  -3  11   1    0.58    0.45
   3  11  -1    0.97    0.14
   3  11  -1    0.93    0.15
   3  11  -1    0.47    0.33
   3  11  -1    1.48    0.43
  -3  11   1    0.91    0.52
   3  11  -1    0.54    0.29
   3  11  -1    0.60    0.40
   3  11  -1    1.08    0.38
  -3  11   1    1.60    0.33
  -3  11   1    1.57    0.42
  -3  11   1    0.73    0.19
   3  11  -1    1.89    0.61
   2 -11  -1    3.47    0.55
   2 -11  -1    2.99    0.63
  -2 -11   1    2.36    0.45
  -2 -11   1    4.17    0.63
  -2 -11   1    2.70    0.31
   2 -11  -1    2.93    0.33
   2  11  -1    2.50    0.29
  -2  11   1    2.36    0.54
   2  11  -1    2.75    0.55
   2  11  -1    1.84    0.60
   2  11  -1    2.68    0.24
  -2  11   1    2.38    0.57
   2  11  -1    2.73    0.62
  -2  11   1    2.33    0.59
  -2  11   1    3.03    0.45
   2  11  -1    2.72    0.58
   2  11  -1    2.99    0.27
   2  11  -1    3.97    0.56
  -2  11   1    2.42    0.30
  -1 -11   1   10.61    0.88
   1 -11  -1    9.05    0.72
   1 -11  -1    9.72    0.97
  -1 -11   1    8.97    0.97
  -1 -11   1    8.98    0.71
   1 -11  -1    7.11    0.84
  -1  11   1    7.45    1.02
   1  11  -1    8.81    0.99
   1  11  -1    9.50    0.99
   1  11  -1    8.55    0.60
  -1  11   1   10.24    1.00
  -1  11   1    8.85    0.71
  -1  11   1    8.08    0.57
   1  11  -1    8.98    1.00
  -1  11   1   10.05    1.07
   1  11  -1    9.86    1.13
   1  11  -1    9.59    0.63
  -1  11   1    9.11    0.59
   1  11  -1    8.61    0.69
   0 -11   1    0.44    0.16
   0 -11   1    0.42    0.27
   0 -11   1    0.58    0.37
   0 -11  -1    0.49    0.30
   0 -11  -1    0.38    0.15
   0 -11  -1    0.22    0.29
   0  11   1    0.46    0.43
   0  11   1    0.58    0.31
   0  11  -1    0.41    0.30
   0  11   1    0.54    0.09
   0  11  -1    0.39    0.07
   0  11   1    0.40    0.14
   0  11  -1    0.43    0.08
   0  11  -1    0.07    0.35
   0  11   1    0.65    0.09
   0  11  -1    0.62    0.15
   0  11   1    0.57    0.40
   0  11   1   -0.11    0.37
   0  11  -1   -0.07    0.28
   1 -11   1    0.04    0.34
   1 -11   1    0.04    0.11
   1 -11   1    0.33    0.29
  -1 -11  -1    0.24    0.13
  -1 -11  -1    0.03    0.28
   1  11   1    0.11    0.10
   1  11   1    0.01    0.06
   1  11   1    0.06    0.24
  -1  11  -1    0.18    0.28
  -1  11  -1   -0.04    0.32
   1  11   1    0.45    0.36
   1  11   1    0.08    0.07
  -1  11  -1    0.14    0.10
   1  11   1   -0.36    0.28
   1  11   1   -0.28    0.35
  -1  11  -1    0.23    0.37
  -2 -11  -1    0.42    0.27
   2 -11   1    0.08    0.12
   2 -11   1    0.10    0.37
  -2 -11  -1    0.00    0.10
   2 -11   1   -0.13    0.25
   2  11   1    0.11    0.10
  -2  11  -1   -0.11    0.09
  -2  11  -1    0.32    0.29
   2  11   1    0.02    0.07
  -2  11  -1    0.83    0.41
   2  11   1    0.06    0.22
   2  11   1   -0.35    0.37
   2  11   1    0.02    0.07
   2  11   1   -0.06    0.40
   2  11   1    0.13    0.38
   2  11   1   -0.27    0.27
   3 -11   1    9.68    1.06
   3 -11   1   10.89    1.00
   3 -11   1    9.20    0.77
  -3 -11  -1    9.34    0.96
  -3 -11  -1    9.64    0.69
   3  11   1    9.85    0.71
   3  11   1    8.75    0.75
   3  11   1    9.54    0.85
   3  11   1   10.20    0.84
   3  11   1    9.86    1.12
   3  11   1   10.05    1.00
  -3  11  -1    8.77    0.75
  -3  11  -1   10.73    0.94
  -3  11  -1   10.71    0.99
   3  11   1    9.32    0.70
  -3  11  -1    7.41    1.00
   3  11   1   10.07    1.16
   3  11   1   11.40    1.12
  -4 -11  -1    9.44    0.69
   4 -11   1    8.54    0.76
  -4 -11  -1   10.15    0.99
   4 -11   1   11.10    1.02
   4 -11   1    8.26    1.05
  -4  11  -1    7.61    1.00
   4  11   1    8.89    0.70
   4  11   1    8.77    0.75
   4  11   1    8.39    0.81
  -4  11  -1    9.97    0.90
   4  11   1   10.09    1.10
   4  11   1   10.16    1.16
   4  11   1    9.93    1.12
   4  11   1    8.49    0.82
   4  11   1    9.24    0.70
  -4  11  -1   11.22    1.24
   4  11   1    9.35    1.04
  -4  11  -1   11.41    1.00
   4  11   1    9.31    0.97
   5 -11   1    0.41    0.19
   5 -11   1    0.34    0.41
   5 -11   1    0.37    0.48
  -5  11  -1    0.68    0.34
  -5  11  -1   -0.07    0.49
   5  11   1    0.11    0.55
   5  11   1   -0.11    0.15
   5  11   1    0.87    0.49
   5  11   1   -0.05    0.28
   5  11   1   -0.18    0.33
   5  11   1    0.23    0.15
   5  11   1    0.25    0.44
   5  11   1    0.23    0.11
  -5  11  -1   -0.09    0.47
  -5  11  -1    0.04    0.12
   5  11   1   -0.01    0.43
  -5  11  -1   -0.21    0.34
   5  11   1    0.20    0.11
   6 -11   1   25.26    1.74
   6 -11   1   27.73    2.07
   6  11   1   24.64    1.98
   6  11   1   23.26    1.81
  -6  11  -1   25.24    1.95
  -6  11  -1   26.02    1.94
   6  11   1   24.22    1.66
   6  11   1   26.81    2.18
  -6  11  -1   23.71    1.72
   6  11   1   24.85    1.68
  -6  11  -1   21.12    1.93
   6  11   1   24.16    2.11
   6  11   1   23.15    2.11
   6  11   1   22.09    1.70
  -6  11  -1   24.04    2.12
   6  11   1   25.76    1.84
   7 -11   1    0.44    0.07
   7 -11   1    0.32    0.19
   7 -11   1    0.23    0.07
   7 -11   1    0.50    0.69
   7 -11   1    0.52    0.44
  -7  11  -1    1.00    0.47
   7  11   1    0.33    0.16
   7  11   1    1.48    0.60
  -7  11  -1    0.49    0.49
   7  11   1    0.52    0.49
   7  11   1    0.16    0.17
  -7  11  -1    0.53    0.44
  -7  11  -1    0.57    0.53
   7  11   1    0.77    0.55
   7  11   1    0.11    0.58
   7  11   1    0.69    0.40
   7  11   1    0.51    0.63
   7  11   1    0.37    0.15
   8 -11   1    0.36    0.52
   8 -11   1    0.28    0.09
  -8 -11  -1    0.18    0.48
   8 -11   1   -0.23    0.14
   8 -11   1    0.14    0.10
  -8  11  -1    0.43    0.59
   8  11   1   -0.30    0.44
   8  11   1    0.13    0.54
   8  11   1    0.51    0.28
  -8  11  -1    0.58    0.44
  -8  11  -1    0.12    0.60
   8  11   1    0.00    0.14
   8  11   1    0.30    0.52
   8  11   1   -0.09    0.17
   8  11   1    0.31    0.59
  -8  11  -1   -0.27    0.65
   8  11   1   -0.04    0.54
  -9 -11  -1    0.51    0.55
   9 -11   1   -0.19    0.62
   9 -11   1    0.03    0.10
   9 -11   1   -0.12    0.12
   9 -11   1    0.08    0.13
   9  11   1    0.14    0.57
   9  11   1   -0.47    0.68
  -9  11  -1    0.86    0.78
   9  11   1    0.06    0.65
  -9  11  -1    0.03    0.47
  -9  11  -1    0.71    0.68
  -9  11  -1   -0.15    0.60
   9  11   1   -0.27    0.28
   9  11   1   -0.12    0.16
 -10 -11  -1    1.39    0.75
  10 -11   1    2.18    0.40
  10 -11   1    2.65    0.94
  10 -11   1    2.48    0.29
 -10  11  -1    2.21    0.81
 -10  11  -1    1.66    0.85
  10  11   1    2.38    0.80
  10  11   1    1.58    0.34
  10  11   1    4.10    0.79
  10  11   1    2.92    0.93
  10  11   1    1.50    0.46
 -10  11  -1    2.29    0.54
  11 -11   1    9.52    1.50
  11 -11   1    8.91    0.73
 -11 -11  -1   10.32    1.44
  11 -11   1    9.80    0.78
  11 -11   1   11.10    0.93
 -11  11  -1    8.61    1.33
 -11  11  -1   11.02    1.54
  11  11   1    7.92    0.95
  11  11   1    8.29    1.25
  11  11   1   10.52    1.64
  11  11   1    9.02    1.42
  11  11   1   10.83    0.89
  11 -12  -1   13.49    1.74
  11 -12  -1    9.69    0.85
  11  12  -1    9.86    1.05
  11  12  -1   12.36    1.38
  11  12  -1   14.24    1.84
 -11  12   1    8.69    1.44
 -11  12   1   11.06    1.24
  11  12  -1   13.31    1.63
  11  12  -1   10.19    1.61
 -11  12   1    9.88    1.76
  10 -12  -1    5.69    0.46
  10 -12  -1    6.14    1.23
  10 -12  -1    6.21    0.46
  10 -12  -1    7.99    0.71
  10  12  -1    6.44    1.12
  10  12  -1    5.79    0.61
 -10  12   1    6.17    1.11
  10  12  -1    5.12    1.13
  10  12  -1    3.44    1.19
 -10  12   1    7.34    1.30
  10  12  -1    7.63    1.23
  10  12  -1    6.33    0.80
 -10  12   1    7.17    0.93
   9 -12  -1    0.41    0.63
   9 -12  -1    0.16    0.07
   9 -12  -1    0.19    0.07
   9 -12  -1    0.12    0.19
   9  12  -1    0.42    0.27
  -9  12   1    0.84    0.44
   9  12  -1    0.69    0.69
  -9  12   1    0.31    0.67
   9  12  -1    0.56    0.71
   9  12  -1    0.23    0.58
   9  12  -1    0.32    0.19
   9  12  -1   -0.06    0.22
  -9  12   1   -0.44    0.68
   9  12  -1    1.06    0.78
   8 -12  -1   12.00    0.95
   8 -12  -1   11.28    1.38
   8 -12  -1   10.98    1.48
  -8  12   1   14.57    1.48
   8  12  -1   10.72    1.01
   8  12  -1    9.65    0.87
   8  12  -1    8.40    1.33
   8  12  -1   13.06    1.40
   8  12  -1   13.58    1.40
   8  12  -1    8.85    1.21
  -8  12   1   10.74    1.28
   8  12  -1   11.56    0.89
   8  12  -1   12.71    1.41
  -8  12   1   10.94    1.35
  -8  12   1    9.72    1.08
   8  12  -1   10.75    1.24
   7 -12  -1    1.37    0.59
   7 -12  -1    1.61    0.74
   7 -12  -1    0.91    0.26
   7  12  -1    0.44    0.56
   7  12  -1    1.12    0.62
   7  12  -1    0.53    0.47
  -7  12   1    2.24    0.67
   7  12  -1    0.90    0.56
  -7  12   1    1.10    0.39
  -7  12   1    0.99    0.64
   7  12  -1    0.16    0.57
   7  12  -1    0.89    0.20
   7  12  -1    0.58    0.24
   7  12  -1    0.75    0.58
  -7  12   1    2.42    0.67
   6 -12  -1    0.99    0.24
   6 -12  -1    0.94    0.53
   6 -12  -1    0.97    0.57
  -6  12   1   -0.17    0.75
   6  12  -1    0.88    0.41
   6  12  -1    1.25    0.23
   6  12  -1    1.44    0.50
   6  12  -1    0.81    0.53
   6  12  -1    1.39    0.31
  -6  12   1    2.12    0.72
   6  12  -1    0.92    0.57
  -6  12   1    0.85    0.36
   6  12  -1    1.57    0.57
  -6  12   1    1.36    0.30
   6  12  -1    1.35    0.28
  -6  12   1    0.68    0.50
   6  12  -1    0.98    0.56
   6  12  -1    1.13    0.23
   5 -12  -1    0.20    0.15
   5 -12  -1    0.20    0.49
   5 -12  -1    0.48    0.43
   5  12  -1    1.02    0.50
  -5  12   1    0.43    0.40
  -5  12   1    0.06    0.52
   5  12  -1    0.86    0.51
   5  12  -1    0.28    0.12
   5  12  -1   -0.05    0.33
   5  12  -1    0.38    0.18
   5  12  -1    0.22    0.14
   5  12  -1    0.63    0.54
   5  12  -1    0.31    0.14
   5  12  -1    0.59    0.53
   5  12  -1    0.01    0.43
  -5  12   1    0.41    0.33
  -5  12   1    0.36    0.17
   4 -12  -1    0.57    0.45
   4 -12  -1   -0.38    0.37
  -4 -12   1    0.17    0.14
   4 -12  -1   -0.13    0.12
   4  12  -1    0.35    0.39
   4  12  -1   -0.03    0.09
  -4  12   1   -0.21    0.36
   4  12  -1    0.10    0.48
  -4  12   1    0.74    0.50
  -4  12   1    0.59    0.49
  -4  12   1    0.14    0.24
   4  12  -1    0.21    0.13
  -4  12   1    0.16    0.14
   4  12  -1    0.41    0.20
   4  12  -1   -0.24    0.39
   4  12  -1   -0.04    0.35
   4  12  -1    0.11    0.09
   4  12  -1    0.69    0.44
   4  12  -1   -0.73    0.42
   3 -12  -1    0.60    0.40
  -3 -12   1    0.15    0.10
   3 -12  -1    0.09    0.11
   3 -12  -1    0.24    0.41
  -3 -12   1   -0.08    0.24
   3  12  -1    0.05    0.11
  -3  12   1    0.57    0.47
  -3  12   1   -0.31    0.44
   3  12  -1   -0.20    0.37
   3  12  -1   -0.18    0.33
   3  12  -1    0.22    0.44
   3  12  -1   -0.36    0.42
  -3  12   1   -0.03    0.13
   3  12  -1    0.25    0.44
   3  12  -1   -0.05    0.30
  -3  12   1    0.12    0.22
   3  12  -1    0.09    0.09
  -3  12   1    0.40    0.37
   3  12  -1    0.03    0.08
   2 -12  -1    0.99    0.43
  -2 -12   1    0.85    0.35
   2 -12  -1    0.92    0.21
  -2 -12   1    0.99    0.21
   2 -12  -1    0.62    0.40
   2  12  -1    1.01    0.17
  -2  12   1    0.79    0.32
   2  12  -1    0.52    0.48
   2  12  -1    2.19    0.49
   2  12  -1    0.62    0.46
  -2  12   1    1.33    0.46
   2  12  -1    1.03    0.14
   2  12  -1    1.52    0.50
   2  12  -1    0.66    0.42
  -2  12   1    1.47    0.50
  -2  12   1    1.71    0.61
  -2  12   1    0.89    0.21
   2  12  -1    0.54    0.17
  -1 -12   1    3.51    0.72
   1 -12  -1    4.82    0.46
  -1 -12   1    4.99    0.47
   1 -12  -1    4.30    0.73
  -1 -12   1    4.84    0.61
  -1  12   1    4.87    0.31
   1  12  -1    4.44    0.78
   1  12  -1    4.50    0.70
   1  12  -1    3.89    0.66
  -1  12   1    3.84    0.82
   1  12  -1    4.43    0.34
  -1  12   1    4.52    0.31
   1  12  -1    4.73    0.90
  -1  12   1    3.11    0.72
   1  12  -1    4.71    0.36
  -1  12   1    4.96    0.60
  -1  12   1    4.34    0.43
   1  12  -1    4.66    0.44
  -1  12   1    3.74    0.70
   0 -12  -1    9.60    1.01
   0 -12   1    8.85    0.73
   0 -12  -1    7.62    0.98
   0 -12  -1    7.79    0.71
   0 -12   1    9.45    0.90
   0 -12   1   11.11    1.08
   0  12  -1    8.88    0.60
   0  12  -1    8.04    0.69
   0  12   1    7.99    0.86
   0  12   1    9.82    1.07
   0  12   1    9.86    1.17
   0  12   1    8.49    1.04
   0  12  -1    9.53    0.99
   0  12  -1    7.81    1.16
   0  12   1    9.03    0.73
   0  12  -1    9.08    0.59
   0  12   1    8.92    0.62
   0  12  -1   10.30    0.95
   0  12  -1   11.05    1.10
   0  12   1    8.68    0.60
   1 -12   1    8.83    0.87
  -1 -12  -1   10.45    0.99
   1 -12   1    9.06    1.01
   1 -12   1    8.18    0.71
  -1 -12  -1    8.07    0.71
  -1  12  -1    9.05    1.05
   1  12   1    8.92    0.61
  -1  12  -1   10.88    0.93
  -1  12  -1    9.65    0.97
  -1  12  -1    7.74    1.09
  -1  12  -1    7.64    0.68
   1  12   1    8.64    1.02
   1  12   1    8.96    0.91
   1  12   1    8.26    0.62
   1  12   1    7.44    0.95
   1  12   1   10.43    1.13
   1  12   1    8.61    0.71
  -2 -12  -1    0.82    0.21
   2 -12   1    0.49    0.35
  -2 -12  -1    1.59    0.45
   2 -12   1    0.68    0.54
   2 -12   1    1.12    0.23
  -2  12  -1    0.68    0.56
   2  12   1    0.72    0.38
  -2  12  -1    1.52    0.55
   2  12   1    1.20    0.17
   2  12   1    0.82    0.22
   2  12   1    0.68    0.48
   2  12   1    0.15    0.45
  -2  12  -1    1.03    0.22
   2  12   1    0.85    0.14
   2  12   1    0.26    0.44
  -2  12  -1    0.56    0.36
   2  12   1    0.75    0.32
  -2  12  -1    0.93    0.38
  -3 -12  -1    7.54    0.85
   3 -12   1    5.55    0.91
   3 -12   1    7.71    0.86
   3 -12   1    6.70    0.61
  -3  12  -1    6.29    1.01
  -3  12  -1    6.26    0.57
   3  12   1    8.79    1.07
   3  12   1    5.89    0.64
   3  12   1    7.11    0.53
  -3  12  -1    6.12    1.06
   3  12   1    6.65    0.97
   3  12   1    6.63    0.52
   3  12   1    6.48    0.82
   3  12   1    6.61    0.69
   3  12   1    5.83    0.58
  -3  12  -1    6.63    0.80
  -3  12  -1    6.53    0.76
   3  12   1    5.91    0.95
  -4 -12  -1    2.38    0.48
   4 -12   1    0.94    0.59
   4 -12   1    2.36    0.52
   4 -12   1    2.01    0.31
   4  12   1    2.02    0.25
  -4  12  -1    2.99    0.58
   4  12   1    2.58    0.72
   4  12   1    0.83    0.48
   4  12   1    1.13    0.55
  -4  12  -1    2.82    0.54
   4  12   1    2.06    0.37
   4  12   1    2.37    0.37
   4  12   1    2.16    0.25
  -4  12  -1    1.00    0.68
   4  12   1    2.72    0.65
   4  12   1    1.93    0.42
   4  12   1    2.14    0.72
  -4  12  -1    1.79    0.29
   5 -12   1    3.83    0.78
   5 -12   1    3.67    0.43
   5 -12   1    4.36    0.71
   5  12   1    2.59    0.74
   5  12   1    3.43    0.37
   5  12   1    3.95    0.90
   5  12   1    3.77    0.38
  -5  12  -1    4.87    0.68
  -5  12  -1    4.85    0.91
   5  12   1    3.50    0.47
   5  12   1    2.86    0.38
   5  12   1    4.84    0.92
   5  12   1    2.68    0.53
   5  12   1    2.21    0.64
  -5  12  -1    2.65    0.74
  -5  12  -1    2.83    0.40
   5  12   1    3.68    0.83
  -5  12  -1    5.04    0.73
   6 -12   1    1.35    0.72
   6 -12   1    1.01    0.58
   6 -12   1    0.70    0.22
   6  12   1    1.38    0.63
  -6  12  -1    0.32    0.40
  -6  12  -1    0.73    0.62
   6  12   1   -0.11    0.53
   6  12   1    0.68    0.53
  -6  12  -1    0.22    0.41
   6  12   1    0.39    0.20
   6  12   1    0.52    0.36
   6  12   1    0.78    0.28
   6  12   1    1.12    0.63
   6  12   1    0.40    0.17
   6  12   1    0.32    0.65
   6  12   1    0.80    0.24
  -6  12  -1    1.02    0.59
   7 -12   1    1.55    0.33
   7 -12   1    2.93    0.73
   7 -12   1    1.55    0.83
   7  12   1    2.98    0.89
   7  12   1    1.30    0.69
   7  12   1    1.97    0.33
  -7  12  -1    3.52    0.92
   7  12   1    2.30    0.52
   7  12   1    2.18    0.30
   7  12   1    1.86    0.29
   7  12   1    1.16    0.44
  -7  12  -1    2.17    0.79
  -7  12  -1    1.78    0.50
   7  12   1    2.37    0.72
  -7  12  -1    2.69    0.72
   8 -12   1    4.24    0.50
  -8  12  -1    4.59    0.97
  -8  12  -1    3.61    0.93
   8  12   1    4.43    1.05
  -8  12  -1    4.32    0.74
   8  12   1    1.60    0.90
   8  12   1    4.52    0.94
   8  12   1    2.94    0.59
   8  12   1    4.76    0.73
   8  12   1    3.49    0.43
   9 -12   1   -0.08    0.09
   9 -12   1    0.07    0.11
   9 -12   1   -0.22    0.66
   9 -12   1   -0.13    0.18
   9  12   1    1.15    0.83
   9  12   1   -0.31    0.70
  -9  12  -1    1.50    0.87
  -9  12  -1    0.53    0.51
   9  12   1   -0.01    0.17
  -9  12  -1   -0.41    0.78
   9  12   1   -0.85    0.65
   9  12   1   -0.49    0.32
  10 -12   1    0.34    0.16
  10 -12   1    0.32    0.14
  10 -12   1    0.27    0.85
 -10 -12  -1    0.84    0.75
 -10  12  -1   -0.37    0.87
  10  12   1    0.35    0.37
 -10  12  -1    0.38    0.92
  10  12   1   -0.04    0.85
  10  12   1    0.41    0.81
 -10  12  -1    1.41    0.60
  10  12   1    0.49    0.89
  10  12   1    0.37    0.23
  11 -12   1    2.42    0.43
 -11 -12  -1    3.33    1.12
  11 -12   1    1.84    1.06
  11 -12   1    2.33    0.29
  11  12   1    1.63    0.55
 -11  12  -1    3.52    1.19
  11  12   1    3.01    1.14
  11  12   1    0.60    0.96
  11  12   1    0.70    0.95
  11  12   1    1.06    0.85
  11  12   1    1.51    0.39
 -11  12  -1    1.95    0.75
 -11  12  -1    0.30    1.15
  10 -13  -1   -0.43    0.79
  10 -13  -1   -0.01    0.25
  10  13  -1    0.16    0.36
  10  13  -1    0.08    0.22
  10  13  -1   -1.45    0.79
 -10  13   1    0.61    0.58
  10  13  -1    1.11    1.00
  10  13  -1    1.06    0.76
 -10  13   1   -0.82    0.92
  10  13  -1   -0.18    0.70
   9 -13  -1    0.30    0.26
   9 -13  -1    0.73    0.78
   9  13  -1   -0.56    0.75
  -9  13   1    0.32    0.54
   9  13  -1    0.53    0.67
   9  13  -1   -0.56    0.30
   9  13  -1    0.25    0.19
   9  13  -1    1.05    0.94
  -9  13   1    0.60    0.95
  -9  13   1    1.56    0.93
   8 -13  -1    3.36    0.46
   8 -13  -1    4.61    1.01
   8 -13  -1    2.88    0.95
  -8  13   1    3.99    1.15
   8  13  -1    3.85    0.91
   8  13  -1    3.43    0.42
   8  13  -1    3.92    0.95
  -8  13   1    2.90    0.85
   8  13  -1    5.23    1.09
   8  13  -1    1.88    0.52
   8  13  -1    4.60    0.48
  -8  13   1    2.99    0.63
   7 -13  -1    0.91    0.79
   7 -13  -1    1.86    0.70
   7 -13  -1    1.05    0.26
  -7  13   1    1.03    0.39
  -7  13   1    1.72    0.65
   7  13  -1    1.00    0.60
  -7  13   1    0.89    0.80
   7  13  -1    1.31    0.81
   7  13  -1    0.90    0.25
  -7  13   1    2.11    0.85
   7  13  -1    0.97    0.59
   7  13  -1    0.79    0.50
   7  13  -1    1.11    0.23
   7  13  -1    1.11    0.24
   7  13  -1    0.85    0.63
   6 -13  -1    5.97    1.05
   6 -13  -1    5.88    0.98
   6 -13  -1    4.04    0.47
   6  13  -1    2.71    0.67
   6  13  -1    3.53    0.50
   6  13  -1    3.07    1.11
   6  13  -1    3.44    0.50
   6  13  -1    2.98    0.72
  -6  13   1    2.98    0.71
   6  13  -1    3.29    0.89
   6  13  -1    3.72    0.39
   6  13  -1    3.58    0.78
  -6  13   1    3.81    0.66
   6  13  -1    4.21    0.43
  -6  13   1    3.14    0.81
  -6  13   1    3.68    0.92
   5 -13  -1    0.38    0.19
   5 -13  -1    0.42    0.46
   5 -13  -1   -0.39    0.49
  -5  13   1   -0.59    0.55
   5  13  -1    0.65    0.18
   5  13  -1    0.92    0.28
  -5  13   1    0.77    0.52
  -5  13   1    0.42    0.33
   5  13  -1    1.04    0.49
   5  13  -1    0.96    0.45
   5  13  -1    0.23    0.16
   5  13  -1    0.70    0.70
   5  13  -1    0.45    0.15
  -5  13   1   -0.61    0.59
   5  13  -1    0.33    0.57
   5  13  -1    0.63    0.59
   5  13  -1    1.29    0.64
   4 -13  -1    4.81    0.86
   4 -13  -1    6.35    0.91
  -4 -13   1    5.32    0.53
   4 -13  -1    4.97    0.54
   4  13  -1    5.49    1.06
   4  13  -1    6.41    0.61
   4  13  -1    4.83    0.87
  -4  13   1    5.61    0.95
   4  13  -1    6.91    0.95
  -4  13   1    6.66    1.05
  -4  13   1    6.84    0.88
  -4  13   1    6.24    0.71
   4  13  -1    6.56    0.97
   4  13  -1    5.88    0.76
  -4  13   1    5.63    0.54
   4  13  -1    6.59    0.86
   4  13  -1    5.86    0.48
   4  13  -1    5.69    0.49
  -3 -13   1    5.88    0.56
   3 -13  -1    8.25    1.03
  -3 -13   1    7.43    0.79
   3 -13  -1    5.91    0.59
   3 -13  -1    6.56    0.91
  -3  13   1    6.94    1.00
   3  13  -1    6.36    0.51
   3  13  -1    7.85    0.88
  -3  13   1    5.07    0.55
   3  13  -1    5.80    1.01
  -3  13   1    5.45    0.71
   3  13  -1    7.13    1.03
   3  13  -1    7.36    0.96
   3  13  -1    6.58    0.86
  -3  13   1    5.54    0.91
   3  13  -1    5.90    0.56
   3  13  -1    6.24    0.48
   3  13  -1    5.94    0.90
   2 -13  -1    3.64    0.70
   2 -13  -1    3.36    0.64
  -2 -13   1    3.36    0.39
  -2 -13   1    3.03    0.56
   2  13  -1    2.29    0.70
  -2  13   1    4.35    0.59
   2  13  -1    3.63    0.30
  -2  13   1    4.52    0.83
   2  13  -1    2.49    0.61
  -2  13   1    3.60    0.39
   2  13  -1    3.29    0.70
  -2  13   1    3.60    0.65
   2  13  -1    4.03    0.84
   2  13  -1    3.71    0.42
   2  13  -1    3.30    0.39
   2  13  -1    3.26    0.60
  -1 -13   1    0.41    0.46
  -1 -13   1    0.60    0.18
  -1 -13   1    0.94    0.39
   1 -13  -1    1.06    0.47
   1 -13  -1    0.32    0.37
   1 -13  -1    0.94    0.23
  -1  13   1    0.18    0.34
  -1  13   1    0.75    0.67
   1  13  -1    0.94    0.50
   1  13  -1    0.18    0.41
   1  13  -1    0.70    0.13
   1  13  -1    0.84    0.12
  -1  13   1    0.27    0.42
   1  13  -1    0.10    0.41
  -1  13   1    0.80    0.43
   1  13  -1    0.81    0.53
  -1  13   1    0.38    0.19
   0 -13  -1   50.04    3.45
   0 -13  -1   47.45    3.17
   0 -13  -1   46.83    3.32
   0 -13   1   50.12    3.35
   0 -13   1   42.44    3.40
   0 -13   1   47.76    3.16
   0  13  -1   46.46    3.43
   0  13   1   52.66    3.52
   0  13   1   45.10    3.29
   0  13  -1   48.76    3.53
   0  13   1   48.15    3.02
   0  13   1   45.82    3.15
   0  13  -1   55.41    3.40
   0  13  -1   51.76    2.99
   0  13   1   49.81    3.71
   0  13  -1   44.58    3.00
   0  13   1   47.88    3.01
   0  13  -1   43.44    3.63
   0  13  -1   45.06    3.14
   0  13   1   49.59    3.54
   1 -13   1    3.48    0.71
   1 -13   1    2.79    0.34
  -1 -13  -1    3.51    0.66
  -1 -13  -1    2.23    0.34
   1 -13   1    3.30    0.60
  -1  13  -1    2.49    0.57
   1  13   1    2.82    0.27
   1  13   1    3.91    0.76
   1  13   1    3.12    0.37
  -1  13  -1    3.09    0.71
   1  13   1    1.21    0.66
  -1  13  -1    3.14    0.59
   1  13   1    2.39    0.74
  -1  13  -1    3.29    0.35
   1  13   1    3.41    0.52
   1  13   1    2.03    0.51
   1  13   1    2.89    0.26
  -2 -13  -1    1.35    0.48
  -2 -13  -1    1.51    0.25
   2 -13   1    1.16    0.42
   2 -13   1    1.12    0.63
  -2  13  -1    1.95    0.28
   2  13   1    1.68    0.49
   2  13   1    3.49    0.48
  -2  13  -1    2.19    0.56
   2  13   1    2.08    0.61
   2  13   1    1.75    0.20
   2  13   1    2.68    0.73
   2  13   1    1.67    0.28
  -2  13  -1    1.80    0.47
   2  13   1    2.51    0.64
  -2  13  -1    0.87    0.61
   2  13   1    1.77    0.22
   3 -13   1    7.00    1.09
   3 -13   1   10.93    1.07
   3 -13   1    9.28    0.78
  -3 -13  -1    8.72    1.00
   3  13   1    9.24    0.76
   3  13   1    9.68    0.88
   3  13   1   10.10    1.04
   3  13   1   10.79    1.22
  -3  13  -1    9.76    0.98
   3  13   1    9.19    0.92
   3  13   1   11.87    1.50
  -3  13  -1    8.62    0.74
  -3  13  -1    7.23    1.09
  -3  13  -1    6.96    1.07
   3  13   1    8.95    0.68
  -3  13  -1    8.04    0.95
   3  13   1    8.10    0.66
   3  13   1    9.12    1.14
   4 -13   1    1.85    0.62
  -4 -13  -1    1.51    0.49
   4 -13   1    1.42    0.54
   4 -13   1    2.24    0.33
  -4  13  -1    1.75    0.70
   4  13   1    2.19    0.67
   4  13   1    1.75    0.37
   4  13   1    1.84    0.57
   4  13   1    1.58    0.24
   4  13   1    1.53    0.76
   4  13   1    1.42    0.23
  -4  13  -1    2.07    0.49
   4  13   1    1.49    0.59
  -4  13  -1    2.93    0.82
   4  13   1    2.01    0.46
   4  13   1    1.55    0.31
  -4  13  -1    1.08    0.48
   5 -13   1   -0.49    0.63
   5 -13   1    1.02    0.47
   5 -13   1    0.64    0.24
   5  13   1    0.91    0.21
   5  13   1    0.70    0.52
  -5  13  -1    1.16    0.66
   5  13   1    0.76    0.67
   5  13   1    0.78    0.26
   5  13   1    0.96    0.22
   5  13   1    0.53    0.63
  -5  13  -1    1.17    0.71
  -5  13  -1    1.36    0.46
  -5  13  -1    0.63    0.49
   5  13   1    1.46    0.28
   5  13   1    0.66    0.39
   6 -13   1    2.05    0.39
   6 -13   1    3.60    0.71
   6 -13   1    2.06    0.81
   6  13   1    2.27    0.49
   6  13   1    1.48    0.87
  -6  13  -1    3.73    0.92
   6  13   1    2.73    0.57
  -6  13  -1    2.52    0.80
   6  13   1    2.55    0.38
  -6  13  -1    2.60    0.59
   6  13   1    2.82    0.70
   6  13   1    3.69    0.86
  -6  13  -1    3.57    0.73
   6  13   1    4.08    0.89
   6  13   1    2.58    0.34
   7 -13   1    8.23    0.75
   7 -13   1    7.22    1.21
   7  13   1    7.43    0.69
   7  13   1    9.82    1.33
  -7  13  -1    6.58    1.19
  -7  13  -1   11.91    1.42
   7  13   1    7.35    1.21
   7  13   1    8.17    1.25
  -7  13  -1    9.30    1.04
  -7  13  -1    7.30    1.18
   7  13   1    8.91    0.98
   7  13   1    7.30    0.85
   7  13   1    6.71    1.21
   8 -13   1    7.40    1.16
   8 -13   1    6.33    0.66
  -8  13  -1    7.87    1.30
   8  13   1    5.81    1.15
  -8  13  -1    8.23    1.00
   8  13   1    6.74    1.17
   8  13   1    6.13    0.98
   8  13   1    6.95    1.25
  -8  13  -1    4.55    1.18
   8  13   1    5.85    0.81
   8  13   1    6.95    1.36
   8  13   1    7.22    0.66
   9 -13   1    1.73    0.45
   9 -13   1    2.34    0.88
   9  13   1    0.51    0.95
   9  13   1    1.60    0.31
   9  13   1    0.92    0.85
   9  13   1    0.96    0.81
   9  13   1    1.25    0.45
  -9  13  -1    2.27    1.02
   9  13   1    0.69    0.92
  -9  13  -1    2.92    0.75
  10 -13   1    2.39    1.06
  10 -13   1   -0.38    0.22
  10  13   1   -0.67    0.99
  10  13   1    0.10    0.30
  10  13   1   -1.16    0.83
  10  13   1    0.66    0.91
 -10  13  -1    0.89    0.60
  10  13   1    0.63    0.96
  10  13   1    0.04    0.36
 -10  13  -1    0.12    1.01
  10 -14  -1    0.89    1.06
  10 -14  -1    0.83    0.33
  10  14  -1    1.08    1.02
  10  14  -1   -0.04    1.00
  10  14  -1    1.05    0.85
  10  14  -1    0.36    0.37
 -10  14   1    0.52    1.11
 -10  14   1    0.12    0.58
  10  14  -1    0.66    0.32
   9 -14  -1    0.10    0.29
   9 -14  -1    0.45    0.80
   9  14  -1    0.25    0.21
   9  14  -1   -0.11    0.97
  -9  14   1   -0.46    0.48
   9  14  -1   -0.25    0.73
   9  14  -1    1.45    0.88
   9  14  -1    0.83    0.43
  -9  14   1    0.69    0.91
   8 -14  -1   -0.12    0.20
   8 -14  -1    0.67    0.78
   8  14  -1    0.12    0.90
  -8  14   1    1.55    1.04
   8  14  -1   -0.07    0.18
   8  14  -1   -0.08    0.75
  -8  14   1    0.57    0.53
   8  14  -1   -0.93    0.64
   8  14  -1   -0.13    0.31
   7 -14  -1    0.02    0.70
   7 -14  -1   -0.99    0.71
   7 -14  -1    0.23    0.22
   7  14  -1   -0.24    0.62
   7  14  -1   -0.39    0.24
  -7  14   1    0.29    0.45
   7  14  -1    1.34    0.79
   7  14  -1    0.52    0.85
   7  14  -1    0.31    0.18
  -7  14   1    0.56    0.83
   6 -14  -1    4.31    0.52
   6 -14  -1    4.38    1.02
   6 -14  -1    5.27    1.04
  -6  14   1    3.56    0.68
   6  14  -1    4.68    0.47
  -6  14   1    5.53    0.94
   6  14  -1    4.69    0.48
   6  14  -1    3.08    0.88
   6  14  -1    3.98    0.76
   6  14  -1    6.82    1.06
   6  14  -1    4.17    0.44
   6  14  -1    4.59    0.56
  -6  14   1    2.63    0.94
   6  14  -1    4.48    0.99
   6  14  -1    5.50    1.08
   5 -14  -1    3.88    0.92
   5 -14  -1    2.22    0.38
   5 -14  -1    3.54    0.79
   5  14  -1    2.96    0.62
   5  14  -1    3.53    0.89
  -5  14   1    2.68    0.93
   5  14  -1    2.50    0.75
   5  14  -1    2.27    0.39
  -5  14   1    2.27    0.72
   5  14  -1    2.91    0.31
   5  14  -1    2.53    0.72
  -5  14   1    2.45    0.50
   5  14  -1    2.69    0.46
   5  14  -1    2.97    0.87
   5  14  -1    2.75    0.32
   4 -14  -1    0.60    0.23
   4 -14  -1    1.84    0.61
   4 -14  -1    1.33    0.65
  -4 -14   1    0.57    0.20
  -4  14   1    1.08    0.40
   4  14  -1    0.92    0.65
  -4  14   1    0.19    0.48
   4  14  -1    2.16    0.73
   4  14  -1    0.72    0.52
   4  14  -1    0.98    0.71
  -4  14   1    1.60    0.75
   4  14  -1    1.34    0.74
   4  14  -1    1.46    0.57
   4  14  -1    0.80    0.24
   4  14  -1    0.70    0.17
   4  14  -1    0.90    0.33
   4  14  -1    0.64    0.17
   3 -14  -1   -0.12    0.42
  -3 -14   1   -0.16    0.29
   3 -14  -1    0.06    0.16
   3 -14  -1   -0.03    0.53
   3  14  -1   -0.20    0.61
  -3  14   1    0.31    0.57
   3  14  -1   -0.04    0.11
   3  14  -1   -0.12    0.14
   3  14  -1    0.11    0.55
   3  14  -1    0.06    0.09
  -3  14   1   -0.04    0.31
   3  14  -1    1.05    0.74
   3  14  -1    0.22    0.46
   3  14  -1    0.36    0.42
   3  14  -1   -0.17    0.47
  -3  14   1    0.31    0.56
  -2 -14   1    0.57    0.38
   2 -14  -1    0.48    0.50
   2 -14  -1    0.74    0.46
   2 -14  -1    0.33    0.18
  -2  14   1    0.41    0.60
  -2  14   1   -0.43    0.56
   2  14  -1    0.21    0.50
   2  14  -1    0.15    0.57
   2  14  -1    0.72    0.20
   2  14  -1    0.49    0.59
   2  14  -1   -0.17    0.48
   2  14  -1    0.65    0.15
   2  14  -1    0.48    0.12
  -2  14   1   -0.24    0.35
   2  14  -1    0.69    0.52
   1 -14  -1    2.53    0.66
  -1 -14   1    2.42    0.72
   1 -14  -1    2.42    0.61
  -1 -14   1    3.63    0.63
   1 -14  -1    3.00    0.38
  -1 -14   1    2.43    0.35
   1  14  -1    3.05    0.84
  -1  14   1    3.46    0.89
   1  14  -1    3.40    0.66
   1  14  -1    2.73    0.26
  -1  14   1    1.56    0.75
  -1  14   1    2.38    0.35
  -1  14   1    3.65    0.61
   1  14  -1    2.44    0.72
   1  14  -1    2.79    0.24
   1  14  -1    1.74    0.55
  -1  14   1    1.61    0.59
   1  14  -1    2.86    0.36
   0 -14   1   31.53    2.49
   0 -14  -1   33.16    2.49
   0 -14   1   31.12    2.19
   0 -14  -1   32.47    2.20
   0 -14  -1   30.19    2.37
   0 -14   1   32.81    2.37
   0  14   1   33.36    2.37
   0  14   1   28.31    2.62
   0  14  -1   33.48    2.48
   0  14  -1   29.80    2.00
   0  14  -1   34.13    2.43
   0  14  -1   31.63    2.17
   0  14   1   28.37    2.16
   0  14  -1   31.35    2.73
   0  14   1   37.72    2.61
   0  14   1   32.46    2.02
   0  14   1   32.16    2.32
   0  14  -1   32.45    2.77
   0  14   1   31.46    2.03
   0  14   1   32.90    2.84
   0  14  -1   32.05    2.00
   1 -14   1    1.64    0.57
   1 -14   1    0.70    0.21
  -1 -14  -1    1.63    0.52
   1 -14   1    0.62    0.43
  -1 -14  -1    0.13    0.17
  -1  14  -1    0.69    0.20
  -1  14  -1    0.07    0.50
  -1  14  -1    1.11    0.47
   1  14   1    1.97    0.71
   1  14   1    0.42    0.61
   1  14   1    0.79    0.15
  -1  14  -1    0.69    0.45
   1  14   1    0.83    0.41
   1  14   1    0.18    0.67
   1  14   1    0.67    0.41
   1  14   1    0.84    0.25
   1  14   1    0.44    0.12
  -2 -14  -1   19.57    1.51
   2 -14   1   24.66    1.94
  -2 -14  -1   21.54    1.80
   2 -14   1   18.79    1.51
   2 -14   1   22.45    1.76
  -2  14  -1   20.48    2.07
  -2  14  -1   21.05    1.78
   2  14   1   18.82    1.74
   2  14   1   21.82    2.07
   2  14   1   24.34    1.99
   2  14   1   21.51    1.41
   2  14   1   20.76    1.40
   2  14   1   21.78    1.64
   2  14   1   19.86    1.51
  -2  14  -1   20.71    1.71
   3 -14   1    7.03    0.65
   3 -14   1    6.40    1.15
   3 -14   1    6.19    0.94
  -3 -14  -1    7.57    0.95
  -3  14  -1    7.04    0.90
   3  14   1    6.03    0.76
   3  14   1    7.03    1.19
   3  14   1    6.73    0.55
  -3  14  -1    7.20    1.22
   3  14   1    6.51    0.71
   3  14   1    7.54    1.17
  -3  14  -1    6.61    0.85
   3  14   1    6.67    0.94
   3  14   1    7.03    0.56
   4 -14   1    1.21    0.79
   4 -14   1    2.99    0.39
   4 -14   1    2.49    0.64
  -4  14  -1    3.24    0.67
  -4  14  -1    2.72    0.91
   4  14   1    2.54    0.53
  -4  14  -1    2.36    0.61
   4  14   1    2.12    0.30
   4  14   1    2.78    0.45
   4  14   1    2.28    0.29
   4  14   1    1.99    0.64
   4  14   1    2.64    0.84
   4  14   1    2.43    0.88
   5 -14   1    0.63    0.22
   5 -14   1    0.59    0.59
   5 -14   1    0.71    0.73
   5  14   1   -0.84    0.83
   5  14   1    0.94    0.44
   5  14   1    0.65    0.18
  -5  14  -1    0.69    0.45
   5  14   1    1.08    0.55
   5  14   1   -0.18    0.26
  -5  14  -1    1.16    0.70
   5  14   1    1.04    0.63
  -5  14  -1   -0.25    0.44
   5  14   1    0.54    0.18
   5  14   1   -0.13    0.66
   6 -14   1   -0.06    0.17
   6 -14   1    0.77    0.61
   6  14   1    0.17    0.65
  -6  14  -1    0.07    0.88
   6  14   1    0.18    0.18
   6  14   1   -0.60    0.68
   6  14   1   -0.05    0.13
   6  14   1   -0.12    0.24
  -6  14  -1   -0.19    0.51
  -6  14  -1    0.31    0.57
   6  14   1    0.04    0.38
   6  14   1    0.03    0.63
   7 -14   1    0.84    0.29
   7  14   1    1.23    0.56
   7  14   1    1.60    0.40
  -7  14  -1    2.34    0.92
   7  14   1    0.43    0.79
   7  14   1    0.90    0.77
  -7  14  -1    1.70    0.59
  -7  14  -1    1.86    0.77
   7  14   1    2.05    0.90
   8 -14   1    1.24    0.32
   8 -14   1    0.54    0.87
  -8  14  -1   -0.01    0.60
   8  14   1    0.78    1.00
  -8  14  -1   -0.22    0.97
   8  14   1    1.09    0.29
   8  14   1    0.90    0.45
   8  14   1    0.42    0.92
   8  14   1    1.27    0.85
   9 -14   1    0.05    0.26
   9 -14   1    0.52    0.93
   9  14   1    0.62    0.98
  -9  14  -1    0.00    0.59
   9  14   1   -0.15    0.23
   9  14   1    0.11    0.44
   9  14   1    1.12    1.05
  -9  14  -1    0.80    0.98
   9  14   1    1.68    0.91
   9 -15  -1    0.54    0.30
   9 -15  -1    0.07    0.88
  -9  15   1    0.21    0.55
   9  15  -1    0.07    0.27
  -9  15   1   -1.56    1.15
   9  15  -1   -0.13    0.38
   9  15  -1   -0.57    0.79
   9  15  -1    1.56    1.13
   9  15  -1    1.54    0.96
   8 -15  -1    2.35    0.95
  -8  15   1    2.09    0.65
   8  15  -1    1.36    0.50
   8  15  -1    1.75    1.11
  -8  15   1    2.31    1.15
   8  15  -1    2.31    0.99
   8  15  -1    0.67    0.88
   8  15  -1    1.32    0.32
   7 -15  -1    3.97    1.05
   7 -15  -1    2.87    0.94
   7 -15  -1    3.25    0.47
   7  15  -1    2.71    0.89
  -7  15   1    4.05    1.11
   7  15  -1    3.55    0.42
   7  15  -1    3.28    1.08
   7  15  -1    3.32    0.57
  -7  15   1    3.03    0.66
   7  15  -1    3.53    0.87
   6 -15  -1    0.45    0.25
   6 -15  -1    0.39    0.75
   6 -15  -1    0.30    0.81
   6  15  -1    0.11    0.29
   6  15  -1    0.21    0.28
   6  15  -1   -0.54    0.66
  -6  15   1    0.87    0.48
   6  15  -1   -1.48    0.86
   6  15  -1    0.12    0.78
   6  15  -1    0.40    0.22
   6  15  -1    0.33    0.81
  -6  15   1    1.07    0.84
   6  15  -1    1.58    0.64
   5 -15  -1    1.00    0.23
   5 -15  -1    0.27    0.67
   5 -15  -1   -0.18    0.66
   5  15  -1    0.34    0.18
   5  15  -1    0.54    0.30
   5  15  -1    0.38    0.53
   5  15  -1   -0.20    0.75
   5  15  -1    0.60    0.20
  -5  15   1    0.92    0.60
   5  15  -1    0.94    0.76
  -5  15   1    0.64    0.47
   5  15  -1    0.56    0.53
   5  15  -1    0.99    0.73
  -5  15   1    0.38    0.84
   4 -15  -1    1.76    0.35
   4 -15  -1    1.92    0.65
  -4 -15   1    1.64    0.33
   4 -15  -1    1.93    0.77
  -4  15   1    0.82    0.49
   4  15  -1    3.65    1.02
   4  15  -1    2.43    0.76
  -4  15   1    2.41    0.65
   4  15  -1    2.05    0.27
   4  15  -1    1.68    0.26
  -4  15   1    2.22    0.98
   4  15  -1    2.14    0.86
   4  15  -1    1.81    0.68
   4  15  -1    2.01    0.57
   4  15  -1    1.70    0.40
   3 -15  -1    0.02    0.60
   3 -15  -1    0.02    0.57
  -3 -15   1   -0.48    0.35
   3 -15  -1   -0.13    0.12
  -3 -15   1    0.31    0.17
  -3  15   1    0.18    0.70
   3  15  -1   -0.17    0.55
   3  15  -1    0.36    0.63
  -3  15   1   -0.90    0.35
   3  15  -1    0.42    0.52
   3  15  -1    0.02    0.12
  -3  15   1    0.40    0.55
   3  15  -1    0.04    0.45
   3  15  -1    0.16    0.12
   3  15  -1    1.00    0.70
   2 -15  -1    6.76    0.97
  -2 -15   1    6.02    0.59
  -2 -15   1    5.92    0.80
   2 -15  -1    5.19    0.57
   2 -15  -1    5.66    0.94
   2  15  -1    8.73    1.11
   2  15  -1    5.00    0.86
  -2  15   1    5.30    0.77
  -2  15   1    5.19    1.02
   2  15  -1    4.62    1.09
   2  15  -1    5.14    0.46
   2  15  -1    5.37    0.98
  -2  15   1    3.75    1.11
   2  15  -1    5.95    0.45
   1 -15  -1    2.48    0.40
   1 -15  -1    2.79    0.69
  -1 -15   1    3.43    0.65
  -1 -15   1    3.29    0.42
   1 -15  -1    4.13    0.80
  -1 -15   1    3.96    0.78
   1  15  -1    3.78    0.80
   1  15  -1    3.91    1.02
  -1  15   1    3.18    0.81
   1  15  -1    3.28    0.28
   1  15  -1    4.02    0.78
  -1  15   1    3.41    0.98
  -1  15   1    2.86    0.64
   1  15  -1    3.18    0.29
   0 -15  -1    0.73    0.24
   0 -15   1    1.20    0.45
   0 -15   1    1.04    0.27
   0 -15  -1    1.48    0.63
   0 -15   1    1.18    0.65
   0  15   1    1.06    0.14
   0  15  -1    0.93    0.09
   0  15   1    0.85    0.13
   0  15   1    0.33    0.68
   0  15   1    0.82    0.58
   0  15   1    1.41    0.50
   0  15  -1    1.03    0.51
   0  15  -1    1.49    0.57
   0  15  -1    0.99    0.09
   0  15  -1    0.95    0.73
   0  15   1    1.14    0.50
  -1 -15  -1    3.40    0.70
   1 -15   1    3.16    0.66
   1 -15   1    3.77    0.43
   1 -15   1    2.08    0.85
  -1 -15  -1    2.97    0.40
   1  15   1    3.93    1.08
   1  15   1    2.30    0.64
   1  15   1    3.58    0.32
  -1  15  -1    2.71    0.97
   1  15   1    3.19    0.30
  -1  15  -1    3.19    0.69
   1  15   1    2.96    0.96
   1  15   1    4.09    0.70
  -1  15  -1    3.38    0.75
   2 -15   1   18.69    1.34
   2 -15   1   16.38    1.95
  -2 -15  -1   17.29    1.58
   2 -15   1   18.63    1.57
  -2 -15  -1   16.76    1.29
   2  15   1   15.38    1.40
  -2  15  -1   18.51    1.53
   2  15   1   18.05    1.73
   2  15   1   16.84    1.16
  -2  15  -1   18.59    1.63
   2  15   1   16.54    1.17
  -2  15  -1   14.59    1.85
   2  15   1   15.98    1.54
   2  15   1   15.78    1.84
   3 -15   1    1.13    0.77
   3 -15   1    1.65    0.33
  -3 -15  -1    2.00    0.54
   3 -15   1    0.86    0.51
   3  15   1    2.11    0.89
   3  15   1    1.43    0.47
   3  15   1    1.74    0.42
   3  15   1    1.47    0.24
   3  15   1    2.20    0.82
  -3  15  -1    2.63    0.65
  -3  15  -1    0.91    0.82
   3  15   1    2.50    0.67
   3  15   1    1.47    0.25
  -3  15  -1    2.28    0.59
   4 -15   1    4.58    1.13
   4 -15   1    4.56    0.52
  -4 -15  -1    5.20    0.91
   4 -15   1    4.97    0.90
   4  15   1    4.43    1.04
   4  15   1    4.47    1.14
   4  15   1    5.16    1.02
   4  15   1    4.19    0.67
   4  15   1    2.36    0.74
   4  15   1    3.96    0.42
   4  15   1    3.94    0.42
  -4  15  -1    3.76    1.06
  -4  15  -1    5.39    0.85
   4  15   1    4.13    0.59
  -4  15  -1    5.71    0.85
   5 -15   1    1.10    0.67
   5 -15   1    0.21    0.21
   5  15   1    0.31    0.20
   5  15   1   -0.73    0.61
  -5  15  -1    1.35    0.63
   5  15   1    0.33    0.18
   5  15   1    0.16    0.45
  -5  15  -1    0.39    0.49
   5  15   1    0.98    0.72
  -5  15  -1    1.43    0.95
   5  15   1    0.08    0.27
   5  15   1   -0.17    0.78
   6 -15   1    1.88    0.79
   6 -15   1    1.49    0.35
   6  15   1    1.33    0.91
  -6  15  -1    1.98    0.64
  -6  15  -1    0.77    0.89
   6  15   1    1.78    0.79
   6  15   1    1.08    0.25
   6  15   1    1.13    0.33
  -6  15  -1    1.39    0.62
   6  15   1    0.66    0.36
   6  15   1    0.32    0.75
   6  15   1    1.05    0.55
   7 -15   1    0.49    0.76
  -7  15  -1    0.45    0.80
  -7  15  -1   -0.08    0.94
   7  15   1   -1.20    0.56
   7  15   1    0.73    0.86
   7  15   1   -0.72    0.88
   7  15   1   -0.24    0.17
  -7  15  -1   -0.07    0.52
   7  15   1   -0.23    0.85
   7  15   1    0.00    0.31
   8 -15   1    0.00    0.86
   8 -15   1    0.16    0.25
   8  15   1   -1.50    0.93
  -8  15  -1   -0.22    0.96
  -8  15  -1   -0.10    0.67
   8  15   1    0.44    0.26
   8  15   1   -0.25    0.92
   8  15   1   -0.13    0.44
   8  15   1   -1.48    0.99
   8 -16  -1   -0.08    1.00
   8 -16  -1    0.77    0.31
   8  16  -1   -0.13    1.04
   8  16  -1    0.90    0.44
   8  16  -1    1.47    1.02
   8  16  -1    1.16    1.14
  -8  16   1    1.73    0.68
  -8  16   1   -0.04    1.31
   8  16  -1    1.05    0.29
   7 -16  -1    1.58    0.40
   7 -16  -1    0.99    0.84
   7  16  -1    1.14    0.76
   7  16  -1    2.32    0.90
  -7  16   1    0.08    1.04
   7  16  -1    2.72    0.42
   7  16  -1    1.08    0.43
  -7  16   1    0.59    0.52
   7  16  -1    2.99    1.16
   6 -16  -1    0.48    0.98
   6 -16  -1   -0.97    0.77
   6 -16  -1    0.10    0.20
  -6  16   1    0.64    0.49
  -6  16   1    1.87    1.10
   6  16  -1    0.04    0.30
   6  16  -1    0.89    0.24
   6  16  -1    0.22    0.23
   6  16  -1    0.81    0.88
   6  16  -1    1.09    0.75
   6  16  -1   -1.35    0.59
   5 -16  -1    0.97    0.29
   5 -16  -1    2.29    0.94
   5 -16  -1    3.07    0.90
   5  16  -1    0.87    0.32
   5  16  -1    2.67    0.81
   5  16  -1   -0.46    0.82
   5  16  -1    1.35    0.28
   5  16  -1    0.95    0.23
  -5  16   1    1.45    0.54
   5  16  -1    1.07    0.93
  -5  16   1    1.26    0.95
   5  16  -1    1.79    0.74
   5  16  -1    1.75    0.82
   4 -16  -1    0.31    0.23
   4 -16  -1   -1.54    0.71
   4 -16  -1    0.13    0.77
   4  16  -1    1.25    0.69
   4  16  -1   -0.03    0.65
   4  16  -1   -0.50    0.69
  -4  16   1    0.61    0.81
   4  16  -1    1.11    0.83
   4  16  -1    1.16    0.96
   4  16  -1   -0.19    0.25
   4  16  -1    0.34    0.17
   4  16  -1    0.53    0.19
  -4  16   1    0.19    0.67
  -4  16   1    0.79    0.49
   3 -16  -1    0.22    0.74
  -3 -16   1    0.80    0.23
   3 -16  -1   -0.29    0.66
   3 -16  -1    0.45    0.24
   3  16  -1    0.69    0.18
   3  16  -1    0.53    0.63
   3  16  -1    0.98    0.20
   3  16  -1   -0.08    0.57
   3  16  -1    0.35    0.82
  -3  16   1    0.14    0.62
  -3  16   1    0.32    0.82
  -3  16   1    0.55    0.46
   3  16  -1    1.20    0.54
   3  16  -1    0.53    0.74
  -2 -16   1    0.05    0.41
   2 -16  -1    0.09    0.68
   2 -16  -1   -0.39    0.16
  -2 -16   1    0.28    0.20
   2 -16  -1    0.18    0.60
   2  16  -1   -0.48    0.63
   2  16  -1    0.03    0.11
   2  16  -1   -0.09    0.12
   2  16  -1   -0.73    0.73
  -2  16   1   -0.59    0.61
  -2  16   1   -0.08    0.45
   2  16  -1   -0.21    0.60
   2  16  -1    0.09    0.64
  -2  16   1    0.30    0.64
  -1 -16   1    2.99    0.65
   1 -16  -1    1.31    0.59
   1 -16  -1    2.21    0.37
  -1 -16   1    2.15    1.10
  -1 -16   1    1.93    0.38
   1 -16  -1    1.06    0.73
   1  16  -1    2.12    0.23
   1  16  -1    0.66    0.62
  -1  16   1    1.68    0.85
   1  16  -1    2.03    0.72
  -1  16   1    2.06    0.60
   1  16  -1    2.05    0.21
   1  16  -1    2.09    0.83
   1  16  -1    3.08    0.79
  -1  16   1    2.37    0.75
   0 -16   1    0.23    0.19
   0 -16   1   -0.73    0.66
   0 -16   1   -0.23    0.41
   0 -16  -1   -0.04    0.17
   0 -16  -1    0.85    0.63
   0  16   1    0.05    0.56
   0  16   1   -0.34    0.64
   0  16   1    0.02    0.07
   0  16   1    0.05    0.07
   0  16   1    0.00    0.46
   0  16   1   -0.42    0.46
   0  16  -1   -0.43    0.51
   0  16  -1   -0.24    0.54
   0  16  -1    0.38    0.78
   1 -16   1    0.09    0.19
  -1 -16  -1   -0.05    0.19
   1 -16   1    0.62    0.78
  -1 -16  -1    0.20    0.65
   1 -16   1    0.42    0.48
  -1  16  -1   -0.79    0.56
   1  16   1    0.07    0.46
   1  16   1    0.46    0.52
   1  16   1    0.47    0.82
   1  16   1   -0.14    0.09
   1  16   1    0.20    0.68
  -1  16  -1    0.76    0.53
  -1  16  -1    0.49    0.83
   1  16   1   -0.12    0.12
  -2 -16  -1    0.04    0.53
   2 -16   1    0.20    0.21
   2 -16   1    0.79    0.49
  -2 -16  -1    0.03    0.19
   2 -16   1    0.00    0.87
   2  16   1    0.65    0.48
   2  16   1    0.18    0.27
  -2  16  -1    0.29    0.83
   2  16   1    0.02    0.80
   2  16   1   -0.05    0.57
   2  16   1    0.10    0.13
  -2  16  -1    0.52    0.60
   2  16   1   -0.08    0.12
   2  16   1    0.09    0.74
  -2  16  -1    0.02    0.53
  -3 -16  -1    1.05    0.55
   3 -16   1    1.47    1.01
   3 -16   1    2.29    0.42
   3 -16   1    1.97    0.64
  -3  16  -1    3.11    0.70
  -3  16  -1    2.06    0.73
   3  16   1    1.78    0.29
   3  16   1    2.00    0.26
   3  16   1    0.48    0.63
  -3  16  -1    3.89    1.12
   3  16   1    1.49    0.95
   3  16   1    2.00    0.45
   3  16   1    2.43    0.60
   4 -16   1    0.79    0.29
   4 -16   1    0.34    0.61
  -4 -16  -1    1.77    0.66
  -4  16  -1    1.18    0.60
   4  16   1    0.09    0.19
   4  16   1    0.40    0.32
   4  16   1    0.24    0.49
   4  16   1   -0.17    0.64
   4  16   1    0.64    0.20
   4  16   1    1.63    0.74
  -4  16  -1    0.22    0.58
  -4  16  -1   -0.16    0.89
   4  16   1    0.73    0.92
   5 -16   1    3.11    0.87
   5 -16   1    1.36    0.40
   5  16   1    3.53    0.57
  -5  16  -1    3.64    0.84
   5  16   1    2.65    1.12
   5  16   1    2.63    0.87
   5  16   1    3.07    0.42
   5  16   1    2.36    0.82
  -5  16  -1    2.60    1.14
   5  16   1    2.32    0.38
  -5  16  -1    1.30    0.70
   6 -16   1    1.26    0.75
   6 -16   1   -0.11    0.23
   6  16   1    0.11    0.58
   6  16   1    1.34    1.12
  -6  16  -1    0.67    0.69
   6  16   1   -0.21    0.31
  -6  16  -1   -0.41    0.72
   6  16   1    0.19    0.79
   6  16   1   -1.90    0.75
  -6  16  -1   -0.43    0.97
   6  16   1   -0.12    0.17
   7 -16   1   -0.20    0.26
   7 -16   1   -1.23    0.69
   7  16   1   -0.21    0.82
  -7  16  -1    0.29    0.62
   7  16   1   -0.26    0.90
  -7  16  -1   -0.11    1.18
   7  16   1   -0.01    0.39
   7  16   1   -1.19    1.16
   7  16   1   -0.11    0.21
   7 -17  -1    2.02    0.44
   7 -17  -1    3.36    1.20
   7  17  -1    1.93    1.06
  -7  17   1    1.82    0.69
   7  17  -1    2.54    0.54
   7  17  -1    1.70    0.36
   7  17  -1    0.46    1.05
   7  17  -1   -0.55    1.10
   6 -17  -1    4.26    1.11
   6 -17  -1    3.44    0.53
   6  17  -1    2.23    0.40
   6  17  -1    2.86    1.05
   6  17  -1    1.40    0.91
   6  17  -1    4.41    0.63
  -6  17   1    0.87    1.32
   6  17  -1    8.09    1.58
  -6  17   1    2.58    0.70
   5 -17  -1    1.74    1.06
   5 -17  -1    2.11    0.91
   5 -17  -1    1.40    0.37
   5  17  -1    0.95    0.25
   5  17  -1    0.40    0.83
   5  17  -1   -0.15    0.93
  -5  17   1    0.77    1.08
  -5  17   1    1.00    0.58
   5  17  -1    0.04    0.82
   5  17  -1    0.70    0.24
   5  17  -1    0.74    0.38
   4 -17  -1    7.44    1.19
   4 -17  -1    6.47    0.67
   4 -17  -1    4.38    1.17
  -4  17   1    5.26    0.88
   4  17  -1    4.65    1.21
   4  17  -1    5.46    0.51
   4  17  -1    5.71    1.11
   4  17  -1    6.57    1.41
  -4  17   1    5.04    1.29
   4  17  -1    5.42    0.53
   4  17  -1    4.41    1.01
   4  17  -1    5.82    0.69
   3 -17  -1    1.93    0.90
   3 -17  -1    1.32    0.76
   3 -17  -1    0.65    0.27
  -3 -17   1    0.17    0.22
   3  17  -1   -1.84    0.76
  -3  17   1   -0.21    0.89
   3  17  -1    0.71    0.80
   3  17  -1    0.63    0.18
   3  17  -1    0.31    0.18
   3  17  -1    0.58    0.97
   3  17  -1    0.01    0.70
   3  17  -1    1.50    0.78
  -3  17   1    0.20    0.47
   2 -17  -1    1.10    0.33
   2 -17  -1    1.53    0.85
   2 -17  -1    2.35    0.76
  -2 -17   1    1.52    0.60
  -2 -17   1    1.43    0.34
   2  17  -1    1.61    0.72
   2  17  -1    1.94    0.26
  -2  17   1    1.76    0.59
  -2  17   1    1.80    1.00
  -2  17   1    1.73    0.88
   2  17  -1    1.81    1.31
   2  17  -1    2.64    0.91
   2  17  -1    0.82    0.88
   2  17  -1    2.09    0.24
   1 -17  -1    2.13    0.78
   1 -17  -1    1.92    0.79
  -1 -17   1    0.98    0.28
  -1 -17   1    1.32    0.59
   1 -17  -1    1.40    0.34
   1  17  -1    1.10    0.15
   1  17  -1    0.00    0.86
   1  17  -1    1.14    0.67
   1  17  -1    0.73    0.82
  -1  17   1   -0.25    0.85
   1  17  -1    0.91    0.15
  -1  17   1    0.56    0.54
   1  17  -1    1.66    0.77
  -1  17   1   -0.02    0.89
   0 -17   1    1.24    0.94
   0 -17  -1    0.76    0.59
   0 -17   1    0.36    0.23
   0 -17  -1    0.18    0.20
   0 -17   1    0.46    0.56
   0  17  -1    0.19    0.65
   0  17  -1   -1.07    0.57
   0  17   1    0.45    0.77
   0  17  -1    0.34    0.71
   0  17   1    0.31    0.55
   0  17   1    0.69    0.90
   0  17   1    0.82    0.60
  -1 -17  -1   18.24    1.37
   1 -17   1   18.25    1.86
  -1 -17  -1   19.02    1.74
   1 -17   1   17.55    1.67
   1 -17   1   16.86    1.36
   1  17   1   17.34    1.17
   1  17   1   16.70    1.16
  -1  17  -1   19.52    2.17
   1  17   1   13.70    2.03
   1  17   1   17.06    1.68
   1  17   1   18.18    1.59
  -1  17  -1   18.80    1.80
  -1  17  -1   17.23    1.67
   2 -17   1    1.52    0.61
   2 -17   1    1.96    0.38
  -2 -17  -1    1.23    0.35
   2 -17   1   -0.98    1.00
  -2 -17  -1    2.77    0.74
  -2  17  -1    1.75    1.06
  -2  17  -1    1.72    0.70
  -2  17  -1    1.26    0.72
   2  17   1    2.99    1.13
   2  17   1    1.92    0.28
   2  17   1    0.97    0.39
   2  17   1    1.00    0.68
   2  17   1    1.03    0.61
   2  17   1    1.63    0.25
   3 -17   1    0.03    0.22
   3 -17   1   -0.46    0.58
  -3 -17  -1    0.29    0.56
   3  17   1    0.34    0.70
  -3  17  -1    0.60    0.75
   3  17   1   -0.31    0.34
   3  17   1    0.20    0.16
  -3  17  -1    0.38    0.61
  -3  17  -1   -0.34    0.63
   3  17   1   -0.83    0.50
   3  17   1   -0.26    0.92
   4 -17   1    7.63    1.23
   4  17   1    8.07    0.69
   4  17   1    6.81    1.47
  -4  17  -1    8.30    1.23
   4  17   1    7.05    0.66
   4  17   1    8.47    1.28
   4  17   1    9.07    0.95
  -4  17  -1    8.34    1.21
   4  17   1    8.61    1.55
  -4  17  -1    7.47    1.49
   5 -17   1    1.65    0.44
   5 -17   1    1.76    0.91
  -5  17  -1    3.51    0.90
   5  17   1    2.91    0.37
   5  17   1    1.15    0.66
  -5  17  -1    1.47    1.10
   5  17   1    4.82    1.36
   5  17   1    3.03    1.06
  -5  17  -1    2.95    0.85
   5  17   1    2.86    0.56
   5  17   1    2.53    0.40
   5  17   1    2.25    0.97
   6 -17   1    3.46    1.05
   6 -17   1    2.93    0.49
   6  17   1    0.69    1.32
   6  17   1    1.56    1.06
   6  17   1    1.54    0.93
   6  17   1    2.90    0.40
   6  17   1    2.12    0.63
   6  17   1    1.34    0.79
  -6  17  -1    0.76    0.67
   5 -18  -1   -1.52    0.90
   5 -18  -1    0.21    0.25
   5 -18  -1    1.58    1.30
   5  18  -1   -1.27    0.87
   5  18  -1    0.08    0.35
   5  18  -1   -0.20    0.90
   5  18  -1    0.11    0.22
   5  18  -1    1.47    1.18
   5  18  -1    0.21    0.24
  -5  18   1   -0.79    0.60
  -5  18   1    1.48    1.27
   4 -18  -1   -1.74    0.82
   4 -18  -1    0.77    1.13
   4 -18  -1    0.08    0.26
   4  18  -1   -0.19    0.20
   4  18  -1   -0.14    0.30
  -4  18   1    0.25    1.13
  -4  18   1   -0.17    0.67
   4  18  -1    0.30    0.21
   4  18  -1   -1.45    0.99
   4  18  -1   -0.33    0.80
   4  18  -1    0.11    0.88
   3 -18  -1    6.06    0.66
   3 -18  -1    7.50    1.34
   3 -18  -1    4.36    1.14
  -3 -18   1    4.16    0.59
   3  18  -1    5.46    1.15
   3  18  -1    4.93    1.15
   3  18  -1    6.93    1.30
  -3  18   1    4.39    1.39
  -3  18   1    6.59    0.99
   3  18  -1    5.81    1.50
   3  18  -1    4.98    0.47
   3  18  -1    5.47    0.51
   2 -18  -1    0.97    0.31
   2 -18  -1    0.80    0.82
   2 -18  -1    2.14    1.04
  -2 -18   1    1.28    0.32
   2  18  -1    1.18    0.21
   2  18  -1    1.49    0.89
   2  18  -1    2.01    1.28
  -2  18   1    2.82    1.24
   2  18  -1    2.08    0.93
   2  18  -1    1.94    0.94
  -2  18   1    1.54    0.66
   1 -18  -1    0.36    0.84
   1 -18  -1   -1.51    0.67
  -1 -18   1    0.01    0.22
  -1 -18   1   -0.33    0.56
   1  18  -1    0.99    0.80
   1  18  -1   -0.03    1.17
  -1  18   1    0.51    0.74
  -1  18   1   -0.11    0.58
  -1  18   1   -0.08    1.17
   1  18  -1   -0.18    0.78
   0 -18  -1    0.64    0.29
   0 -18   1    0.54    0.29
   0 -18   1    0.49    0.59
   0 -18  -1    0.76    0.65
   0  18   1   -0.87    0.57
   0  18   1    0.48    1.17
   0  18  -1   -0.45    1.14
   0  18  -1    0.39    0.76
   0  18   1   -0.67    0.66
   0  18  -1   -0.14    0.66
  -1 -18  -1   13.22    1.09
  -1 -18  -1   12.58    1.53
   1 -18   1   11.67    1.05
   1 -18   1   13.36    1.43
  -1  18  -1    8.88    1.58
   1  18   1   10.65    1.37
  -1  18  -1   10.46    1.38
   1  18   1   11.39    0.81
   1  18   1   12.55    0.83
   1  18   1   10.68    2.21
   1  18   1   11.75    1.27
  -1  18  -1   14.16    1.83
  -2 -18  -1   11.32    1.05
  -2 -18  -1   12.19    1.49
   2 -18   1   11.48    1.15
   2 -18   1   12.38    1.41
  -2  18  -1   12.52    1.54
   2  18   1   11.61    0.84
   2  18   1   10.95    0.85
  -2  18  -1   10.41    1.70
   2  18   1    8.13    1.73
  -2  18  -1   11.78    1.42
   2  18   1   11.49    1.47
   2  18   1   11.65    1.15
   2  18   1   12.65    1.30
   3 -18   1    3.16    0.50
   3 -18   1    3.88    0.91
  -3 -18  -1    2.52    0.84
   3  18   1    2.63    0.36
  -3  18  -1    1.63    1.19
   3  18   1    2.00    1.22
   3  18   1    2.99    0.41
   3  18   1    2.00    0.91
  -3  18  -1    1.07    0.85
  -3  18  -1    2.66    0.84
   4 -18   1    0.58    0.76
   4 -18   1    0.37    0.29
   4  18   1   -0.40    0.80
  -4  18  -1    0.32    0.75
   4  18   1    0.29    0.29
   4  18   1   -0.39    1.28
   4  18   1    0.22    0.22
   4  18   1    0.65    0.88
   4  18   1   -0.01    0.61
  -4  18  -1   -0.31    1.12
   4  18   1    0.38    0.37
  -4  18  -1    0.35    0.80
   2 -19  -1    0.61    0.88
  -2 -19   1    0.98    0.71
  -2 -19   1    0.36    0.26
   2 -19  -1    0.03    0.27
   2 -19  -1    0.74    1.08
   2  19  -1   -0.20    0.85
   2  19  -1   -1.51    1.08
  -2  19   1   -0.86    1.24
  -2  19   1    1.20    0.72
   2  19  -1    0.00    0.17
   2  19  -1    0.33    1.06
   2  19  -1    1.24    0.96
   2  19  -1   -0.23    0.14
   1 -19  -1   -0.11    0.27
  -1 -19   1    0.13    0.64
  -1 -19   1    0.33    0.26
   1 -19  -1   -1.21    0.80
  -1  19   1    1.25    0.84
  -1  19   1   -1.14    1.18
   1  19  -1    1.02    0.91
  -1  19   1    0.84    0.73
   1  19  -1    0.43    1.19
   1  19  -1    0.00    0.90
   0 -19   1    0.36    0.28
   0 -19   1    0.43    0.68
   0 -19  -1   -0.18    0.26
   0 -19  -1    0.19    0.70
   0  19  -1   -1.12    0.87
   0  19  -1   -1.01    1.06
   0  19   1    0.98    0.69
   0  19   1   -0.87    0.84
   0  19  -1    0.25    0.90
  -1 -19  -1    0.48    0.32
  -1 -19  -1    0.98    0.69
   1 -19   1    0.21    0.82
   1 -19   1    0.91    0.33
  -1  19  -1    3.58    1.35
  -1  19  -1    0.24    0.85
   1  19   1    0.56    0.11
  -1  19  -1   -0.23    0.81
   1  19   1    1.27    0.78
   1  19   1    1.27    1.02
   1  19   1    0.56    0.12
   2 -19   1    0.54    0.78
   2 -19   1    0.32    0.30
  -2 -19  -1    0.07    0.28
  -2 -19  -1   -0.14    0.66
  -2  19  -1   -0.11    0.91
   2  19   1   -0.31    0.36
   2  19   1   -1.02    0.84
  -2  19  -1   -0.30    0.78
   2  19   1    1.73    1.29
   2  19   1   -0.97    0.66
  -2  19  -1   -2.09    1.14
   2  19   1    0.28    0.18
 -14   0   2    1.55    0.78
 -14   0   2    3.18    0.62
  14   0  -2    2.96    0.92
  14   0  -2    3.26    0.40
  14   0  -2    2.41    0.40
 -13   0   2    7.34    1.03
  13   0  -2    8.85    0.81
 -13   0   2   10.30    1.21
  13   0  -2   10.43    0.78
  13   0  -2   10.59    1.34
 -12   0   2    3.73    0.54
  12   0  -2    3.48    0.40
  12   0  -2    2.64    0.35
  12   0  -2    3.10    0.74
 -12   0   2    2.92    0.67
 -11   0   2   -0.37    0.21
  11   0  -2   -0.35    0.39
  11   0  -2    0.15    0.12
 -11   0   2    0.19    0.37
  11   0  -2   -0.01    0.12
  11   0  -2    0.21    0.14
  10   0  -2    9.45    0.70
  10   0  -2    7.19    0.64
  10   0  -2    7.09    0.99
  10   0  -2    7.77    0.88
  10   0  -2    8.60    0.66
 -10   0   2    8.90    0.77
 -10   0   2   10.18    0.96
 -10   0   2    9.77    1.18
   9   0  -2    0.65    0.30
  -9   0   2    0.38    0.41
   9   0  -2    0.70    0.15
   9   0  -2    0.79    0.15
  -9   0   2    0.57    0.20
   9   0  -2    0.41    0.14
  -9   0   2    0.51    0.30
   9   0  -2    0.95    0.37
   8   0  -2   14.89    1.09
   8   0  -2   15.46    1.09
   8   0  -2   15.76    1.30
  -8   0   2   16.87    1.27
  -8   0   2   14.33    1.30
   8   0  -2   15.33    1.06
   8   0  -2   15.18    1.23
  -8   0   2   16.31    1.13
   7   0  -2   38.20    2.72
   7   0  -2   40.48    2.52
  -7   0   2   38.83    2.68
   7   0  -2   37.94    2.65
  -7   0   2   40.58    2.56
   7   0  -2   39.44    2.54
   7   0  -2   38.55    2.50
  -6   0   2   75.37    4.66
  -6   0   2   64.86    4.66
   6   0  -2   70.07    4.48
  -6   0   2   77.11    4.53
   6   0  -2   71.92    4.51
   6   0  -2   65.51    4.49
   6   0  -2   71.48    4.62
   6   0  -2   72.04    4.52
  -6   0   2   78.49    4.49
   6   0  -2   70.21    4.68
   5   0  -2    1.08    0.18
  -5   0   2    1.16    0.14
  -5   0   2    1.18    0.26
  -5   0   2    1.25    0.21
  -5   0   2    1.02    0.17
  -5   0   2    0.95    0.13
   5   0  -2    1.14    0.12
   5   0  -2    0.98    0.21
   5   0  -2    0.84    0.13
   5   0  -2    0.86    0.21
   4   0  -2    1.06    0.10
  -4   0   2    0.96    0.11
   4   0  -2    1.14    0.19
  -4   0   2    0.87    0.20
  -4   0   2    1.09    0.12
   4   0  -2    0.90    0.19
   4   0  -2    1.13    0.13
  -4   0   2    1.16    0.20
   4   0  -2    0.94    0.18
  -4   0   2    0.88    0.17
  -3   0   2  293.91   18.11
   3   0  -2  281.98   18.11
   3   0  -2  297.33   18.12
  -3   0   2  297.00   18.11
   3   0  -2  287.93   18.10
  -3   0   2  296.27   18.11
  -2   0   2   44.60    2.85
   2   0  -2   42.71    2.81
  -2   0   2   44.87    2.77
  -2   0   2   45.67    2.82
   2   0  -2   42.47    2.80
   2   0  -2   44.03    2.73
  -2   0   2   41.60    2.80
   2   0  -2   46.82    2.78
   2   0  -2   44.62    2.85
  -1   0   2   12.83    0.79
   1   0  -2   12.18    0.79
  -1   0   2   11.63    0.81
  -1   0   2   12.55    0.77
   1   0  -2   12.41    0.84
   1   0  -2   11.67    0.77
   1   0  -2   11.18    0.81
  -1   0   2   12.51    0.88
  -1   0   2   10.86    0.82
   1   0  -2   11.38    0.86
   0   0  -2  152.87    9.04
   0   0   2  137.15    9.05
   0   0  -2  143.71    9.05
   0   0   2  149.23    9.08
   0   0   2  145.75    9.03
   0   0  -2  147.05    9.03
   0   0  -2  142.36    9.12
   0   0   2  147.78    9.13
   0   0  -2  147.26    9.07
  -1   0  -2    4.44    0.38
   1   0   2    4.51    0.43
   1   0   2    4.52    0.39
   1   0   2    4.76    0.38
  -1   0  -2    4.91    0.35
   1   0   2    5.06    0.41
  -1   0  -2    4.89    0.39
   1   0   2    5.12    0.36
  -1   0  -2    5.46    0.41
  -1   0  -2    4.81    0.45
  -2   0  -2  142.15    8.70
   2   0   2  139.92    8.72
  -2   0  -2  138.40    8.68
   2   0   2  135.93    8.69
   2   0   2  139.03    8.68
  -2   0  -2  143.56    8.74
   2   0   2  132.68    8.72
  -2   0  -2  140.20    8.63
   2   0   2  138.57    8.72
   2   0   2  142.88    8.64
  -3   0  -2  189.69   11.89
  -3   0  -2  196.60   11.87
   3   0   2  193.69   11.89
  -3   0  -2  184.56   11.91
  -3   0  -2  200.78   11.78
   3   0   2  200.78   11.85
   3   0   2  190.97   11.78
   3   0   2  170.57   11.89
  -3   0  -2  184.21   11.85
   3   0   2  190.99   11.86
  -4   0  -2   38.71    2.47
  -4   0  -2   35.81    2.63
  -4   0  -2   39.01    2.58
   4   0   2   40.69    2.61
   4   0   2   35.81    2.62
  -4   0  -2   39.59    2.58
  -4   0  -2   40.07    2.57
   4   0   2   38.76    2.54
   4   0   2   39.88    2.48
   4   0   2   39.70    2.54
   5   0   2  250.05   14.69
   5   0   2  219.97   14.81
  -5   0  -2  245.99   14.76
  -5   0  -2  235.85   14.63
   5   0   2  247.84   14.69
   5   0   2  234.11   14.71
  -5   0  -2  244.35   14.75
  -5   0  -2  240.95   14.73
  -5   0  -2  206.43   14.83
   5   0   2  236.26   14.79
   6   0   2   11.46    0.84
   6   0   2   11.73    1.02
  -6   0  -2   12.18    0.81
  -6   0  -2   11.08    0.92
   6   0   2   10.82    0.97
  -6   0  -2   11.26    1.05
  -6   0  -2   11.03    0.90
   6   0   2   11.06    0.81
  -6   0  -2   12.27    0.96
   6   0   2   10.88    0.87
   7   0   2  101.08    6.30
  -7   0  -2   91.36    6.42
   7   0   2   96.34    6.31
  -7   0  -2  102.69    6.48
   7   0   2   99.77    6.52
   7   0   2  107.04    6.67
   7   0   2  101.24    6.38
  -7   0  -2  109.67    6.74
  -7   0  -2   96.60    6.35
  -7   0  -2  101.28    6.30
   8   0   2    7.09    0.85
  -8   0  -2    6.26    0.93
   8   0   2    4.89    0.70
  -8   0  -2    6.22    0.47
   8   0   2    5.30    0.47
  -8   0  -2    4.94    0.51
   8   0   2    5.30    0.45
  -8   0  -2    5.24    0.63
   8   0   2    5.17    0.52
  -8   0  -2    5.20    0.60
   9   0   2    3.48    0.72
  -9   0  -2    2.90    0.75
   9   0   2    2.48    0.34
  -9   0  -2    2.83    0.31
   9   0   2    3.37    0.67
  -9   0  -2    2.82    0.49
  -9   0  -2    3.24    0.30
   9   0   2    2.91    0.25
  -9   0  -2    2.23    0.51
   9   0   2    3.15    0.37
  10   0   2   17.85    1.69
 -10   0  -2   16.87    1.47
 -10   0  -2   17.95    1.23
 -10   0  -2   15.12    1.39
  10   0   2   17.18    1.25
 -11   0  -2    5.97    0.55
 -11   0  -2    5.87    0.78
  11   0   2    8.13    1.12
  11   0   2    5.46    0.59
  12   0   2    0.57    0.25
 -12   0  -2    0.27    0.16
  12   0   2    0.47    0.19
 -12   0  -2    0.22    0.51
  12   0   2    1.48    0.74
 -13   0  -2    0.52    0.67
  13   0   2    0.87    0.30
  13   0   2    0.56    0.21
  13   0   2    1.34    0.82
  14  -1  -2    1.81    0.36
 -14  -1   2    2.50    0.59
  14  -1  -2    2.68    0.93
  14  -1  -2    2.96    0.42
 -14  -1   2    2.54    0.77
  14   1  -2    2.41    0.41
 -14   1   2    1.87    0.74
  14   1  -2    2.79    0.38
 -14   1   2    3.23    0.72
  14   1  -2    3.12    0.88
  13  -1  -2    0.06    0.64
  13  -1  -2    0.28    0.19
  13  -1  -2    0.00    0.16
 -13  -1   2   -0.24    0.34
 -13  -1   2    0.43    0.51
  13   1  -2   -0.06    0.17
  13   1  -2    0.33    0.18
 -13   1   2    0.96    0.53
  13   1  -2    1.21    0.68
 -13   1   2    0.19    0.38
  12  -1  -2    9.01    1.24
 -12  -1   2    8.07    0.97
 -12  -1   2    9.62    0.85
  12  -1  -2    8.26    0.70
  12  -1  -2    7.36    0.71
  12   1  -2    8.84    0.71
  12   1  -2   12.11    1.34
  12   1  -2    9.15    0.75
 -12   1   2    9.19    0.85
 -12   1   2    7.29    0.93
  11  -1  -2   10.80    0.84
 -11  -1   2    9.83    1.09
  11  -1  -2    9.21    0.78
 -11  -1   2   11.30    0.92
  11  -1  -2   10.82    0.80
  11  -1  -2   13.37    1.32
  11   1  -2   10.04    0.80
  11   1  -2   12.90    1.32
 -11   1   2    9.64    1.07
 -11   1   2    9.21    0.90
  11   1  -2   10.28    0.84
  11   1  -2   10.54    0.80
 -10  -1   2    2.66    0.40
  10  -1  -2    3.37    0.58
 -10  -1   2    4.33    0.88
 -10  -1   2    2.75    0.56
  10  -1  -2    3.31    0.36
  10  -1  -2    3.69    0.72
  10  -1  -2    3.19    0.32
  10  -1  -2    3.36    0.33
  10   1  -2    4.31    0.61
 -10   1   2    3.52    0.42
  10   1  -2    3.54    0.64
 -10   1   2    2.82    0.55
  10   1  -2    2.71    0.34
  10   1  -2    3.59    0.34
 -10   1   2    2.00    0.69
   9  -1  -2   -0.39    0.26
   9  -1  -2    0.11    0.22
   9  -1  -2    0.06    0.07
   9  -1  -2    0.02    0.06
   9  -1  -2    0.14    0.09
  -9  -1   2    0.12    0.27
  -9  -1   2   -0.06    0.17
  -9  -1   2    0.13    0.40
   9   1  -2    0.11    0.10
   9   1  -2   -0.12    0.19
  -9   1   2   -0.07    0.12
   9   1  -2    0.01    0.09
   9   1  -2    0.12    0.32
   9   1  -2    0.05    0.09
  -9   1   2   -0.46    0.37
  -9   1   2   -0.25    0.16
   8  -1  -2    2.07    0.24
  -8  -1   2    1.99    0.38
  -8  -1   2    1.75    0.42
   8  -1  -2    1.81    0.21
   8  -1  -2    2.05    0.42
  -8  -1   2    1.85    0.28
   8  -1  -2    1.54    0.20
   8  -1  -2    1.72    0.37
  -8   1   2    1.95    0.42
   8   1  -2    1.76    0.21
   8   1  -2    1.42    0.35
  -8   1   2    1.62    0.37
   8   1  -2    1.66    0.20
   8   1  -2    1.93    0.33
   8   1  -2    2.07    0.24
  -8   1   2    2.35    0.27
   7  -1  -2    0.09    0.07
   7  -1  -2    0.04    0.06
  -7  -1   2    0.01    0.10
   7  -1  -2   -0.18    0.17
  -7  -1   2   -0.02    0.12
  -7  -1   2   -0.07    0.20
   7  -1  -2   -0.03    0.15
   7  -1  -2    0.07    0.05
  -7   1   2    0.34    0.10
  -7   1   2   -0.07    0.20
  -7   1   2    0.11    0.08
  -7   1   2    0.07    0.08
  -7   1   2    0.13    0.13
   7   1  -2    0.04    0.06
   7   1  -2    0.16    0.09
   7   1  -2   -0.01    0.12
   7   1  -2   -0.05    0.07
   7   1  -2    0.00    0.18
   6  -1  -2    0.86    0.13
  -6  -1   2    0.82    0.16
   6  -1  -2    1.10    0.19
   6  -1  -2    1.13    0.28
  -6  -1   2    0.52    0.23
  -6  -1   2    0.89    0.14
   6  -1  -2    0.58    0.21
   6  -1  -2    0.93    0.13
   6  -1  -2    0.97    0.12
  -6  -1   2    0.70    0.23
  -6   1   2    0.74    0.13
   6   1  -2    1.27    0.15
   6   1  -2    0.64    0.21
  -6   1   2    0.81    0.24
   6   1  -2    0.84    0.15
   6   1  -2    0.95    0.13
   6   1  -2    0.96    0.25
  -6   1   2    0.87    0.17
  -6   1   2    0.95    0.22
   6   1  -2    1.04    0.14
  -5  -1   2   -0.01    0.08
  -5  -1   2    0.06    0.13
   5  -1  -2    0.01    0.11
   5  -1  -2   -0.13    0.11
  -5  -1   2    0.22    0.12
  -5  -1   2    0.00    0.06
  -5  -1   2    0.11    0.06
   5  -1  -2   -0.01    0.05
   5  -1  -2    0.04    0.04
   5  -1  -2    0.18    0.11
  -5   1   2   -0.04    0.10
   5   1  -2    0.07    0.13
  -5   1   2   -0.18    0.09
   5   1  -2    0.09    0.12
   5   1  -2    0.07    0.10
   5   1  -2    0.02    0.04
   5   1  -2    0.00    0.04
  -5   1   2   -0.02    0.03
  -5   1   2    0.23    0.12
  -5   1   2   -0.01    0.05
   4  -1  -2   89.44    5.45
   4  -1  -2   80.22    5.48
   4  -1  -2   88.60    5.38
   4  -1  -2   84.06    5.44
  -4  -1   2   89.54    5.41
  -4  -1   2   84.85    5.36
  -4  -1   2   93.74    5.39
   4  -1  -2   87.88    5.35
  -4  -1   2   85.35    5.48
  -4  -1   2   85.87    5.48
  -4   1   2   79.78    5.47
   4   1  -2   92.08    5.39
  -4   1   2   89.25    5.45
   4   1  -2   82.41    5.43
  -4   1   2   85.70    5.37
   4   1  -2   84.15    5.34
  -4   1   2   85.81    5.45
  -4   1   2   86.29    5.36
   4   1  -2   80.57    5.47
   4   1  -2   89.10    5.47
  -3  -1   2   87.90    5.69
  -3  -1   2   91.15    5.66
   3  -1  -2   92.71    5.61
  -3  -1   2   87.18    5.60
   3  -1  -2   85.13    5.68
   3  -1  -2   86.94    5.64
  -3  -1   2   85.52    5.66
   3  -1  -2   90.69    5.58
   3  -1  -2   93.27    5.69
   3   1  -2   88.42    5.56
  -3   1   2   91.17    5.57
  -3   1   2   95.11    5.60
   3   1  -2   94.35    5.61
   3   1  -2   95.26    5.67
  -3   1   2   91.79    5.65
  -3   1   2   94.40    5.70
  -3   1   2   80.23    5.67
   3   1  -2   90.49    5.67
  -2  -1   2   -0.07    0.05
  -2  -1   2    0.06    0.07
  -2  -1   2    0.04    0.07
   2  -1  -2    0.03    0.03
  -2  -1   2    0.00    0.03
   2  -1  -2    0.03    0.10
   2  -1  -2    0.03    0.05
   2  -1  -2   -0.11    0.06
   2  -1  -2    0.10    0.05
  -2   1   2   -0.01    0.06
  -2   1   2    0.16    0.10
   2   1  -2    0.01    0.09
  -2   1   2    0.00    0.07
   2   1  -2    0.04    0.04
   2   1  -2   -0.06    0.08
  -2   1   2   -0.02    0.03
   2   1  -2    0.01    0.05
  -2   1   2    0.00    0.03
   2   1  -2    0.04    0.08
   1  -1  -2   51.02    3.08
  -1  -1   2   44.08    2.96
  -1  -1   2   47.85    3.04
  -1  -1   2   48.52    3.05
  -1  -1   2   48.54    2.97
   1  -1  -2   49.40    2.99
   1  -1  -2   47.10    2.97
   1   1  -2   49.15    3.05
  -1   1   2   46.70    2.96
   1   1  -2   51.21    3.06
  -1   1   2   49.69    3.08
   1   1  -2   47.33    2.97
  -1   1   2   43.65    3.02
   1   1  -2   47.84    2.94
  -1   1   2   42.77    2.96
   1   1  -2   44.90    2.97
  -1   1   2   48.14    2.95
   0  -1   2    0.50    0.14
   0  -1   2    0.48    0.13
   0  -1  -2    0.60    0.09
   0  -1   2    0.50    0.08
   0  -1   2    0.57    0.08
   0  -1  -2    0.60    0.17
   0  -1  -2    0.45    0.09
   0  -1  -2    0.57    0.12
   0  -1  -2    0.60    0.08
   0  -1   2    0.50    0.07
   0   1   2    0.47    0.08
   0   1   2    0.48    0.10
   0   1  -2    0.62    0.08
   0   1   2    0.44    0.12
   0   1  -2    0.47    0.09
   0   1   2    0.53    0.16
   0   1  -2    0.59    0.14
   0   1  -2    0.54    0.13
   0   1  -2    0.46    0.08
   0   1   2    0.48    0.10
  -1  -1  -2  125.71    7.68
   1  -1   2  122.51    7.69
  -1  -1  -2  128.73    7.80
   1  -1   2  117.25    7.75
   1  -1   2  118.49    7.71
   1  -1   2  121.81    7.76
  -1  -1  -2  128.03    7.72
   1  -1   2  122.14    7.67
   1  -1   2  116.87    7.69
  -1  -1  -2  123.83    7.70
  -1  -1  -2  122.11    7.74
  -1   1  -2  124.74    7.75
   1   1   2  136.14    7.73
   1   1   2  122.27    7.71
  -1   1  -2  123.94    7.77
   1   1   2  119.20    7.74
   1   1   2  128.09    7.80
  -1   1  -2  124.32    7.70
  -1   1  -2  125.76    7.67
   1   1   2  126.60    7.68
  -2  -1  -2   60.52    3.77
   2  -1   2   57.01    3.80
   2  -1   2   59.81    3.73
   2  -1   2   60.91    3.81
   2  -1   2   60.44    3.84
  -2  -1  -2   60.23    3.79
  -2  -1  -2   59.44    3.73
  -2  -1  -2   59.22    3.84
   2  -1   2   57.34    3.76
   2   1   2   63.63    3.79
   2   1   2   58.24    3.78
  -2   1  -2   59.47    3.78
  -2   1  -2   57.55    3.82
  -2   1  -2   64.55    3.82
  -2   1  -2   58.41    3.72
  -2   1  -2   61.32    3.81
   2   1   2   60.43    3.84
   2   1   2   62.35    3.74
   2   1   2   53.17    3.80
   2   1   2   58.23    3.84
   3  -1   2    7.48    0.63
   3  -1   2    7.15    0.64
  -3  -1  -2    8.05    0.66
  -3  -1  -2    8.12    0.61
  -3  -1  -2    8.14    0.61
   3  -1   2    7.88    0.61
   3  -1   2    8.10    0.54
  -3  -1  -2    7.24    0.53
   3  -1   2    8.08    0.58
   3   1   2    7.60    0.67
  -3   1  -2    7.56    0.63
  -3   1  -2    6.90    0.63
  -3   1  -2    6.94    0.62
  -3   1  -2    6.64    0.58
  -3   1  -2    7.73    0.53
   3   1   2    6.76    0.63
   3   1   2    8.24    0.61
   3   1   2    7.94    0.62
   3   1   2    7.22    0.62
   3   1   2    7.60    0.54
   4  -1   2    1.80    0.30
   4  -1   2    1.34    0.16
   4  -1   2    1.42    0.26
   4  -1   2    1.73    0.24
  -4  -1  -2    1.10    0.30
  -4  -1  -2    0.97    0.25
  -4  -1  -2    1.88    0.25
  -4  -1  -2    1.74    0.24
  -4   1  -2    1.60    0.31
  -4   1  -2    1.63    0.24
   4   1   2    1.52    0.17
   4   1   2    1.46    0.23
   4   1   2    1.87    0.27
  -4   1  -2    1.71    0.16
   4   1   2    1.10    0.28
   4   1   2    1.68    0.27
  -4   1  -2    1.41    0.29
  -4   1  -2    1.92    0.29
   5  -1   2   11.21    0.78
   5  -1   2   11.35    0.93
   5  -1   2   11.38    0.83
   5  -1   2   11.56    0.95
  -5  -1  -2   10.62    0.88
  -5  -1  -2    9.75    0.86
  -5  -1  -2   11.55    0.78
  -5  -1  -2   10.64    0.98
   5  -1   2   10.24    0.82
  -5  -1  -2   11.16    0.88
  -5   1  -2   11.62    0.77
   5   1   2   12.36    1.01
  -5   1  -2   11.24    0.88
   5   1   2   12.10    0.87
  -5   1  -2   11.46    0.88
   5   1   2   11.06    0.86
   5   1   2   11.16    0.97
   5   1   2   10.85    0.78
  -5   1  -2   11.03    0.91
  -5   1  -2    9.52    1.02
   6  -1   2    0.10    0.15
  -6  -1  -2    0.34    0.30
   6  -1   2    0.03    0.09
  -6  -1  -2   -0.18    0.15
  -6  -1  -2    0.30    0.17
   6  -1   2   -0.01    0.07
   6  -1   2   -0.17    0.12
  -6  -1  -2    0.02    0.05
   6  -1   2   -0.18    0.20
  -6  -1  -2    0.05    0.19
   6   1   2    0.06    0.15
   6   1   2   -0.07    0.06
  -6   1  -2    0.29    0.20
  -6   1  -2    0.06    0.05
   6   1   2    0.03    0.11
   6   1   2    0.30    0.23
  -6   1  -2   -0.12    0.13
  -6   1  -2    0.03    0.23
   6   1   2    0.09    0.22
  -6   1  -2    0.13    0.19
   7  -1   2   15.28    1.12
  -7  -1  -2   15.27    1.11
   7  -1   2   15.16    1.32
  -7  -1  -2   15.92    1.18
  -7  -1  -2   17.65    1.51
  -7  -1  -2   16.22    1.28
  -7  -1  -2   15.80    1.25
   7  -1   2   16.31    1.18
   7  -1   2   15.79    1.13
   7  -1   2   20.39    1.49
   7   1   2   20.07    1.53
  -7   1  -2   15.81    1.20
  -7   1  -2   20.71    1.57
   7   1   2   16.03    1.13
   7   1   2   14.52    1.12
  -7   1  -2   16.14    1.25
   7   1   2   15.75    1.31
  -7   1  -2   17.43    1.29
   7   1   2   16.78    1.22
  -7   1  -2   15.15    1.10
   8  -1   2    0.23    0.13
  -8  -1  -2    0.34    0.51
  -8  -1  -2    0.23    0.20
  -8  -1  -2   -0.13    0.18
   8  -1   2    0.12    0.14
   8  -1   2    0.02    0.09
  -8  -1  -2   -0.02    0.07
   8  -1   2   -0.06    0.29
  -8  -1  -2   -0.30    0.15
   8  -1   2   -0.24    0.30
   8   1   2    0.05    0.13
   8   1   2   -0.32    0.33
   8   1   2    0.14    0.09
  -8   1  -2    0.12    0.22
   8   1   2    0.18    0.12
  -8   1  -2    0.11    0.17
  -8   1  -2    0.24    0.26
  -8   1  -2   -0.04    0.06
  -8   1  -2    0.22    0.48
   8   1   2    0.19    0.31
   9  -1   2    2.55    0.58
   9  -1   2    2.65    0.28
   9  -1   2    2.00    0.55
   9  -1   2    2.73    0.35
  -9  -1  -2    3.03    0.49
  -9  -1  -2    3.34    0.33
   9  -1   2    3.81    0.36
  -9  -1  -2    2.31    0.49
  -9  -1  -2    3.35    0.80
  -9   1  -2    3.13    0.35
   9   1   2    2.90    0.34
   9   1   2    2.30    0.55
   9   1   2    2.46    0.37
  -9   1  -2    3.02    0.50
  -9   1  -2    3.04    0.56
  -9   1  -2    2.79    0.30
   9   1   2    2.82    0.68
   9   1   2    2.64    0.24
  -9   1  -2    2.52    0.74
  10  -1   2    4.11    0.83
  10  -1   2    2.57    0.38
 -10  -1  -2    2.17    0.56
 -10  -1  -2    3.55    0.36
  10  -1   2    4.24    0.39
 -10  -1  -2    2.24    0.48
  10   1   2    2.82    0.37
 -10   1  -2    3.13    0.56
 -10   1  -2    4.02    0.98
 -10   1  -2    3.24    0.35
  10   1   2    3.48    0.77
 -10   1  -2    3.47    0.65
  11  -1   2    4.55    0.54
 -11  -1  -2    5.58    0.76
 -11  -1  -2    5.40    0.51
  11  -1   2    7.73    1.05
 -11   1  -2    5.22    0.50
  11   1   2    5.22    0.58
  11   1   2    4.67    1.00
 -11   1  -2    5.25    0.78
 -12  -1  -2    5.58    0.55
  12  -1   2    4.87    0.54
  12  -1   2    7.77    1.18
 -12  -1  -2    4.98    0.91
  12  -1   2    5.47    0.61
  12   1   2    5.41    0.98
  12   1   2    5.86    0.61
 -12   1  -2    3.75    0.79
  12   1   2    5.67    0.56
 -13  -1  -2    1.53    0.72
  13  -1   2    1.78    0.35
  13  -1   2    1.58    0.37
  13   1   2    1.18    0.34
  13   1   2    1.44    0.33
 -13   1  -2    0.71    0.65
  13   1   2    1.51    0.93
  14  -2  -2    0.85    0.25
 -14  -2   2    0.81    0.72
  14  -2  -2    1.34    0.69
  14  -2  -2    0.68    0.26
 -14  -2   2    2.00    0.51
  14   2  -2    1.28    0.34
  14   2  -2    1.30    0.29
 -14   2   2   -0.02    0.61
  14   2  -2    1.25    0.86
  13  -2  -2    4.97    1.06
  13  -2  -2    5.11    0.51
 -13  -2   2    5.39    0.65
 -13  -2   2    4.80    0.83
  13   2  -2    5.26    0.55
  13   2  -2    4.66    0.49
 -13   2   2    5.70    0.89
 -13   2   2    3.73    0.65
  13   2  -2    4.75    1.07
 -12  -2   2    4.62    0.61
  12  -2  -2    6.26    1.02
  12  -2  -2    4.95    0.50
  12  -2  -2    4.83    0.49
 -12  -2   2    4.29    0.83
  12  -2  -2    4.98    0.46
 -12   2   2    4.72    0.62
  12   2  -2    4.46    0.49
  12   2  -2    4.76    0.46
 -12   2   2    3.81    0.77
  12   2  -2    3.78    0.90
  11  -2  -2    2.53    0.35
  11  -2  -2    3.37    0.35
  11  -2  -2    3.15    0.36
  11  -2  -2    4.00    0.82
 -11  -2   2    3.15    0.48
 -11  -2   2    3.47    0.60
  11   2  -2    3.53    0.37
  11   2  -2    4.26    0.81
  11   2  -2    3.86    0.38
  11   2  -2    2.15    0.35
 -11   2   2    4.02    0.65
 -11   2   2    4.15    0.52
  10  -2  -2   49.55    3.25
  10  -2  -2   50.95    3.26
  10  -2  -2   52.13    3.70
  10  -2  -2   50.52    3.28
 -10  -2   2   48.76    3.54
 -10  -2   2   57.75    3.85
 -10  -2   2   53.57    3.35
  10  -2  -2   49.89    3.51
 -10   2   2   50.86    3.36
  10   2  -2   49.70    3.26
 -10   2   2   50.49    3.69
  10   2  -2   46.98    3.29
  10   2  -2   54.40    3.70
  10   2  -2   48.27    3.26
 -10   2   2   52.59    3.52
  10   2  -2   47.56    3.47
   9  -2  -2    0.18    0.09
   9  -2  -2   -0.01    0.30
   9  -2  -2    0.25    0.11
  -9  -2   2    0.13    0.44
  -9  -2   2    0.07    0.28
   9  -2  -2    0.36    0.12
   9  -2  -2    0.67    0.31
   9   2  -2    0.21    0.10
  -9   2   2    0.44    0.31
   9   2  -2    0.25    0.11
   9   2  -2    0.27    0.10
  -9   2   2    0.18    0.13
  -9   2   2    0.48    0.30
   9   2  -2    0.48    0.30
   9   2  -2    0.67    0.37
  -8  -2   2   28.06    2.05
  -8  -2   2   22.38    1.68
   8  -2  -2   25.76    1.84
   8  -2  -2   26.35    1.97
   8  -2  -2   24.97    1.64
   8  -2  -2   23.57    1.63
  -8  -2   2   23.06    1.85
   8  -2  -2   26.53    1.67
  -8   2   2   23.73    1.82
   8   2  -2   28.80    2.01
  -8   2   2   26.51    1.79
   8   2  -2   24.76    1.66
   8   2  -2   24.52    1.81
  -8   2   2   30.30    2.04
   8   2  -2   22.87    1.67
  -8   2   2   23.25    1.59
   8   2  -2   26.49    1.66
  -8   2   2   23.90    1.62
  -7  -2   2   26.39    1.92
  -7  -2   2   25.51    1.66
  -7  -2   2   27.24    1.89
   7  -2  -2   25.80    1.90
  -7  -2   2   24.08    1.72
   7  -2  -2   26.19    1.85
   7  -2  -2   25.66    1.68
   7  -2  -2   28.83    1.70
   7  -2  -2   26.75    1.71
   7   2  -2   27.11    1.70
   7   2  -2   22.97    1.85
   7   2  -2   26.54    1.68
  -7   2   2   27.75    1.86
   7   2  -2   27.18    1.73
  -7   2   2   23.21    1.71
  -7   2   2   22.74    1.88
   7   2  -2   25.68    1.84
  -7   2   2   25.45    1.69
   7   2  -2   25.82    1.70
  -7   2   2   25.41    1.72
  -6  -2   2   47.48    3.21
   6  -2  -2   48.58    3.10
   6  -2  -2   43.90    3.21
  -6  -2   2   46.85    3.06
   6  -2  -2   53.92    3.05
  -6  -2   2   48.28    3.05
   6  -2  -2   48.36    3.10
   6  -2  -2   47.88    3.03
   6   2  -2   47.42    3.07
   6   2  -2   46.22    3.20
   6   2  -2   53.51    3.06
   6   2  -2   49.08    3.18
  -6   2   2   48.33    3.11
   6   2  -2   48.27    3.05
   6   2  -2   48.81    3.07
  -6   2   2   46.81    3.16
  -6   2   2   43.73    3.05
  -6   2   2   45.31    3.20
   5  -2  -2    0.99    0.21
   5  -2  -2    1.06    0.13
   5  -2  -2    0.55    0.18
   5  -2  -2    1.12    0.12
  -5  -2   2    0.59    0.15
  -5  -2   2    0.77    0.12
  -5  -2   2    0.94    0.24
  -5  -2   2    0.65    0.24
  -5  -2   2    0.75    0.12
   5  -2  -2    0.69    0.23
   5   2  -2    0.81    0.21
   5   2  -2    1.08    0.19
  -5   2   2    0.95    0.21
  -5   2   2    0.76    0.11
   5   2  -2    1.29    0.25
   5   2  -2    0.74    0.11
  -5   2   2    0.74    0.11
  -5   2   2    1.48    0.25
   5   2  -2    0.86    0.16
  -5   2   2    0.90    0.21
   5   2  -2    1.23    0.13
  -4  -2   2   17.18    1.33
   4  -2  -2   18.37    1.24
   4  -2  -2   19.48    1.23
   4  -2  -2   18.81    1.36
   4  -2  -2   19.24    1.30
  -4  -2   2   20.17    1.38
  -4  -2   2   19.59    1.25
  -4  -2   2   19.71    1.29
   4  -2  -2   18.78    1.33
  -4   2   2   20.15    1.31
   4   2  -2   20.24    1.26
   4   2  -2   19.54    1.31
  -4   2   2   19.64    1.35
   4   2  -2   19.55    1.34
   4   2  -2   19.21    1.23
  -4   2   2   17.68    1.22
  -4   2   2   17.56    1.23
   4   2  -2   19.01    1.34
  -4   2   2   19.10    1.35
   3  -2  -2    5.34    0.41
  -3  -2   2    6.23    0.42
  -3  -2   2    5.75    0.47
  -3  -2   2    6.25    0.49
   3  -2  -2    5.04    0.50
   3  -2  -2    6.26    0.54
  -3  -2   2    6.00    0.52
   3  -2  -2    5.91    0.40
   3  -2  -2    5.84    0.45
  -3   2   2    6.27    0.41
   3   2  -2    5.13    0.46
  -3   2   2    5.68    0.52
   3   2  -2    6.70    0.39
   3   2  -2    5.75    0.37
   3   2  -2    5.74    0.42
  -3   2   2    4.53    0.47
   3   2  -2    5.58    0.49
   3   2  -2    5.69    0.49
  -3   2   2    5.31    0.45
  -3   2   2    5.65    0.40
  -2  -2   2   25.73    1.71
   2  -2  -2   25.46    1.64
  -2  -2   2   24.67    1.64
  -2  -2   2   25.47    1.60
  -2  -2   2   23.21    1.65
   2  -2  -2   23.42    1.74
   2  -2  -2   25.04    1.63
   2  -2  -2   26.79    1.63
   2   2  -2   27.98    1.73
  -2   2   2   26.57    1.65
  -2   2   2   27.94    1.78
  -2   2   2   26.43    1.63
   2   2  -2   26.16    1.73
   2   2  -2   26.34    1.60
   2   2  -2   25.80    1.76
   2   2  -2   27.28    1.65
  -2   2   2   26.43    1.62
  -2   2   2   23.71    1.71
   2   2  -2   24.12    1.65
   1  -2  -2   24.41    1.45
   1  -2  -2   22.71    1.44
  -1  -2   2   20.06    1.42
   1  -2  -2   22.82    1.42
  -1  -2   2   24.21    1.45
   1  -2  -2   22.54    1.53
   1  -2  -2   22.74    1.57
  -1  -2   2   23.51    1.42
  -1  -2   2   22.33    1.53
  -1  -2   2   22.39    1.55
  -1   2   2   22.80    1.44
   1   2  -2   24.12    1.57
   1   2  -2   24.66    1.42
  -1   2   2   21.08    1.52
  -1   2   2   22.31    1.43
   1   2  -2   22.97    1.45
  -1   2   2   22.52    1.57
   1   2  -2   20.15    1.42
   1   2  -2   22.63    1.54
  -1   2   2   22.57    1.45
   0  -2  -2    0.52    0.10
   0  -2  -2    0.44    0.18
   0  -2   2    0.43    0.15
   0  -2   2    0.35    0.07
   0  -2   2    0.55    0.14
   0  -2  -2    0.41    0.13
   0  -2   2    0.44    0.06
   0  -2  -2    0.53    0.08
   0  -2  -2    0.40    0.06
   0  -2   2    0.41    0.06
   0   2  -2    0.47    0.13
   0   2   2    0.48    0.08
   0   2  -2    0.45    0.08
   0   2   2    0.38    0.10
   0   2   2    0.38    0.13
   0   2   2    0.52    0.17
   0   2   2    0.44    0.07
   0   2  -2    0.70    0.18
   0   2  -2    0.36    0.07
  -1  -2  -2    0.08    0.07
  -1  -2  -2    0.06    0.08
   1  -2   2    0.06    0.06
   1  -2   2    0.02    0.05
  -1  -2  -2    0.10    0.05
   1  -2   2    0.06    0.04
  -1  -2  -2    0.11    0.05
   1  -2   2    0.24    0.12
  -1  -2  -2    0.20    0.15
   1  -2   2    0.08    0.11
   1   2   2    0.12    0.05
   1   2   2    0.07    0.07
   1   2   2    0.03    0.06
  -1   2  -2    0.09    0.06
  -1   2  -2   -0.06    0.09
  -1   2  -2   -0.01    0.03
   1   2   2    0.07    0.07
  -1   2  -2   -0.02    0.05
   1   2   2   -0.03    0.12
  -1   2  -2    0.20    0.11
  -2  -2  -2   65.09    4.11
   2  -2   2   63.88    4.06
  -2  -2  -2   65.44    4.00
   2  -2   2   57.40    4.01
  -2  -2  -2   60.24    4.02
   2  -2   2   64.03    3.97
  -2  -2  -2   61.70    4.06
   2  -2   2   65.45    4.11
   2  -2   2   64.86    3.99
  -2  -2  -2   66.59    3.97
   2   2   2   61.66    4.07
   2   2   2   64.98    4.11
  -2   2  -2   61.01    4.03
   2   2   2   62.50    4.01
   2   2   2   67.99    4.05
  -2   2  -2   62.48    3.96
  -2   2  -2   63.23    4.07
  -2   2  -2   65.66    4.09
  -2   2  -2   64.84    4.01
   2   2   2   61.99    3.97
   3  -2   2   13.07    0.82
  -3  -2  -2   11.62    0.94
  -3  -2  -2   12.44    0.89
   3  -2   2   12.46    0.85
   3  -2   2   12.04    0.95
  -3  -2  -2   12.04    0.82
   3  -2   2   12.30    0.90
  -3  -2  -2   12.71    0.88
   3  -2   2   10.59    0.88
   3   2   2   12.33    0.88
  -3   2  -2   12.21    0.80
   3   2   2   12.34    0.95
   3   2   2   12.57    0.83
  -3   2  -2   11.75    0.87
   3   2   2   11.82    0.93
  -3   2  -2   11.55    0.92
   3   2   2   11.71    0.97
   3   2   2   11.40    0.89
  -3   2  -2   11.79    0.91
  -3   2  -2   12.60    0.94
  -4  -2  -2    9.46    0.65
   4  -2   2   10.08    0.73
   4  -2   2    8.45    0.79
  -4  -2  -2    9.32    0.78
  -4  -2  -2    8.60    0.72
   4  -2   2    8.39    0.75
   4  -2   2    9.42    0.65
   4  -2   2   10.78    0.70
  -4  -2  -2    8.63    0.73
  -4   2  -2    8.98    0.76
  -4   2  -2    9.21    0.75
   4   2   2    9.83    0.78
  -4   2  -2    8.64    0.77
  -4   2  -2    9.47    0.64
  -4   2  -2    8.91    0.72
   4   2   2    7.98    0.75
   4   2   2    9.23    0.66
   4   2   2    9.48    0.84
   4   2   2   10.10    0.75
  -5  -2  -2    5.73    0.42
   5  -2   2    5.24    0.41
   5  -2   2    4.86    0.45
  -5  -2  -2    5.84    0.52
  -5  -2  -2    5.56    0.54
   5  -2   2    6.05    0.61
  -5  -2  -2    5.19    0.50
   5  -2   2    5.51    0.50
   5  -2   2    5.16    0.55
  -5  -2  -2    5.71    0.62
  -5   2  -2    4.89    0.39
  -5   2  -2    5.37    0.53
  -5   2  -2    5.32    0.49
  -5   2  -2    5.04    0.53
   5   2   2    4.88    0.52
   5   2   2    3.92    0.50
   5   2   2    4.81    0.49
   5   2   2    5.25    0.61
  -5   2  -2    5.47    0.59
   5   2   2    5.46    0.43
   6  -2   2    0.49    0.24
  -6  -2  -2    0.70    0.13
  -6  -2  -2    0.29    0.19
   6  -2   2    0.20    0.12
  -6  -2  -2    0.51    0.20
   6  -2   2    0.05    0.16
  -6  -2  -2    0.64    0.31
   6  -2   2    0.57    0.14
  -6  -2  -2    0.58    0.22
   6  -2   2    0.58    0.25
   6   2   2    0.43    0.12
  -6   2  -2    0.36    0.22
   6   2   2    0.40    0.27
  -6   2  -2    0.40    0.23
   6   2   2    0.56    0.25
   6   2   2    0.55    0.19
  -6   2  -2    0.62    0.18
   6   2   2    0.44    0.21
  -6   2  -2    0.38    0.21
  -6   2  -2    0.49    0.11
   6   2   2    0.41    0.23
   7  -2   2   11.21    1.03
  -7  -2  -2   11.22    0.87
  -7  -2  -2   10.79    1.19
  -7  -2  -2   10.39    0.79
  -7  -2  -2   10.68    0.92
   7  -2   2   11.71    0.86
   7  -2   2   11.28    0.85
   7  -2   2   12.77    1.12
   7  -2   2   10.46    0.80
  -7  -2  -2   10.72    0.95
  -7   2  -2   12.01    1.16
   7   2   2   10.07    0.84
   7   2   2   12.38    1.16
  -7   2  -2   11.05    0.92
   7   2   2    9.75    0.88
   7   2   2   11.21    0.82
  -7   2  -2   11.16    0.94
   7   2   2   10.51    0.97
  -7   2  -2   11.53    0.79
  -7   2  -2   10.99    0.95
  -8  -2  -2    0.33    0.22
  -8  -2  -2   -0.42    0.47
  -8  -2  -2    0.26    0.11
  -8  -2  -2    0.31    0.26
   8  -2   2    0.04    0.17
  -8  -2  -2    0.33    0.18
   8  -2   2    0.37    0.35
   8  -2   2   -0.15    0.30
   8  -2   2    0.29    0.12
   8  -2   2    0.03    0.11
   8   2   2    0.01    0.16
   8   2   2    0.49    0.32
   8   2   2    0.17    0.14
  -8   2  -2   -0.07    0.22
  -8   2  -2    0.01    0.24
  -8   2  -2    0.01    0.08
   8   2   2    0.13    0.31
  -8   2  -2    0.56    0.25
  -8   2  -2    0.84    0.51
   8   2   2    0.06    0.09
   9  -2   2   14.87    1.10
   9  -2   2   17.39    1.51
  -9  -2  -2   15.78    1.60
   9  -2   2   15.54    1.15
   9  -2   2   13.30    1.39
  -9  -2  -2   15.93    1.10
  -9  -2  -2   17.42    1.35
   9  -2   2   14.59    1.06
  -9  -2  -2   12.33    1.20
   9   2   2   16.95    1.81
   9   2   2   15.15    1.34
  -9   2  -2   15.29    1.08
   9   2   2   16.59    1.22
   9   2   2   13.66    1.02
  -9   2  -2   17.01    1.15
   9   2   2   16.15    1.03
   9   2   2   14.63    1.11
  -9   2  -2   16.00    1.67
 -10  -2  -2   25.23    1.79
  10  -2   2   31.68    2.30
 -10  -2  -2   25.07    1.97
 -10  -2  -2   28.29    2.09
  10  -2   2   25.55    1.80
  10  -2   2   24.58    1.84
 -10   2  -2   26.43    2.00
  10   2   2   29.14    2.34
 -10   2  -2   30.41    2.44
 -10   2  -2   25.58    1.79
 -10   2  -2   24.05    2.02
  11  -2   2    0.56    0.20
 -11  -2  -2    0.71    0.50
 -11  -2  -2   -0.10    0.11
  11  -2   2    0.31    0.50
  11  -2   2   -0.16    0.13
 -11   2  -2   -0.11    0.12
  11   2   2    0.62    0.65
  11   2   2    0.10    0.18
 -11   2  -2    0.26    0.39
 -12  -2  -2    0.00    0.15
  12  -2   2    0.14    0.16
 -12  -2  -2   -0.01    0.51
  12  -2   2   -0.39    0.63
  12  -2   2   -0.11    0.17
  12   2   2    0.27    0.23
  12   2   2   -0.20    0.15
  12   2   2   -0.38    0.67
 -12   2  -2    0.19    0.45
 -13  -2  -2    1.72    0.76
  13  -2   2    2.64    0.40
  13  -2   2    2.85    0.43
  13   2   2    2.94    0.50
 -13   2  -2    1.35    0.72
  13   2   2    5.21    1.16
 -14  -3   2    0.05    0.53
 -14  -3   2   -0.88    0.38
  14  -3  -2    0.54    0.81
  14  -3  -2    0.72    0.26
  14  -3  -2    0.20    0.25
  14   3  -2    0.09    0.78
 -14   3   2    0.32    0.61
  14   3  -2    0.49    0.26
  14   3  -2    0.24    0.24
  13  -3  -2   -0.19    0.15
 -13  -3   2    0.19    0.60
  13  -3  -2    0.38    0.19
 -13  -3   2    0.56    0.32
  13  -3  -2   -0.57    0.64
  13   3  -2    0.16    0.19
  13   3  -2    0.06    0.17
 -13   3   2   -0.12    0.40
 -13   3   2   -0.24    0.47
  13   3  -2   -0.39    0.65
  12  -3  -2   10.00    1.32
  12  -3  -2   10.52    0.86
  12  -3  -2   10.89    0.83
  12  -3  -2   10.47    0.84
 -12  -3   2   10.93    0.93
 -12  -3   2   11.45    1.25
 -12   3   2   10.10    1.13
  12   3  -2    9.50    0.87
  12   3  -2   10.87    0.84
  12   3  -2   12.98    1.36
  11  -3  -2   17.01    1.58
  11  -3  -2   14.52    1.06
  11  -3  -2   13.52    1.07
 -11  -3   2   13.44    1.12
 -11  -3   2   10.76    1.31
  11   3  -2   16.64    1.09
  11   3  -2   15.17    1.11
  11   3  -2   15.28    1.52
 -11   3   2   13.35    1.30
 -11   3   2   14.70    1.17
 -10  -3   2    4.57    0.90
  10  -3  -2    3.05    0.34
 -10  -3   2    2.23    0.36
  10  -3  -2    3.16    0.33
  10  -3  -2    3.21    0.32
  10  -3  -2    2.88    0.60
  10   3  -2    3.01    0.34
 -10   3   2    3.96    0.77
  10   3  -2    3.05    0.68
  10   3  -2    3.05    0.40
 -10   3   2    3.53    0.59
 -10   3   2    3.17    0.43
  10   3  -2    2.65    0.32
  10   3  -2    3.90    0.58
   9  -3  -2   40.96    2.70
  -9  -3   2   44.95    3.17
   9  -3  -2   42.93    2.69
   9  -3  -2   42.69    2.92
   9  -3  -2   48.84    3.14
  -9  -3   2   41.52    2.96
   9  -3  -2   41.60    2.67
   9   3  -2   36.96    2.71
  -9   3   2   39.98    2.66
  -9   3   2   42.12    3.08
  -9   3   2   42.39    2.90
  -9   3   2   41.18    2.63
   9   3  -2   42.69    2.70
   9   3  -2   37.17    2.85
  -9   3   2   41.29    2.76
   9   3  -2   41.01    2.69
   8  -3  -2    4.45    0.39
  -8  -3   2    3.98    0.58
   8  -3  -2    4.44    0.38
   8  -3  -2    3.59    0.35
  -8  -3   2    4.31    0.74
   8  -3  -2    5.54    0.66
  -8  -3   2    4.07    0.41
   8  -3  -2    3.80    0.54
   8   3  -2    4.98    0.39
  -8   3   2    3.48    0.38
   8   3  -2    4.57    0.38
   8   3  -2    4.48    0.54
  -8   3   2    5.01    0.56
  -8   3   2    4.49    0.47
   8   3  -2    4.59    0.41
   8   3  -2    4.29    0.65
   8   3  -2    3.81    0.37
  -8   3   2    4.54    0.42
  -8   3   2    5.42    0.74
   7  -3  -2    3.00    0.40
   7  -3  -2    2.56    0.26
   7  -3  -2    2.70    0.40
  -7  -3   2    2.57    0.45
  -7  -3   2    2.62    0.29
   7  -3  -2    3.03    0.30
   7  -3  -2    3.03    0.28
  -7  -3   2    2.52    0.48
  -7   3   2    3.14    0.33
   7   3  -2    3.03    0.42
  -7   3   2    2.87    0.42
   7   3  -2    3.03    0.28
   7   3  -2    2.63    0.32
   7   3  -2    2.56    0.29
   7   3  -2    2.68    0.28
  -7   3   2    2.96    0.38
  -7   3   2    3.22    0.30
   7   3  -2    2.31    0.42
  -7   3   2    2.64    0.39
   6  -3  -2   20.66    1.65
  -6  -3   2   23.71    1.53
  -6  -3   2   20.83    1.48
  -6  -3   2   22.63    1.67
  -6  -3   2   18.97    1.64
   6  -3  -2   23.58    1.49
   6  -3  -2   21.73    1.46
   6  -3  -2   22.68    1.48
   6   3  -2   21.29    1.63
   6   3  -2   24.33    1.54
   6   3  -2   25.56    1.52
  -6   3   2   19.53    1.62
   6   3  -2   22.54    1.48
   6   3  -2   24.18    1.64
  -6   3   2   23.03    1.49
  -6   3   2   24.75    1.61
   6   3  -2   22.05    1.49
  -6   3   2   23.24    1.60
  -5  -3   2    9.10    0.89
  -5  -3   2   11.71    0.92
   5  -3  -2   12.36    0.77
  -5  -3   2   11.11    0.78
  -5  -3   2   12.78    0.84
   5  -3  -2    9.82    0.90
   5  -3  -2   10.98    0.76
   5  -3  -2   11.93    0.88
   5  -3  -2    9.92    0.84
  -5   3   2   10.44    0.90
   5   3  -2   11.41    0.90
   5   3  -2   11.41    0.77
   5   3  -2   10.59    0.83
  -5   3   2   10.14    0.88
   5   3  -2   11.70    0.77
  -5   3   2   11.03    0.85
  -5   3   2   11.16    0.75
   5   3  -2   11.03    0.88
   5   3  -2   11.61    0.79
  -5   3   2   11.46    0.77
   4  -3  -2   37.62    2.47
  -4  -3   2   35.74    2.54
  -4  -3   2   38.42    2.41
  -4  -3   2   33.26    2.50
   4  -3  -2   38.40    2.55
  -4  -3   2   36.82    2.47
   4  -3  -2   37.68    2.40
   4  -3  -2   36.99    2.52
   4  -3  -2   39.43    2.40
  -4   3   2   38.23    2.39
   4   3  -2   37.46    2.51
   4   3  -2   40.36    2.49
  -4   3   2   42.89    2.39
   4   3  -2   37.10    2.42
  -4   3   2   38.57    2.46
   4   3  -2   35.43    2.39
  -4   3   2   39.69    2.54
  -4   3   2   37.07    2.54
   4   3  -2   38.18    2.37
   4   3  -2   35.84    2.49
   3  -3  -2    6.34    0.41
  -3  -3   2    4.68    0.46
  -3  -3   2    6.33    0.50
   3  -3  -2    5.17    0.52
   3  -3  -2    5.52    0.40
   3  -3  -2    4.55    0.50
   3  -3  -2    4.92    0.43
  -3  -3   2    5.83    0.41
  -3  -3   2    6.23    0.54
  -3   3   2    5.69    0.51
   3   3  -2    4.98    0.55
   3   3  -2    6.45    0.50
  -3   3   2    5.79    0.55
   3   3  -2    5.81    0.47
  -3   3   2    5.36    0.43
   3   3  -2    5.75    0.42
  -3   3   2    5.87    0.40
  -3   3   2    5.95    0.41
   3   3  -2    5.42    0.38
   3   3  -2    5.35    0.50
  -2  -3   2    0.53    0.06
   2  -3  -2    0.43    0.14
   2  -3  -2    0.57    0.08
   2  -3  -2    0.57    0.09
  -2  -3   2    0.24    0.15
  -2  -3   2    0.61    0.08
   2  -3  -2    0.51    0.09
   2  -3  -2    0.71    0.19
  -2  -3   2    0.46    0.11
  -2  -3   2    0.57    0.17
   2   3  -2    0.40    0.17
   2   3  -2    0.69    0.18
  -2   3   2    0.96    0.23
  -2   3   2    0.57    0.09
   2   3  -2    0.53    0.10
   2   3  -2    0.58    0.16
  -2   3   2    0.44    0.09
  -2   3   2    0.50    0.07
  -2   3   2    0.64    0.18
   2   3  -2    0.63    0.07
   2   3  -2    0.44    0.09
   1  -3  -2    0.49    0.07
  -1  -3   2    0.30    0.16
   1  -3  -2    0.62    0.09
   1  -3  -2    0.58    0.17
  -1  -3   2    0.49    0.07
   1  -3  -2    0.41    0.17
  -1  -3   2    0.44    0.07
   1  -3  -2    0.67    0.08
  -1  -3   2    0.50    0.16
  -1   3   2    0.60    0.09
  -1   3   2    0.51    0.18
   1   3  -2    0.66    0.07
  -1   3   2    0.59    0.06
  -1   3   2    0.26    0.13
   1   3  -2    0.64    0.09
   1   3  -2    0.42    0.14
  -1   3   2    0.61    0.08
   1   3  -2    0.53    0.06
   1   3  -2    0.47    0.16
   1   3  -2    0.54    0.07
   0  -3  -2   20.73    1.55
   0  -3  -2   22.63    1.41
   0  -3   2   21.63    1.58
   0  -3  -2   24.74    1.63
   0  -3   2   23.73    1.45
   0  -3   2   22.24    1.45
   0  -3  -2   23.36    1.45
   0   3  -2   23.13    1.57
   0   3   2   23.38    1.49
   0   3  -2   23.12    1.45
   0   3  -2   23.31    1.45
   0   3   2   21.60    1.56
   0   3  -2   22.75    1.59
   0   3   2   21.42    1.45
   0   3   2   23.10    1.46
   1  -3   2   49.17    3.11
  -1  -3  -2   44.73    3.03
  -1  -3  -2   47.62    2.99
   1  -3   2   48.44    3.00
   1  -3   2   46.45    2.99
   1  -3   2   47.97    2.99
   1  -3   2   46.42    3.14
  -1  -3  -2   47.65    3.16
  -1  -3  -2   48.30    2.99
  -1   3  -2   50.43    3.14
  -1   3  -2   43.15    3.00
  -1   3  -2   51.56    3.02
   1   3   2   47.67    3.05
   1   3   2   46.08    3.00
   1   3   2   46.14    3.11
   1   3   2   48.73    2.99
  -1   3  -2   49.54    2.99
   1   3   2   47.93    3.17
  -1   3  -2   50.04    3.12
  -2  -3  -2   13.56    0.93
   2  -3   2   14.65    1.00
   2  -3   2   13.38    0.89
  -2  -3  -2   13.81    0.90
   2  -3   2   12.46    0.90
  -2  -3  -2   13.27    0.87
   2  -3   2   13.83    0.87
   2  -3   2   12.68    1.01
  -2  -3  -2   13.65    1.04
  -2  -3  -2   13.40    0.98
  -2   3  -2   12.69    0.98
   2   3   2   13.11    0.88
   2   3   2   12.32    1.02
  -2   3  -2   11.88    0.91
   2   3   2   12.69    0.90
  -2   3  -2   13.16    0.86
  -2   3  -2   13.05    0.90
   2   3   2   13.30    0.95
  -2   3  -2   12.67    0.99
   2   3   2   12.91    1.00
  -3  -3  -2    2.00    0.36
  -3  -3  -2    2.18    0.26
   3  -3   2    1.78    0.35
   3  -3   2    2.20    0.22
   3  -3   2    1.85    0.28
  -3  -3  -2    2.55    0.26
  -3  -3  -2    2.12    0.20
   3  -3   2    2.08    0.19
   3  -3   2    1.61    0.24
  -3   3  -2    2.28    0.24
   3   3   2    2.00    0.34
  -3   3  -2    2.16    0.31
   3   3   2    1.95    0.31
   3   3   2    1.95    0.20
  -3   3  -2    2.15    0.18
   3   3   2    2.30    0.26
   3   3   2    1.81    0.25
   3   3   2    2.31    0.35
  -3   3  -2    2.36    0.31
  -3   3  -2    2.18    0.30
   4  -3   2   13.25    0.92
  -4  -3  -2   13.65    0.97
   4  -3   2   12.80    1.17
  -4  -3  -2   14.37    0.98
  -4  -3  -2   13.36    0.89
   4  -3   2   12.59    0.88
   4  -3   2   12.77    0.99
  -4  -3  -2   11.13    1.01
   4  -3   2   13.80    1.00
  -4   3  -2   13.61    1.01
  -4   3  -2   12.62    1.01
   4   3   2   12.09    1.07
   4   3   2   15.15    1.01
  -4   3  -2   12.67    1.02
  -4   3  -2   12.67    1.02
  -4   3  -2   13.03    0.87
   4   3   2   13.37    1.04
   4   3   2   13.16    1.12
   4   3   2   12.78    0.97
   4   3   2   11.82    0.92
   5  -3   2   20.32    1.40
  -5  -3  -2   21.25    1.54
  -5  -3  -2   21.67    1.52
  -5  -3  -2   23.34    1.52
   5  -3   2   19.23    1.52
   5  -3   2   22.87    1.63
   5  -3   2   22.50    1.45
   5  -3   2   22.95    1.51
  -5  -3  -2   20.63    1.41
  -5   3  -2   22.71    1.54
  -5   3  -2   22.31    1.59
   5   3   2   21.79    1.52
  -5   3  -2   20.96    1.56
   5   3   2   20.79    1.55
  -5   3  -2   20.94    1.49
  -5   3  -2   21.44    1.39
   5   3   2   20.12    1.41
   5   3   2   20.65    1.60
   5   3   2   19.54    1.56
   5   3   2   20.14    1.63
  -6  -3  -2   46.19    2.86
  -6  -3  -2   46.60    3.00
  -6  -3  -2   45.38    2.97
   6  -3   2   43.25    2.89
   6  -3   2   47.11    3.13
   6  -3   2   41.83    3.01
  -6  -3  -2   38.52    2.95
   6  -3   2   47.64    2.94
   6  -3   2   45.43    2.85
  -6   3  -2   42.02    2.96
  -6   3  -2   47.03    2.84
   6   3   2   46.89    3.15
   6   3   2   45.92    3.00
   6   3   2   45.81    2.98
  -6   3  -2   43.01    3.07
   6   3   2   43.07    2.87
  -6   3  -2   46.44    3.04
   6   3   2   43.86    2.97
  -6   3  -2   45.75    2.97
   6   3   2   38.87    3.01
  -7  -3  -2    4.62    0.52
   7  -3   2    4.67    0.47
   7  -3   2    5.16    0.45
   7  -3   2    4.89    0.41
  -7  -3  -2    5.47    0.59
  -7  -3  -2    4.87    0.40
  -7  -3  -2    3.90    0.51
   7  -3   2    3.96    0.62
   7  -3   2    5.09    0.64
   7   3   2    4.78    0.50
   7   3   2    3.92    0.65
   7   3   2    4.83    0.51
  -7   3  -2    4.37    0.57
  -7   3  -2    4.63    0.50
  -7   3  -2    4.02    0.37
   7   3   2    4.38    0.41
   7   3   2    5.04    0.69
  -7   3  -2    2.91    0.52
  -7   3  -2    5.18    0.74
   7   3   2    3.77    0.54
  -8  -3  -2    8.29    0.75
   8  -3   2   10.56    1.01
   8  -3   2    7.42    0.89
   8  -3   2    9.51    0.72
   8  -3   2    7.74    0.71
  -8  -3  -2    8.72    0.67
   8  -3   2    8.45    0.66
  -8  -3  -2    9.93    1.16
  -8  -3  -2    8.63    0.82
  -8  -3  -2    8.87    0.86
  -8   3  -2    8.31    0.81
   8   3   2    8.05    0.67
   8   3   2   10.29    1.10
  -8   3  -2    8.40    0.81
   8   3   2    8.69    0.78
   8   3   2    7.62    0.71
   8   3   2    7.36    0.84
   8   3   2    9.99    1.02
  -8   3  -2    8.09    0.85
  -8   3  -2    8.36    0.64
  -9  -3  -2   10.68    1.00
   9  -3   2   11.75    0.92
   9  -3   2   11.00    1.23
  -9  -3  -2   12.73    0.96
   9  -3   2   14.40    1.30
  -9  -3  -2   13.10    1.13
   9  -3   2   11.07    0.87
   9  -3   2   10.78    0.88
  -9  -3  -2   13.25    1.49
   9   3   2   10.97    1.22
  -9   3  -2   10.91    1.32
   9   3   2   14.44    1.35
  -9   3  -2   12.66    1.00
   9   3   2   10.91    0.89
  -9   3  -2   11.56    0.85
  -9   3  -2   12.78    1.12
   9   3   2   11.50    0.84
   9   3   2   11.77    0.99
   9   3   2   11.39    0.86
  -9   3  -2    9.69    0.99
   9   3   2   11.10    1.12
  10  -3   2    0.98    0.55
 -10  -3  -2    0.96    0.41
  10  -3   2    0.91    0.23
 -10  -3  -2    0.66    0.33
  10  -3   2    0.68    0.20
 -10  -3  -2    0.92    0.22
 -10   3  -2    1.96    0.83
 -10   3  -2    0.92    0.30
  10   3   2    0.87    0.62
 -10   3  -2    0.34    0.33
 -10   3  -2    0.94    0.18
 -10   3  -2    0.85    0.40
  10   3   2    0.26    0.29
 -10   3  -2    0.83    0.30
  11  -3   2    3.54    0.86
 -11  -3  -2    5.54    0.84
  11  -3   2    4.07    0.43
  11  -3   2    4.62    0.50
  11  -3   2    5.29    0.55
 -11  -3  -2    3.98    0.44
  11   3   2    4.48    0.99
 -11   3  -2    4.19    0.44
  11   3   2    4.06    0.54
 -11   3  -2    3.15    0.70
  12  -3   2    1.71    0.75
 -12  -3  -2    0.73    0.55
  12  -3   2    0.79    0.24
  12  -3   2    0.71    0.26
 -12  -3  -2    0.79    0.20
  12   3   2    1.57    0.79
  12   3   2    0.87    0.26
  12   3   2    0.76    0.32
 -12   3  -2    0.30    0.38
 -13  -3  -2    0.44    0.63
  13  -3   2    0.41    0.25
  13  -3   2    0.37    0.24
 -13   3  -2    0.69    0.45
  13   3   2    1.30    0.89
  13   3   2    0.38    0.25
  13   3   2    0.60    0.29
 -14  -4   2    1.89    0.51
  14  -4  -2    2.07    0.37
 -14  -4   2    1.52    0.83
  14  -4  -2    1.30    0.33
  14  -4  -2    1.70    0.94
  14   4  -2    2.02    0.92
 -14   4   2    1.17    0.73
  14   4  -2    1.66    0.38
  14   4  -2    1.68    0.39
 -13  -4   2    3.80    0.89
  13  -4  -2    4.72    0.51
  13  -4  -2    4.35    0.50
 -13  -4   2    5.16    0.65
  13  -4  -2    5.12    1.11
  13   4  -2    4.34    0.49
 -13   4   2    5.24    0.90
  13   4  -2    4.34    0.52
  13   4  -2    3.95    0.93
  12  -4  -2    0.02    0.15
  12  -4  -2    0.28    0.18
 -12  -4   2   -0.88    0.46
  12  -4  -2    0.35    0.18
  12  -4  -2    1.20    0.64
 -12  -4   2   -0.30    0.30
 -12   4   2    0.26    0.35
  12   4  -2    0.29    0.55
  12   4  -2    0.19    0.16
  12   4  -2    0.00    0.14
 -12   4   2    0.29    0.43
  11  -4  -2    0.28    0.15
  11  -4  -2    0.37    0.17
  11  -4  -2   -0.11    0.48
  11  -4  -2    0.50    0.16
 -11  -4   2    0.25    0.23
 -11  -4   2    0.57    0.51
  11   4  -2    0.39    0.17
 -11   4   2    0.66    0.29
 -11   4   2    0.24    0.34
  11   4  -2    0.19    0.16
  11   4  -2    0.35    0.37
  10  -4  -2   10.95    0.86
  10  -4  -2   11.04    0.84
  10  -4  -2   11.38    1.13
  10  -4  -2   13.94    1.36
 -10  -4   2   10.88    1.16
 -10  -4   2   14.00    1.38
 -10  -4   2   11.60    0.93
  10  -4  -2   11.73    0.87
  10   4  -2   14.22    1.48
 -10   4   2   12.90    1.12
  10   4  -2   12.07    0.90
  10   4  -2   10.92    0.86
 -10   4   2   11.73    0.88
  10   4  -2   11.32    1.10
  10   4  -2   11.40    0.90
 -10   4   2   11.12    0.82
 -10   4   2   11.11    0.94
 -10   4   2   11.65    1.33
   9  -4  -2    5.65    0.78
  -9  -4   2    5.04    0.49
   9  -4  -2    4.69    0.41
   9  -4  -2    6.20    0.47
   9  -4  -2    4.82    0.44
   9  -4  -2    4.12    0.65
  -9  -4   2    5.65    0.92
  -9  -4   2    6.16    0.75
   9   4  -2    5.88    0.66
  -9   4   2    5.28    0.52
   9   4  -2    4.60    0.77
  -9   4   2    4.61    0.62
  -9   4   2    5.57    0.57
  -9   4   2    4.80    0.47
   9   4  -2    4.98    0.45
   9   4  -2    5.18    0.45
   9   4  -2    4.39    0.46
   9   4  -2    4.45    0.46
  -9   4   2    5.32    0.81
   9   4  -2    4.91    0.45
   8  -4  -2    7.44    0.54
   8  -4  -2    6.59    0.53
  -8  -4   2    8.30    0.97
   8  -4  -2    7.06    0.51
   8  -4  -2    6.89    0.80
  -8  -4   2    5.09    0.68
   8  -4  -2    6.92    0.72
  -8  -4   2    6.81    0.56
   8   4  -2    7.00    0.60
   8   4  -2    6.90    0.54
  -8   4   2    5.85    0.55
   8   4  -2    7.56    0.58
  -8   4   2    5.57    0.65
  -8   4   2    5.97    0.58
  -8   4   2    7.07    0.70
   8   4  -2    6.82    0.82
  -8   4   2    7.55    0.86
   8   4  -2    5.88    0.55
   8   4  -2    7.04    0.58
   8   4  -2    5.50    0.66
   7  -4  -2    0.30    0.08
   7  -4  -2    0.21    0.07
   7  -4  -2    0.20    0.22
   7  -4  -2    0.33    0.10
  -7  -4   2    0.04    0.24
  -7  -4   2   -0.27    0.21
  -7  -4   2    0.13    0.09
   7  -4  -2   -0.08    0.20
  -7   4   2   -0.13    0.23
   7   4  -2    0.15    0.10
  -7   4   2    0.28    0.18
   7   4  -2    0.25    0.23
   7   4  -2    0.32    0.22
  -7   4   2    0.46    0.28
   7   4  -2    0.02    0.07
  -7   4   2    0.30    0.19
   7   4  -2    0.20    0.11
  -7   4   2    0.06    0.09
   7   4  -2    0.11    0.17
  -6  -4   2   13.26    1.03
   6  -4  -2   14.10    0.94
   6  -4  -2   15.45    0.98
  -6  -4   2   13.15    0.96
  -6  -4   2   12.73    1.15
   6  -4  -2   15.26    1.12
   6  -4  -2   12.41    1.13
   6  -4  -2   15.23    0.97
  -6  -4   2   15.20    1.18
   6   4  -2   13.67    1.11
   6   4  -2   13.07    1.09
   6   4  -2   14.33    0.99
   6   4  -2   14.09    0.99
   6   4  -2   13.99    0.97
  -6   4   2   14.09    1.07
   6   4  -2   14.89    1.05
  -6   4   2   13.89    0.98
  -6   4   2   14.23    1.06
  -6   4   2   15.88    1.14
  -6   4   2   13.13    1.13
  -5  -4   2    9.59    0.91
   5  -4  -2   11.68    0.88
   5  -4  -2   10.70    0.92
   5  -4  -2   11.16    0.76
   5  -4  -2   11.20    0.78
  -5  -4   2   11.38    0.86
  -5  -4   2   11.83    0.96
   5  -4  -2   11.17    0.94
   5   4  -2   12.36    0.93
  -5   4   2   12.11    0.76
   5   4  -2   11.47    0.87
   5   4  -2   10.66    0.78
  -5   4   2    9.22    0.89
   5   4  -2   10.25    0.89
   5   4  -2   10.97    0.75
  -5   4   2   10.31    0.92
   5   4  -2   11.54    0.81
  -5   4   2   11.57    0.78
   5   4  -2   11.50    0.80
  -5   4   2   12.05    0.87
   4  -4  -2   60.30    3.97
   4  -4  -2   57.19    4.04
  -4  -4   2   61.17    3.99
  -4  -4   2   60.49    4.07
  -4  -4   2   62.88    3.90
   4  -4  -2   61.43    3.90
   4  -4  -2   59.19    4.04
   4  -4  -2   66.54    3.89
  -4  -4   2   57.67    4.01
   4   4  -2   60.53    4.00
   4   4  -2   63.69    3.90
   4   4  -2   62.38    3.99
   4   4  -2   61.72    4.03
  -4   4   2   65.31    3.90
  -4   4   2   60.90    3.95
   4   4  -2   63.49    3.87
  -4   4   2   69.90    3.87
  -4   4   2   59.81    4.03
  -4   4   2   61.03    4.07
   4   4  -2   60.47    3.91
  -3  -4   2    2.84    0.23
   3  -4  -2    2.75    0.37
   3  -4  -2    2.88    0.28
  -3  -4   2    2.83    0.21
   3  -4  -2    2.78    0.22
  -3  -4   2    2.47    0.30
  -3  -4   2    2.39    0.31
   3  -4  -2    2.76    0.36
   3  -4  -2    2.50    0.23
  -3   4   2    2.52    0.25
   3   4  -2    2.62    0.24
   3   4  -2    2.93    0.21
  -3   4   2    2.49    0.20
  -3   4   2    1.97    0.31
   3   4  -2    2.73    0.32
   3   4  -2    2.23    0.37
   3   4  -2    2.84    0.29
  -3   4   2    2.27    0.38
   3   4  -2    2.40    0.31
  -3   4   2    2.59    0.23
  -2  -4   2    6.68    0.44
  -2  -4   2    6.99    0.62
  -2  -4   2    6.13    0.45
   2  -4  -2    5.75    0.60
   2  -4  -2    6.72    0.59
   2  -4  -2    6.72    0.45
   2  -4  -2    5.74    0.46
   2  -4  -2    6.56    0.47
  -2  -4   2    7.90    0.60
  -2   4   2    6.17    0.56
  -2   4   2    7.46    0.66
  -2   4   2    6.42    0.45
  -2   4   2    6.45    0.44
   2   4  -2    6.78    0.46
   2   4  -2    5.98    0.47
   2   4  -2    6.28    0.44
  -2   4   2    6.75    0.47
   2   4  -2    5.70    0.48
   2   4  -2    5.93    0.56
   2   4  -2    6.64    0.61
  -1  -4   2   11.68    0.85
  -1  -4   2   10.65    0.87
  -1  -4   2   10.83    0.71
   1  -4  -2   10.82    0.70
   1  -4  -2   11.26    0.73
   1  -4  -2   10.99    0.89
   1  -4  -2   10.02    0.83
  -1  -4   2   10.81    0.71
  -1   4   2   11.92    0.92
  -1   4   2    9.38    0.82
   1   4  -2    9.94    0.85
   1   4  -2   10.11    0.70
   1   4  -2   11.27    0.72
   1   4  -2    9.38    0.70
  -1   4   2   10.64    0.68
   1   4  -2   11.27    0.70
  -1   4   2    9.97    0.70
  -1   4   2   10.75    0.72
   1   4  -2   10.73    0.83
   0  -4   2    3.61    0.38
   0  -4   2    2.97    0.36
   0  -4   2    2.77    0.22
   0  -4  -2    2.86    0.37
   0  -4  -2    3.00    0.22
   0  -4   2    2.47    0.20
   0  -4  -2    3.09    0.25
   0  -4   2    3.05    0.23
   0  -4  -2    2.36    0.32
   0   4  -2    2.69    0.23
   0   4   2    2.53    0.39
   0   4  -2    2.56    0.20
   0   4  -2    2.64    0.36
   0   4   2    2.96    0.24
   0   4  -2    3.19    0.35
   0   4   2    2.64    0.22
   0   4   2    2.86    0.35
   0   4  -2    2.93    0.23
   1  -4   2    0.14    0.06
  -1  -4  -2   -0.07    0.14
   1  -4   2    0.09    0.12
  -1  -4  -2    0.04    0.04
   1  -4   2    0.17    0.13
   1  -4   2    0.07    0.05
  -1  -4  -2   -0.12    0.09
   1  -4   2    0.06    0.04
  -1  -4  -2    0.00    0.05
  -1   4  -2   -0.11    0.10
  -1   4  -2    0.13    0.13
   1   4   2    0.08    0.08
  -1   4  -2    0.01    0.05
   1   4   2    0.30    0.19
   1   4   2    0.16    0.13
   1   4   2    0.13    0.06
  -1   4  -2    0.16    0.06
   1   4   2    0.01    0.05
  -1   4  -2    0.06    0.04
   1   4   2    0.10    0.04
   2  -4   2    0.74    0.14
  -2  -4  -2    0.99    0.11
   2  -4   2    1.71    0.26
   2  -4   2    1.04    0.11
  -2  -4  -2    0.90    0.20
  -2  -4  -2    0.74    0.14
   2  -4   2    0.95    0.12
   2  -4   2    0.59    0.21
  -2  -4  -2    1.18    0.17
  -2  -4  -2    0.83    0.25
   2   4   2    0.72    0.16
   2   4   2    0.89    0.14
  -2   4  -2    1.05    0.24
   2   4   2    0.67    0.20
  -2   4  -2    0.84    0.10
  -2   4  -2    0.71    0.12
  -2   4  -2    0.85    0.16
   2   4   2    0.95    0.12
   2   4   2    1.08    0.28
  -2   4  -2    0.90    0.22
  -3  -4  -2    5.53    0.49
  -3  -4  -2    6.30    0.64
   3  -4   2    6.67    0.58
   3  -4   2    6.31    0.44
   3  -4   2    5.48    0.49
  -3  -4  -2    6.19    0.45
   3  -4   2    6.20    0.51
   3  -4   2    4.77    0.60
  -3  -4  -2    5.55    0.50
  -3  -4  -2    7.20    0.64
   3   4   2    6.24    0.46
  -3   4  -2    6.21    0.57
  -3   4  -2    6.63    0.49
   3   4   2    6.43    0.49
  -3   4  -2    5.64    0.66
   3   4   2    6.11    0.59
   3   4   2    5.85    0.59
   3   4   2    5.06    0.59
  -3   4  -2    5.37    0.50
  -3   4  -2    5.95    0.42
   3   4   2    6.72    0.73
   4  -4   2   13.52    0.98
   4  -4   2   12.98    1.04
   4  -4   2   14.50    0.95
  -4  -4  -2   14.89    1.04
   4  -4   2   14.15    1.09
  -4  -4  -2   14.01    1.13
   4  -4   2   14.46    1.17
  -4  -4  -2   14.26    0.96
   4   4   2   14.66    1.06
  -4   4  -2   15.23    1.02
  -4   4  -2   14.15    1.11
  -4   4  -2   12.67    1.05
   4   4   2   14.04    0.97
  -4   4  -2   14.30    1.10
   4   4   2   13.73    1.03
  -4   4  -2   14.53    0.93
   4   4   2   12.86    1.15
   4   4   2   13.33    1.12
   4   4   2   14.12    1.14
   5  -4   2   -0.04    0.13
   5  -4   2    0.03    0.19
   5  -4   2    0.04    0.20
   5  -4   2    0.16    0.07
  -5  -4  -2    0.23    0.09
   5  -4   2    0.10    0.09
  -5  -4  -2    0.32    0.25
  -5  -4  -2    0.25    0.13
  -5  -4  -2    0.41    0.18
   5   4   2    0.19    0.07
   5   4   2    0.29    0.19
  -5   4  -2    0.20    0.20
  -5   4  -2    0.10    0.20
  -5   4  -2    0.37    0.19
   5   4   2    0.13    0.17
  -5   4  -2    0.10    0.06
   5   4   2    0.50    0.22
   5   4   2    0.29    0.18
  -5   4  -2    0.26    0.12
   5   4   2    0.02    0.12
   6  -4   2    3.89    0.47
  -6  -4  -2    4.08    0.52
   6  -4   2    4.63    0.54
  -6  -4  -2    4.16    0.49
  -6  -4  -2    4.51    0.37
   6  -4   2    4.89    0.64
   6  -4   2    3.88    0.39
  -6  -4  -2    4.27    0.46
  -6   4  -2    4.34    0.34
   6   4   2    4.10    0.46
   6   4   2    4.04    0.38
  -6   4  -2    3.66    0.57
   6   4   2    4.23    0.57
   6   4   2    4.10    0.54
  -6   4  -2    4.22    0.53
  -6   4  -2    4.44    0.46
   6   4   2    3.99    0.49
  -6   4  -2    3.68    0.49
   6   4   2    4.68    0.55
   7  -4   2    0.37    0.34
   7  -4   2    0.01    0.10
   7  -4   2    0.07    0.25
  -7  -4  -2    0.09    0.20
  -7  -4  -2   -0.06    0.25
   7  -4   2   -0.04    0.09
  -7  -4  -2    0.01    0.08
   7  -4   2    0.00    0.20
  -7  -4  -2   -0.05    0.16
   7   4   2   -0.07    0.22
   7   4   2    0.10    0.15
  -7   4  -2   -0.01    0.16
   7   4   2    0.31    0.26
  -7   4  -2   -0.32    0.24
   7   4   2   -0.21    0.32
   7   4   2    0.38    0.28
  -7   4  -2   -0.04    0.34
  -7   4  -2   -0.45    0.21
  -7   4  -2   -0.10    0.06
   7   4   2    0.00    0.06
   8  -4   2    3.46    0.61
   8  -4   2    3.07    0.45
   8  -4   2    2.94    0.33
  -8  -4  -2    2.22    0.44
  -8  -4  -2    3.55    0.53
   8  -4   2    2.84    0.30
  -8  -4  -2    2.72    0.30
   8   4   2    2.71    0.47
   8   4   2    3.08    0.52
  -8   4  -2    2.48    0.64
  -8   4  -2    2.81    0.48
  -8   4  -2    2.73    0.42
  -8   4  -2    2.82    0.49
  -8   4  -2    3.21    0.30
   8   4   2    3.99    0.69
   8   4   2    2.85    0.42
   9  -4   2    0.25    0.12
   9  -4   2   -0.19    0.50
  -9  -4  -2    0.25    0.34
   9  -4   2    0.17    0.14
   9  -4   2   -0.09    0.24
  -9  -4  -2    0.16    0.13
   9  -4   2    0.11    0.38
  -9   4  -2    0.10    0.10
   9   4   2   -0.12    0.23
  -9   4  -2   -0.08    0.21
   9   4   2    0.12    0.38
   9   4   2    0.21    0.22
   9   4   2    0.31    0.49
   9   4   2    0.48    0.38
  -9   4  -2    0.44    0.56
   9   4   2    0.13    0.21
   9   4   2    0.14    0.14
  -9   4  -2    0.15    0.36
  -9   4  -2    0.49    0.30
 -10  -4  -2    2.80    0.53
  10  -4   2    3.62    0.42
  10  -4   2    5.51    0.83
 -10  -4  -2    3.50    0.38
 -10  -4  -2    3.79    0.71
 -10   4  -2    4.08    0.38
 -10   4  -2    2.85    0.53
  10   4   2    2.98    0.35
 -10   4  -2    2.89    0.92
  10   4   2    2.73    0.45
  10   4   2    3.55    0.38
 -10   4  -2    4.14    0.63
 -10   4  -2    3.04    0.49
  10   4   2    3.17    0.86
  11  -4   2    1.74    0.31
  11  -4   2    2.06    0.64
  11  -4   2    1.36    0.26
 -11  -4  -2    1.32    0.54
  11  -4   2    1.57    0.32
 -11  -4  -2    2.01    0.29
 -11   4  -2    1.63    0.34
 -11   4  -2    1.84    0.54
 -11   4  -2    1.03    0.22
  11   4   2    1.95    0.78
  11   4   2    1.42    0.39
 -11   4  -2    1.53    0.32
 -12  -4  -2    0.55    0.57
 -12  -4  -2    0.53    0.21
  12  -4   2    1.10    0.22
  12  -4   2   -0.17    0.61
  12  -4   2    0.33    0.21
  12   4   2    0.47    0.23
  12   4   2    0.35    0.24
 -12   4  -2   -0.02    0.55
  12   4   2   -0.28    0.69
  13  -4   2    0.39    0.23
  13  -4   2    0.58    0.26
 -13  -4  -2   -0.26    0.67
 -13   4  -2    0.90    0.63
  13   4   2    0.13    0.27
  13   4   2    0.64    0.26
  13   4   2    0.73    0.89
  14  -5  -2    4.54    0.51
 -14  -5   2    3.01    0.99
 -14  -5   2    4.13    0.64
  14  -5  -2    8.99    1.43
  14  -5  -2    3.98    0.54
  14   5  -2    4.53    1.15
  14   5  -2    3.79    0.49
 -14   5   2    4.39    0.91
  14   5  -2    4.16    0.56
  13  -5  -2    5.26    0.53
  13  -5  -2    5.18    0.53
 -13  -5   2    4.41    0.95
 -13  -5   2    4.27    0.66
  13  -5  -2    5.55    1.16
 -13   5   2    4.13    0.90
  13   5  -2    6.01    0.56
  13   5  -2    4.85    0.56
  13   5  -2    5.29    1.14
 -12  -5   2    0.21    0.41
  12  -5  -2   -0.51    0.44
  12  -5  -2   -0.01    0.15
  12  -5  -2   -0.04    0.14
 -12  -5   2    0.11    0.27
  12   5  -2    0.28    0.60
  12   5  -2    0.04    0.19
  12   5  -2    0.15    0.17
 -12   5   2   -0.07    0.43
 -12   5   2    0.48    0.30
 -11  -5   2    0.09    0.34
 -11  -5   2    0.41    0.25
  11  -5  -2    0.65    0.17
  11  -5  -2    0.23    0.16
  11  -5  -2    1.05    0.51
  11  -5  -2    0.54    0.17
 -11   5   2    0.77    0.29
  11   5  -2    1.62    0.52
 -11   5   2    0.40    0.22
  11   5  -2    0.89    0.21
 -11   5   2    0.57    0.40
  10  -5  -2    0.11    0.11
 -10  -5   2    0.43    0.41
 -10  -5   2    0.08    0.20
  10  -5  -2    0.57    0.44
  10  -5  -2   -0.04    0.12
 -10  -5   2    0.10    0.64
  10  -5  -2    0.05    0.10
  10  -5  -2   -0.17    0.40
  10   5  -2    0.27    0.31
  10   5  -2    0.02    0.13
  10   5  -2    0.15    0.20
  10   5  -2    0.21    0.20
 -10   5   2   -0.82    0.51
 -10   5   2   -0.13    0.23
 -10   5   2   -0.15    0.30
  10   5  -2    0.08    0.14
 -10   5   2    0.47    0.32
  10   5  -2    0.07    0.15
 -10   5   2   -0.05    0.19
   9  -5  -2    4.91    0.45
   9  -5  -2    6.33    0.50
  -9  -5   2    3.92    0.70
   9  -5  -2    5.78    0.85
   9  -5  -2    5.36    0.43
  -9  -5   2    5.91    0.51
  -9  -5   2    5.93    0.96
   9  -5  -2    6.26    0.74
  -9   5   2    4.92    0.66
  -9   5   2    5.16    0.51
  -9   5   2    5.14    0.55
   9   5  -2    5.04    0.49
   9   5  -2    4.86    0.50
   9   5  -2    5.23    0.56
   9   5  -2    5.37    0.55
  -9   5   2    6.25    1.43
  -9   5   2    5.38    0.65
   9   5  -2    7.28    0.89
   9   5  -2    5.01    0.45
   8  -5  -2    3.33    0.33
  -8  -5   2    3.24    0.35
  -8  -5   2    3.50    0.62
   8  -5  -2    3.18    0.29
   8  -5  -2    3.77    0.33
   8  -5  -2    3.51    0.54
  -8  -5   2    4.20    0.61
   8  -5  -2    3.52    0.58
   8   5  -2    3.11    0.37
   8   5  -2    3.66    0.44
  -8   5   2    2.77    0.46
   8   5  -2    4.06    0.63
   8   5  -2    3.14    0.49
  -8   5   2    2.90    0.51
   8   5  -2    2.66    0.46
  -8   5   2    4.06    0.38
  -8   5   2    2.75    0.42
   8   5  -2    3.34    0.35
   8   5  -2    3.72    0.34
  -8   5   2    3.25    0.68
   7  -5  -2   16.90    1.36
   7  -5  -2   16.72    1.14
  -7  -5   2   16.33    1.19
   7  -5  -2   18.00    1.20
   7  -5  -2   16.75    1.39
  -7  -5   2   19.22    1.45
  -7  -5   2   16.64    1.43
   7   5  -2   17.68    1.27
  -7   5   2   16.65    1.20
   7   5  -2   18.09    1.19
   7   5  -2   18.29    1.40
   7   5  -2   18.60    1.23
  -7   5   2   16.80    1.37
   7   5  -2   17.47    1.22
  -7   5   2   18.53    1.40
  -7   5   2   16.17    1.28
   7   5  -2   18.29    1.17
   7   5  -2   16.40    1.35
  -7   5   2   16.29    1.30
   6  -5  -2    1.02    0.12
   6  -5  -2    1.01    0.15
   6  -5  -2    0.89    0.30
   6  -5  -2    0.88    0.13
  -6  -5   2    1.28    0.38
  -6  -5   2    1.17    0.26
   6  -5  -2    0.56    0.25
  -6  -5   2    1.11    0.32
   6   5  -2    0.97    0.15
   6   5  -2    1.16    0.30
   6   5  -2    1.22    0.18
  -6   5   2    0.78    0.26
   6   5  -2    0.75    0.16
   6   5  -2    0.88    0.26
  -6   5   2    1.13    0.32
  -6   5   2    1.28    0.26
  -6   5   2    1.07    0.16
   6   5  -2    0.73    0.12
   6   5  -2    0.84    0.28
  -6   5   2    0.99    0.29
  -5  -5   2    7.84    0.77
   5  -5  -2    9.18    0.64
  -5  -5   2    8.36    0.81
   5  -5  -2    9.35    0.75
   5  -5  -2    9.07    0.60
  -5  -5   2    8.51    0.74
   5  -5  -2    8.95    0.82
   5   5  -2    8.32    0.63
  -5   5   2    7.16    0.75
   5   5  -2    7.72    0.63
   5   5  -2    8.93    0.60
  -5   5   2    8.59    0.59
   5   5  -2    7.52    0.70
   5   5  -2    8.41    0.62
  -5   5   2    7.92    0.81
  -5   5   2    8.98    0.63
  -5   5   2    9.45    0.71
   5   5  -2    9.20    0.78
   4  -5  -2    4.17    0.30
   4  -5  -2    3.14    0.42
  -4  -5   2    3.64    0.44
   4  -5  -2    3.19    0.47
  -4  -5   2    3.34    0.41
   4  -5  -2    3.83    0.40
  -4  -5   2    3.61    0.31
   4  -5  -2    3.85    0.33
  -4   5   2    3.74    0.49
   4   5  -2    4.09    0.30
  -4   5   2    3.60    0.44
   4   5  -2    3.09    0.50
  -4   5   2    3.37    0.31
   4   5  -2    3.57    0.40
   4   5  -2    3.60    0.30
  -4   5   2    4.59    0.38
   4   5  -2    3.58    0.32
  -4   5   2    3.84    0.28
   4   5  -2    3.29    0.44
   4   5  -2    4.48    0.45
   3  -5  -2    6.12    0.48
  -3  -5   2    5.68    0.54
  -3  -5   2    4.79    0.40
   3  -5  -2    5.97    0.60
   3  -5  -2    5.96    0.39
   3  -5  -2    5.06    0.54
   3  -5  -2    4.76    0.41
  -3  -5   2    5.70    0.39
   3   5  -2    5.24    0.54
  -3   5   2    5.27    0.43
   3   5  -2    6.59    0.64
  -3   5   2    5.14    0.37
  -3   5   2    5.39    0.41
   3   5  -2    5.37    0.41
   3   5  -2    4.87    0.44
  -3   5   2    5.04    0.52
   3   5  -2    5.16    0.48
  -3   5   2    4.49    0.61
   3   5  -2    4.95    0.52
   3   5  -2    5.83    0.40
  -2  -5   2   67.83    4.31
  -2  -5   2   66.15    4.09
   2  -5  -2   66.80    4.12
   2  -5  -2   61.52    4.26
  -2  -5   2   67.86    4.10
   2  -5  -2   65.06    4.08
   2  -5  -2   66.42    4.14
  -2  -5   2   68.19    4.27
   2  -5  -2   62.51    4.31
   2   5  -2   69.25    4.11
  -2   5   2   64.03    4.10
   2   5  -2   60.33    4.14
  -2   5   2   60.16    4.23
   2   5  -2   64.56    4.13
   2   5  -2   65.87    4.09
  -2   5   2   67.58    4.08
  -2   5   2   67.54    4.12
  -2   5   2   64.30    4.33
   2   5  -2   67.31    4.25
  -1  -5   2   47.85    3.07
   1  -5  -2   47.90    3.29
   1  -5  -2   50.80    3.10
  -1  -5   2   50.73    3.08
   1  -5  -2   49.52    3.09
   1  -5  -2   47.29    3.23
   1  -5  -2   48.31    3.06
  -1  -5   2   51.19    3.25
  -1  -5   2   50.66    3.28
  -1  -5   2   49.99    3.07
  -1   5   2   49.21    3.06
   1   5  -2   47.39    3.09
   1   5  -2   47.48    3.09
  -1   5   2   48.95    3.10
   1   5  -2   49.53    3.08
   1   5  -2   50.33    3.08
  -1   5   2   48.25    3.07
  -1   5   2   45.59    3.22
  -1   5   2   51.63    3.33
   1   5  -2   47.12    3.23
   0  -5  -2   -0.11    0.12
   0  -5  -2    0.11    0.15
   0  -5   2    0.01    0.05
   0  -5   2    0.08    0.04
   0  -5   2    0.09    0.15
   0  -5  -2    0.08    0.06
   0  -5   2    0.04    0.05
   0  -5  -2   -0.01    0.03
   0  -5   2   -0.07    0.11
   0   5   2   -0.03    0.04
   0   5  -2    0.06    0.04
   0   5   2    0.15    0.13
   0   5   2    0.11    0.05
   0   5  -2    0.19    0.18
   0   5  -2    0.12    0.16
   0   5   2   -0.09    0.12
   0   5   2    0.08    0.07
   0   5  -2    0.07    0.06
   0   5  -2    0.06    0.04
   0   5   2    0.07    0.06
   1  -5   2   87.92    5.43
   1  -5   2   80.23    5.42
  -1  -5  -2   85.71    5.56
   1  -5   2   84.82    5.61
  -1  -5  -2   87.93    5.40
  -1  -5  -2   89.26    5.64
   1  -5   2   90.15    5.59
   1  -5   2   84.83    5.39
   1   5   2   86.47    5.40
   1   5   2   90.72    5.67
   1   5   2   85.42    5.41
   1   5   2   83.28    5.58
  -1   5  -2   90.08    5.61
  -1   5  -2   89.03    5.39
   1   5   2   92.76    5.49
   1   5   2   85.35    5.44
   1   5   2   87.06    5.45
  -1   5  -2   84.12    5.42
  -1   5  -2   86.45    5.41
  -1   5  -2   87.11    5.57
   2  -5   2   19.47    1.43
   2  -5   2   20.36    1.59
  -2  -5  -2   19.30    1.54
   2  -5   2   22.79    1.58
  -2  -5  -2   21.98    1.44
   2  -5   2   21.92    1.42
  -2  -5  -2   21.71    1.39
   2  -5   2   20.68    1.38
  -2  -5  -2   23.28    1.63
   2   5   2   22.72    1.65
   2   5   2   21.07    1.57
  -2   5  -2   22.52    1.43
  -2   5  -2   19.32    1.42
  -2   5  -2   24.38    1.60
  -2   5  -2   20.63    1.54
   2   5   2   21.87    1.49
   2   5   2   21.74    1.43
   2   5   2   21.98    1.40
   2   5   2   21.95    1.42
  -2   5  -2   22.36    1.37
  -3  -5  -2    3.47    0.39
   3  -5   2    4.38    0.50
   3  -5   2    4.88    0.38
  -3  -5  -2    4.70    0.42
  -3  -5  -2    4.57    0.35
   3  -5   2    4.53    0.42
  -3  -5  -2    3.65    0.46
  -3  -5  -2    5.24    0.60
   3  -5   2    4.20    0.34
   3  -5   2    4.78    0.55
  -3   5  -2    4.52    0.51
   3   5   2    4.86    0.45
   3   5   2    4.08    0.39
   3   5   2    4.53    0.55
  -3   5  -2    4.68    0.33
   3   5   2    4.78    0.37
  -3   5  -2    5.25    0.53
  -3   5  -2    4.54    0.42
  -4  -5  -2   64.00    4.48
  -4  -5  -2   62.40    4.37
  -4  -5  -2   72.20    4.30
   4  -5   2   68.81    4.28
  -4  -5  -2   71.73    4.40
   4  -5   2   70.87    4.46
   4  -5   2   69.16    4.33
   4  -5   2   71.87    4.56
   4  -5   2   62.83    4.38
  -4   5  -2   68.62    4.45
  -4   5  -2   70.98    4.49
  -4   5  -2   69.68    4.26
   4   5   2   66.90    4.50
  -4   5  -2   65.41    4.40
   4   5   2   68.25    4.31
   4   5   2   69.46    4.37
  -4   5  -2   68.85    4.36
   4   5   2   69.48    4.54
   4   5   2   69.37    4.56
   4   5   2   64.29    4.40
   5  -5   2   10.06    0.70
   5  -5   2   11.07    0.88
  -5  -5  -2    8.41    0.79
  -5  -5  -2   10.05    0.72
  -5  -5  -2   10.57    0.85
   5  -5   2    9.10    0.74
   5  -5   2    9.22    0.82
  -5  -5  -2   10.04    0.91
   5  -5   2   10.71    0.98
   5   5   2    9.67    0.92
   5   5   2   10.62    0.74
   5   5   2    9.58    0.90
  -5   5  -2    9.21    0.84
   5   5   2    9.50    0.93
  -5   5  -2    9.52    0.89
  -5   5  -2    9.43    0.87
   5   5   2   10.13    0.83
  -5   5  -2   11.41    0.81
  -5   5  -2   10.02    0.68
  -6  -5  -2   67.18    4.58
   6  -5   2   70.34    4.74
   6  -5   2   69.76    4.43
   6  -5   2   65.92    4.57
   6  -5   2   76.27    4.70
  -6  -5  -2   70.67    4.46
  -6  -5  -2   69.51    4.63
   6  -5   2   70.85    4.49
  -6  -5  -2   72.44    4.57
   6   5   2   63.66    4.45
  -6   5  -2   67.50    4.59
  -6   5  -2   80.52    4.76
   6   5   2   69.31    4.57
  -6   5  -2   70.17    4.41
  -6   5  -2   68.45    4.55
   6   5   2   71.35    4.65
  -6   5  -2   65.66    4.63
   6   5   2   66.09    4.58
   6   5   2   77.22    4.81
   6   5   2   79.91    4.92
  -7  -5  -2    6.15    0.50
   7  -5   2    5.38    0.78
   7  -5   2    5.06    0.46
   7  -5   2    6.44    0.53
  -7  -5  -2    6.82    0.61
   7  -5   2    6.14    0.73
   7  -5   2    4.48    0.58
  -7  -5  -2    6.17    0.66
  -7   5  -2    5.76    0.65
   7   5   2    6.01    0.89
  -7   5  -2    5.89    0.45
   7   5   2    4.98    0.79
   7   5   2    6.75    0.52
   7   5   2    6.39    0.67
   7   5   2    4.89    0.68
  -7   5  -2    5.99    0.61
  -7   5  -2    5.03    0.65
  -7   5  -2    7.12    0.83
   7   5   2    6.08    0.61
  -8  -5  -2    9.41    0.96
   8  -5   2    9.95    0.88
   8  -5   2    9.24    0.75
  -8  -5  -2    9.59    0.76
   8  -5   2    9.15    1.09
  -8  -5  -2    8.91    0.85
   8  -5   2   11.10    0.81
   8  -5   2   12.70    1.12
   8   5   2   10.63    0.87
  -8   5  -2    8.92    0.95
   8   5   2   10.89    0.91
   8   5   2    9.60    0.77
   8   5   2    9.72    0.94
  -8   5  -2   11.95    1.18
  -8   5  -2   10.34    0.96
   8   5   2   11.99    1.18
  -8   5  -2    9.63    0.72
   8   5   2    9.40    0.95
   8   5   2   10.13    1.22
  -9  -5  -2    0.79    0.40
   9  -5   2    1.79    0.65
  -9  -5  -2    1.24    0.24
   9  -5   2    1.83    0.25
   9  -5   2    1.61    0.49
   9  -5   2    1.44    0.23
  -9  -5  -2    1.77    0.35
   9   5   2    0.20    0.51
   9   5   2    1.03    0.42
  -9   5  -2    1.27    0.46
   9   5   2    1.36    0.59
  -9   5  -2    1.41    0.37
   9   5   2    1.37    0.33
  -9   5  -2    1.47    0.20
   9   5   2    0.88    0.32
   9   5   2    1.21    0.38
  -9   5  -2    1.11    0.64
   9   5   2    1.49    0.28
  -9   5  -2    1.36    0.45
 -10  -5  -2    0.04    0.39
 -10  -5  -2    0.10    0.11
  10  -5   2    0.50    0.44
  10  -5   2    0.04    0.13
  10  -5   2   -0.04    0.12
  10  -5   2   -0.16    0.13
 -10  -5  -2    0.15    0.32
 -10   5  -2   -0.92    0.36
 -10   5  -2   -0.18    0.36
 -10   5  -2   -0.08    0.42
  10   5   2   -0.41    0.52
 -10   5  -2    0.04    0.68
  10   5   2    0.13    0.25
 -10   5  -2    0.10    0.12
  10   5   2   -0.26    0.27
  10   5   2   -0.02    0.24
  11  -5   2    3.89    0.85
  11  -5   2    2.79    0.39
  11  -5   2    3.36    0.38
  11  -5   2    2.52    0.39
 -11  -5  -2    3.45    0.76
 -11  -5  -2    3.09    0.38
  11   5   2    2.84    0.48
 -11   5  -2    4.05    0.68
  11   5   2    2.70    0.86
  11   5   2    2.80    0.39
 -11   5  -2    3.54    0.67
 -11   5  -2    3.95    0.60
  12  -5   2    2.53    0.82
  12  -5   2    2.75    0.39
 -12  -5  -2    3.38    0.73
  12  -5   2    2.10    0.32
 -12   5  -2    0.92    0.56
  12   5   2    1.41    0.33
  12   5   2    1.81    0.42
  12   5   2    2.44    0.78
 -13  -5  -2   -1.80    0.66
  13  -5   2    0.11    0.30
  13  -5   2    0.23    0.21
  13  -5   2   -0.73    0.88
 -13   5  -2    0.63    0.65
  13   5   2    0.47    0.24
  13   5   2   -1.35    0.89
  13   5   2    0.20    0.30
 -14  -6   2    0.02    0.85
  14  -6  -2    0.35    0.27
  14  -6  -2    0.45    0.29
  14  -6  -2   -0.35    0.88
 -14  -6   2    0.79    0.43
  14   6  -2    0.81    0.90
  14   6  -2    0.78    0.28
 -14   6   2    1.46    0.73
  14   6  -2    0.60    0.28
  13  -6  -2    0.45    0.69
 -13  -6   2   -0.16    0.67
  13  -6  -2    0.15    0.19
  13  -6  -2    0.31    0.22
  13   6  -2    0.02    0.19
 -13   6   2    0.10    0.54
  13   6  -2    0.40    0.24
  13   6  -2    0.93    0.78
  12  -6  -2    2.69    0.39
  12  -6  -2    4.02    0.39
  12  -6  -2    3.91    0.43
 -12  -6   2    3.36    0.85
 -12  -6   2    3.17    0.49
  12  -6  -2    4.04    0.99
  12   6  -2    3.83    0.45
 -12   6   2    3.41    0.52
 -12   6   2    3.07    0.70
  12   6  -2    4.88    0.91
  12   6  -2    2.65    0.42
 -12   6   2    3.55    0.43
 -11  -6   2   -0.02    0.22
 -11  -6   2   -0.16    0.49
  11  -6  -2    0.16    0.14
  11  -6  -2    0.37    0.51
  11  -6  -2    0.06    0.15
  11  -6  -2   -0.09    0.12
  11   6  -2    0.19    0.17
  11   6  -2   -0.08    0.20
  11   6  -2    0.10    0.51
 -11   6   2    0.12    0.39
 -11   6   2    0.25    0.30
 -11   6   2    0.05    0.25
  11   6  -2    0.17    0.14
  11   6  -2    0.27    0.21
 -11   6   2    0.03    0.39
 -10  -6   2   18.08    1.80
  10  -6  -2   15.85    1.12
  10  -6  -2   15.54    1.08
  10  -6  -2   13.79    1.41
 -10  -6   2   15.15    1.16
  10  -6  -2   17.94    1.63
 -10  -6   2   17.16    1.52
  10  -6  -2   16.37    1.16
  10   6  -2   15.78    1.21
  10   6  -2   13.68    1.17
 -10   6   2   13.97    1.18
 -10   6   2   12.52    1.27
  10   6  -2   16.22    1.11
  10   6  -2   17.15    1.20
  10   6  -2   17.50    1.38
 -10   6   2   14.00    1.20
  10   6  -2   16.69    1.19
 -10   6   2   15.98    1.63
  10   6  -2   20.04    1.65
   9  -6  -2    3.76    0.35
  -9  -6   2    6.39    0.96
   9  -6  -2    3.27    0.72
   9  -6  -2    3.40    0.32
   9  -6  -2    3.92    0.38
  -9  -6   2    3.08    0.38
  -9  -6   2    4.75    0.71
   9  -6  -2    3.84    0.70
   9   6  -2    3.32    0.34
  -9   6   2    4.60    0.77
   9   6  -2    3.74    0.73
   9   6  -2    3.16    0.57
  -9   6   2    3.21    0.54
   9   6  -2    4.00    0.51
   9   6  -2    3.04    0.40
   9   6  -2    3.26    0.35
  -9   6   2    3.09    0.50
   9   6  -2    4.27    0.54
  -9   6   2    2.86    0.38
  -9   6   2    3.49    0.62
   9   6  -2    3.38    0.38
  -8  -6   2    4.57    0.80
   8  -6  -2    4.24    0.34
   8  -6  -2    5.00    0.76
   8  -6  -2    3.86    0.39
  -8  -6   2    5.02    0.67
   8  -6  -2    4.28    0.62
   8  -6  -2    4.26    0.37
  -8   6   2    3.66    0.51
  -8   6   2    3.92    0.62
   8   6  -2    4.01    0.58
   8   6  -2    4.11    0.38
  -8   6   2    3.53    0.64
   8   6  -2    5.58    0.73
  -8   6   2    4.80    0.43
   8   6  -2    3.76    0.41
  -8   6   2    4.49    0.56
   8   6  -2    4.04    0.52
   8   6  -2    3.61    0.57
   8   6  -2    3.96    0.42
  -7  -6   2    2.64    0.62
   7  -6  -2    2.75    0.48
   7  -6  -2    3.35    0.31
   7  -6  -2    3.88    0.64
  -7  -6   2    4.33    0.62
   7  -6  -2    3.31    0.28
   7  -6  -2    3.27    0.34
  -7   6   2    2.68    0.62
  -7   6   2    3.85    0.62
   7   6  -2    3.47    0.60
  -7   6   2    3.33    0.44
   7   6  -2    2.94    0.53
   7   6  -2    3.57    0.38
  -7   6   2    3.47    0.34
   7   6  -2    3.46    0.31
   7   6  -2    4.26    0.37
   7   6  -2    2.91    0.43
   7   6  -2    3.84    0.33
  -7   6   2    3.81    0.50
   7   6  -2    3.31    0.45
  -6  -6   2    0.13    0.21
   6  -6  -2   -0.03    0.21
   6  -6  -2    0.03    0.23
   6  -6  -2    0.09    0.05
  -6  -6   2   -0.07    0.24
  -6  -6   2   -0.24    0.27
   6  -6  -2    0.18    0.07
   6  -6  -2    0.18    0.08
   6   6  -2    0.13    0.09
   6   6  -2    0.22    0.10
  -6   6   2    0.12    0.08
  -6   6   2    0.42    0.23
  -6   6   2    0.18    0.23
  -6   6   2    0.29    0.17
   6   6  -2    0.11    0.19
   6   6  -2    0.00    0.05
   6   6  -2   -0.10    0.19
   6   6  -2    0.09    0.07
   6   6  -2   -0.05    0.18
  -5  -6   2    4.67    0.53
   5  -6  -2    5.14    0.35
   5  -6  -2    4.90    0.42
  -5  -6   2    4.46    0.55
  -5  -6   2    5.33    0.62
   5  -6  -2    4.45    0.53
   5  -6  -2    5.11    0.38
   5  -6  -2    4.62    0.58
  -5   6   2    5.34    0.56
  -5   6   2    5.08    0.41
   5   6  -2    4.95    0.40
   5   6  -2    5.05    0.43
  -5   6   2    5.08    0.36
   5   6  -2    4.34    0.59
   5   6  -2    4.15    0.47
   5   6  -2    4.35    0.52
  -5   6   2    5.17    0.72
   5   6  -2    4.43    0.52
   5   6  -2    5.41    0.39
  -5   6   2    6.34    0.60
   5   6  -2    4.31    0.54
   5   6  -2    4.86    0.42
  -5   6   2    5.41    0.49
   4  -6  -2    5.60    0.55
   4  -6  -2    6.79    0.42
  -4  -6   2    5.76    0.61
   4  -6  -2    5.94    0.47
   4  -6  -2    5.51    0.61
  -4   6   2    5.62    0.40
   4   6  -2    5.42    0.45
   4   6  -2    5.92    0.58
   4   6  -2    6.52    0.58
  -4   6   2    5.53    0.49
  -4   6   2    5.13    0.58
   4   6  -2    5.97    0.44
   4   6  -2    5.66    0.66
   4   6  -2    5.64    0.52
  -4   6   2    5.07    0.48
   4   6  -2    5.15    0.56
  -4   6   2    5.64    0.74
   4   6  -2    6.41    0.45
   4   6  -2    6.00    0.47
   3  -6  -2    7.69    0.59
   3  -6  -2    7.49    0.74
  -3  -6   2    8.40    0.57
   3  -6  -2    7.95    0.54
  -3  -6   2    8.62    0.57
   3  -6  -2    7.99    0.65
  -3  -6   2    7.91    0.73
   3  -6  -2    9.05    0.85
   3   6  -2    7.88    0.58
  -3   6   2    6.98    0.70
  -3   6   2    7.76    0.53
  -3   6   2    8.90    0.62
  -3   6   2    8.57    0.93
   3   6  -2    7.81    0.57
   3   6  -2    7.49    0.64
   3   6  -2    8.16    0.81
   3   6  -2    7.54    0.71
   3   6  -2    8.59    0.74
  -3   6   2    7.58    0.59
   3   6  -2    8.98    0.68
   2  -6  -2    2.39    0.39
   2  -6  -2    2.82    0.31
   2  -6  -2    2.92    0.31
  -2  -6   2    3.30    0.44
  -2  -6   2    3.31    0.25
   2  -6  -2    3.03    0.23
   2  -6  -2    2.56    0.46
  -2  -6   2    3.01    0.46
  -2  -6   2    3.14    0.26
  -2   6   2    2.59    0.38
   2   6  -2    2.85    0.25
   2   6  -2    2.88    0.45
  -2   6   2    3.25    0.28
   2   6  -2    3.05    0.31
  -2   6   2    3.66    0.51
  -2   6   2    2.71    0.27
   2   6  -2    2.96    0.31
  -2   6   2    3.26    0.23
   2   6  -2    2.60    0.40
   2   6  -2    2.96    0.26
   1  -6  -2    5.13    0.34
  -1  -6   2    4.76    0.38
   1  -6  -2    5.26    0.60
  -1  -6   2    3.88    0.51
  -1  -6   2    4.82    0.57
  -1  -6   2    4.94    0.35
   1  -6  -2    5.50    0.42
   1  -6  -2    4.69    0.52
   1  -6  -2    4.42    0.38
  -1  -6   2    4.58    0.38
   1   6  -2    5.35    0.54
   1   6  -2    5.21    0.37
  -1   6   2    4.92    0.35
   1   6  -2    4.59    0.39
  -1   6   2    5.09    0.61
  -1   6   2    4.61    0.39
   1   6  -2    4.71    0.37
  -1   6   2    4.92    0.38
  -1   6   2    3.80    0.47
   1   6  -2    4.31    0.55
   0  -6  -2    2.55    0.45
   0  -6  -2    2.96    0.30
   0  -6   2    2.83    0.22
   0  -6   2    3.14    0.26
   0  -6  -2    2.73    0.22
   0  -6   2    2.80    0.47
   0  -6  -2    2.10    0.35
   0  -6   2    2.70    0.26
   0  -6   2    2.20    0.42
   0   6   2    2.64    0.40
   0   6   2    2.67    0.27
   0   6   2    3.32    0.26
   0   6  -2    2.50    0.25
   0   6  -2    2.89    0.25
   0   6  -2    2.75    0.23
   0   6   2    3.04    0.47
   0   6  -2    2.56    0.38
   0   6   2    2.52    0.23
   0   6  -2    2.46    0.40
   0   6   2    3.11    0.27
   1  -6   2   27.60    1.88
   1  -6   2   26.23    1.67
   1  -6   2   25.42    1.62
  -1  -6  -2   27.39    1.92
   1  -6   2   23.64    1.67
  -1  -6  -2   24.97    1.63
  -1   6  -2   26.47    1.62
   1   6   2   25.38    1.72
   1   6   2   26.80    1.71
   1   6   2   26.91    2.07
   1   6   2   26.43    1.68
[truncated: 1,399,661 more chars]
