# Supplementary material for: Synthesis and crystal structure of bis­(2-phthal­imido­eth­yl)ammonium chloride dihydrate
Source: Acta Crystallogr E Crystallogr Commun. 2023 May 26;79(Pt 6):575–7. doi: 10.1107/S2056989023004565 (PMC10242743; doi:10.1107/S2056989023004565)
Supplement: Supplementary file 2 [file e-79-00575-Isup2.hkl]

data_I                                                                          
_shelx_title ' Miramar03.res in P2(1)/c'                                        
_shelx_refln_list_code          4                                               
_shelx_F_calc_maximum      281.18                                               
_exptl_crystal_F_000       912.00                                               
_reflns_d_resolution_high  0.8001                                               
                                                                                
loop_                                                                           
 _space_group_symop_operation_xyz                                               
 'x, y, z'                                                                      
 '-x, y+1/2, -z+1/2'                                                            
 '-x, -y, -z'                                                                   
 'x, -y-1/2, z-1/2'                                                             
                                                                                
_cell_length_a    12.0401                                                       
_cell_length_b    15.4829                                                       
_cell_length_c    11.2543                                                       
_cell_angle_alpha  90.000                                                       
_cell_angle_beta  105.719                                                       
_cell_angle_gamma  90.000                                                       
                                                                                
_shelx_F_squared_multiplier     1.000                                           
                                                                                
loop_                                                                           
 _refln_index_h                                                                 
 _refln_index_k                                                                 
 _refln_index_l                                                                 
 _refln_F_squared_calc                                                          
 _refln_F_squared_meas                                                          
 _refln_F_squared_sigma                                                         
 _refln_observed_status                                                         
   2   0   0       4072.03       4163.23        92.01 o                         
   3   0   0       1535.73       1489.37        34.98 o                         
   4   0   0      12340.19      11405.43       251.52 o                         
   5   0   0       6582.24       6421.30       165.93 o                         
   6   0   0        548.80        580.87        17.61 o                         
   7   0   0         77.13         67.10         6.03 o                         
   8   0   0       2892.72       2876.66        83.21 o                         
   9   0   0        763.96        799.48        25.16 o                         
  10   0   0         97.61        103.88         8.94 o                         
  11   0   0        236.39        218.04        20.09 o                         
  12   0   0          9.68          9.35         9.19 o                         
  13   0   0        346.43        424.79        47.02 o                         
  14   0   0        307.41        374.54        32.05 o                         
   2   1   0        113.53        126.36         2.74 o                         
   3   1   0       1237.51       1159.16        18.23 o                         
   4   1   0        585.06        574.11        10.31 o                         
   5   1   0        284.17        344.68         7.78 o                         
   6   1   0         41.89         99.94         4.21 o                         
   7   1   0        940.07        906.82        16.71 o                         
   8   1   0        104.85        131.64         7.14 o                         
   9   1   0        197.67        193.29         7.37 o                         
  10   1   0         23.14         19.92         4.52 o                         
  11   1   0         53.12         59.92         8.70 o                         
  12   1   0          0.26          9.73         6.65 o                         
  13   1   0          0.26          3.05         6.58 o                         
  14   1   0        513.46        489.04        22.77 o                         
   0   2   0        605.50        597.82        15.87 o                         
   1   2   0        260.85        243.01         4.24 o                         
   2   2   0       3103.04       2775.30        40.55 o                         
   3   2   0       1468.52       1548.36        23.56 o                         
   4   2   0          1.51          0.95         0.99 o                         
   5   2   0      10564.52      10457.08       154.14 o                         
   6   2   0        719.46        734.57        12.47 o                         
   7   2   0         50.03         66.60         3.49 o                         
   8   2   0        201.73        185.74         6.43 o                         
   9   2   0         35.98         45.09         4.58 o                         
  10   2   0       1508.59       1485.64        31.67 o                         
  11   2   0       1071.26       1124.44        37.03 o                         
  12   2   0          5.64         12.21         7.97 o                         
  13   2   0        632.51        664.19        25.60 o                         
  14   2   0        107.32        108.96        12.16 o                         
   1   3   0       6095.73       5717.56        86.90 o                         
   2   3   0        720.59        748.98        11.83 o                         
   3   3   0       2645.40       2573.90        37.43 o                         
   4   3   0       6422.32       6293.85        91.32 o                         
   5   3   0        733.60        728.76        12.36 o                         
   6   3   0        719.03        669.82        12.07 o                         
   7   3   0         18.89         15.01         2.11 o                         
   8   3   0       1205.07       1258.40        23.21 o                         
   9   3   0       2553.29       2457.69        46.18 o                         
  10   3   0        120.55        102.48         6.47 o                         
  11   3   0        407.08        407.21        15.38 o                         
  12   3   0        622.98        650.91        22.74 o                         
  13   3   0         46.40         40.77        16.89 o                         
  14   3   0        136.06        125.78        19.32 o                         
   0   4   0        181.30        170.62         5.23 o                         
   1   4   0       2843.36       2801.79        41.60 o                         
   2   4   0        741.98        659.46        10.84 o                         
   3   4   0          1.02          1.92         0.95 o                         
   4   4   0         11.21         13.22         1.58 o                         
   5   4   0         64.30         64.89         2.97 o                         
   6   4   0        710.21        721.62        12.76 o                         
   7   4   0         51.40         74.20         3.71 o                         
   8   4   0         79.44         63.08         4.56 o                         
   9   4   0       1785.29       1801.59        30.61 o                         
  10   4   0        291.44        313.73         9.94 o                         
  11   4   0         35.19         38.41         5.88 o                         
  12   4   0         72.29         78.70         8.22 o                         
  13   4   0         14.51         14.06         9.02 o                         
  14   4   0         43.99         68.30        15.63 o                         
   1   5   0      79064.02      88342.09      2843.47 o                         
   2   5   0        386.49        340.70         7.27 o                         
   3   5   0       2284.39       2192.44        34.43 o                         
   4   5   0       1696.61       1658.12        26.89 o                         
   5   5   0        405.34        382.55         8.37 o                         
   6   5   0         67.34         55.74         3.53 o                         
   7   5   0        850.56        867.11        15.25 o                         
   8   5   0         24.70         25.07         3.55 o                         
   9   5   0        167.79        184.85         6.80 o                         
  10   5   0       1032.47       1016.69        22.02 o                         
  11   5   0         13.12          3.68         4.54 o                         
  12   5   0          2.31         -1.64         8.68 o                         
  13   5   0         58.44         79.35        18.51 o                         
   0   6   0       5141.98       5444.59       109.69 o                         
   1   6   0       1089.61       1104.47        19.43 o                         
   2   6   0       3116.90       3197.86        49.32 o                         
   3   6   0        308.31        321.87         6.55 o                         
   4   6   0         81.74         85.60         4.14 o                         
   5   6   0         18.83         25.29         2.63 o                         
   6   6   0         56.05         58.26         3.52 o                         
   7   6   0        261.48        286.86         7.79 o                         
   8   6   0         43.98         34.74         5.10 o                         
   9   6   0          6.08          5.30         3.29 o                         
  10   6   0        151.11        166.44         7.72 o                         
  11   6   0         61.11         55.96         6.76 o                         
  12   6   0         35.19         33.17         7.07 o                         
  13   6   0         22.62         15.85         9.11 o                         
   1   7   0          4.16          4.18         1.23 o                         
   2   7   0         32.33         26.11         2.94 o                         
   3   7   0         78.93         69.59         3.42 o                         
   4   7   0        133.34        137.33         4.79 o                         
   5   7   0        272.13        282.95         6.76 o                         
   6   7   0       1073.64       1189.55        24.76 o                         
   7   7   0        195.44        212.20         7.61 o                         
   8   7   0        446.08        458.60        12.84 o                         
   9   7   0         11.61         13.68         4.16 o                         
  10   7   0         49.95         58.60         6.67 o                         
  11   7   0         29.70         36.77         5.95 o                         
  12   7   0         72.09         85.56        12.41 o                         
  13   7   0         59.29         71.45        19.64 o                         
   0   8   0      15890.89      16249.27       338.39 o                         
   1   8   0       2467.74       2566.21        40.04 o                         
   2   8   0        992.58        929.55        17.86 o                         
   3   8   0        347.88        333.16         9.02 o                         
   4   8   0        150.49        157.00         5.85 o                         
   5   8   0        100.03        110.60         5.01 o                         
   6   8   0        275.31        299.73         8.02 o                         
   7   8   0        471.97        499.95        11.49 o                         
   8   8   0        322.93        329.86        10.06 o                         
   9   8   0         93.58         97.94         6.22 o                         
  10   8   0        113.52        113.23         7.86 o                         
  11   8   0         24.43         21.28         5.49 o                         
  12   8   0        330.25        353.82        16.58 o                         
  13   8   0          2.03          9.66        10.53 o                         
   1   9   0       1279.48       1240.15        21.55 o                         
   2   9   0       1638.29       1656.02        30.87 o                         
   3   9   0        134.57        121.07         6.07 o                         
   4   9   0        696.83        740.09        16.86 o                         
   5   9   0        333.85        357.73        10.14 o                         
   6   9   0        154.19        153.38         5.46 o                         
   7   9   0          9.97         10.31         4.00 o                         
   8   9   0        404.91        418.55        11.31 o                         
   9   9   0         98.92         89.37         7.20 o                         
  10   9   0        297.74        288.40        16.32 o                         
  11   9   0        176.10        151.17        10.92 o                         
  12   9   0        152.72        142.90        11.05 o                         
   0  10   0       1283.51       1386.89        34.18 o                         
   1  10   0        181.85        195.64         6.62 o                         
   2  10   0       2488.04       2760.69        46.68 o                         
   3  10   0        185.46        187.85         6.70 o                         
   4  10   0          2.09         -0.88         3.44 o                         
   5  10   0       1544.58       1547.67        29.36 o                         
   6  10   0         58.25         59.16         5.22 o                         
   7  10   0         44.57         52.92         4.31 o                         
   8  10   0          2.34         -5.57         5.57 o                         
   9  10   0        929.27        918.19        23.03 o                         
  10  10   0        527.33        511.41        18.42 o                         
  11  10   0         13.88         17.40         8.78 o                         
  12  10   0          0.02         -8.89        13.89 o                         
   1  11   0       3875.96       3855.26        63.68 o                         
   2  11   0         67.48         58.10         4.42 o                         
   3  11   0       1368.31       1385.96        25.18 o                         
   4  11   0        777.83        779.06        20.70 o                         
   5  11   0         47.84         55.53         6.37 o                         
   6  11   0        297.78        298.19        10.87 o                         
   7  11   0        684.35        680.37        18.20 o                         
   8  11   0        226.63        237.27         9.14 o                         
   9  11   0       1229.90       1261.42        28.47 o                         
  10  11   0        132.71        117.81        11.00 o                         
  11  11   0        154.44        167.36        13.39 o                         
   0  12   0       1020.59        974.49        25.90 o                         
   1  12   0          0.02         -1.24         3.53 o                         
   2  12   0        903.69        908.64        19.22 o                         
   3  12   0         90.61         93.49         7.21 o                         
   4  12   0        354.96        355.86        11.14 o                         
   5  12   0        300.27        314.81        11.13 o                         
   6  12   0        153.19        147.64         8.44 o                         
   7  12   0          4.21          4.65         5.92 o                         
   8  12   0       1133.74       1187.08        30.15 o                         
   9  12   0        573.04        583.48        18.36 o                         
  10  12   0         86.14         95.54         9.41 o                         
  11  12   0        348.34        293.46        22.67 o                         
   1  13   0       1552.63       1607.23        29.25 o                         
   2  13   0         61.91         69.16         5.70 o                         
   3  13   0        347.72        327.88        10.88 o                         
   4  13   0       1405.92       1385.12        27.67 o                         
   5  13   0        258.78        270.57        16.14 o                         
   6  13   0        122.87        120.02         8.49 o                         
   7  13   0        232.67        224.86        13.23 o                         
   8  13   0          4.35          1.06        10.80 o                         
   9  13   0          1.32          0.68        13.23 o                         
  10  13   0        444.77        397.07        26.83 o                         
   0  14   0       2395.66       2394.51        55.14 o                         
   1  14   0       1609.81       1650.08        31.19 o                         
   2  14   0        192.28        191.44        13.76 o                         
   3  14   0        351.49        362.60        12.04 o                         
   4  14   0        334.48        340.75        13.44 o                         
   5  14   0       1071.49       1081.71        27.07 o                         
   6  14   0          6.11          0.38         9.88 o                         
   7  14   0         34.51         24.68        13.29 o                         
   8  14   0        369.83        364.03        24.31 o                         
   9  14   0         25.53         13.77        15.97 o                         
  10  14   0        206.48        209.27        21.56 o                         
   1  15   0        190.62        198.07         9.70 o                         
   2  15   0         81.23         73.76         8.93 o                         
   3  15   0          3.52         27.62         8.85 o                         
   4  15   0        451.64        493.34        17.74 o                         
   5  15   0         93.01         60.55         9.90 o                         
   6  15   0        477.71        492.57        19.24 o                         
   7  15   0          1.91         -2.26        12.95 o                         
   8  15   0         41.14         31.13        15.47 o                         
   9  15   0        133.30        118.07        15.88 o                         
   0  16   0        636.15        675.55        34.39 o                         
   1  16   0        368.95        365.00        13.96 o                         
   2  16   0       1034.39       1013.32        26.77 o                         
   3  16   0         23.50         29.23         8.61 o                         
   4  16   0        446.23        443.20        17.53 o                         
   5  16   0        295.16        321.88        16.02 o                         
   6  16   0         32.18         22.00        14.29 o                         
   7  16   0         22.15         29.02        17.53 o                         
   8  16   0        670.19        679.54        52.42 o                         
   1  17   0         43.20         23.06         7.98 o                         
   2  17   0         16.24         34.77        11.60 o                         
   3  17   0         53.56         49.23        10.73 o                         
   4  17   0        188.78        185.39        14.13 o                         
   5  17   0         20.68         11.74        11.17 o                         
   6  17   0          5.16        -16.72        16.72 o                         
   0  18   0          2.87         -5.20        18.83 o                         
   1  18   0         27.52         34.36        10.30 o                         
   2  18   0        228.72        215.06        15.22 o                         
   3  18   0        353.22        396.38        22.06 o                         
   4  18   0         67.01         64.88        13.67 o                         
   5  18   0        128.63        127.53        22.73 o                         
   1  19   0         84.94        122.04        21.38 o                         
   2  19   0        222.15        214.47        26.38 o                         
 -14   1   1         29.14         40.11        12.34 o                         
 -13   1   1        133.08        134.04        10.71 o                         
 -12   1   1        356.06        345.74        14.43 o                         
 -11   1   1        212.07        175.74        10.96 o                         
 -10   1   1        313.90        343.50        10.45 o                         
  -9   1   1         82.77         74.68         4.80 o                         
  -8   1   1       3264.50       3349.70        56.64 o                         
  -7   1   1        639.61        709.84        14.59 o                         
  -6   1   1       4363.31       4186.89        67.89 o                         
  -5   1   1        173.56        191.11         4.76 o                         
  -4   1   1       7017.71       6986.62       100.30 o                         
  -3   1   1       4335.64       4277.99        61.85 o                         
  -2   1   1         10.52         10.05         0.79 o                         
  -1   1   1      10815.42      11026.94       278.96 o                         
   1   1   1      11907.71      11280.23       186.93 o                         
   2   1   1         27.19         38.29         1.70 o                         
   3   1   1       4047.09       3833.82        56.09 o                         
   4   1   1        755.51        648.49        11.20 o                         
   5   1   1          0.06         -0.15         1.46 o                         
   6   1   1         47.35         32.15         2.43 o                         
   7   1   1        344.17        360.23         8.25 o                         
   8   1   1         86.85         99.54         5.23 o                         
   9   1   1       1873.14       1884.98        38.68 o                         
  10   1   1        763.81        732.84        19.44 o                         
  11   1   1        578.18        568.80        18.17 o                         
  12   1   1          9.65         -6.63         6.63 o                         
  13   1   1        183.02        191.67        14.07 o                         
  14   1   1          2.41          7.16        11.33 o                         
 -14   2   1         97.78        102.71        12.51 o                         
 -13   2   1          8.58          2.60         6.64 o                         
 -12   2   1          3.00         11.58         6.01 o                         
 -11   2   1        222.37        236.91        10.51 o                         
 -10   2   1       1151.29       1091.03        23.68 o                         
  -9   2   1         13.76         14.50         2.91 o                         
  -8   2   1         22.18         23.06         3.00 o                         
  -7   2   1        724.27        859.10        15.85 o                         
  -6   2   1        188.93        198.74         4.89 o                         
  -5   2   1        333.77        304.30         6.75 o                         
  -4   2   1       2802.58       2873.47        41.50 o                         
  -3   2   1         98.98        104.36         2.76 o                         
  -2   2   1       4117.64       3832.95        58.52 o                         
  -1   2   1       1356.54       1238.43        19.13 o                         
   0   2   1        141.36        160.52         3.03 o                         
   1   2   1        793.06        769.16        11.81 o                         
   2   2   1        685.12        665.56        11.41 o                         
   3   2   1       1147.81       1152.98        17.47 o                         
   4   2   1       1228.84       1209.79        19.11 o                         
   5   2   1       2416.24       2464.99        40.17 o                         
   6   2   1        152.43        161.14         4.88 o                         
   7   2   1        189.80        215.37         5.99 o                         
   8   2   1         99.10         97.95         5.65 o                         
   9   2   1        686.28        650.32        16.96 o                         
  10   2   1        167.72        164.98         7.44 o                         
  11   2   1        202.89        210.87        11.21 o                         
  12   2   1         23.72         11.61         6.89 o                         
  13   2   1        289.20        293.76        20.48 o                         
  14   2   1         11.34         15.27        11.94 o                         
 -14   3   1        171.93        187.94        20.79 o                         
 -13   3   1          7.94         23.27        13.19 o                         
 -12   3   1        355.23        343.08        13.85 o                         
 -11   3   1          1.67         -3.41         4.28 o                         
 -10   3   1        166.56        167.11        10.61 o                         
  -9   3   1         70.28         58.85         4.64 o                         
  -8   3   1         36.42         31.66         3.36 o                         
  -7   3   1       1398.98       1383.92        23.02 o                         
  -6   3   1         70.78        142.00         4.34 o                         
  -5   3   1       2116.19       2226.90        34.11 o                         
  -4   3   1       6346.21       6286.15        90.95 o                         
  -3   3   1        867.28        903.48        14.62 o                         
  -2   3   1       8047.26       7958.67       111.02 o                         
  -1   3   1       3242.62       3050.94        42.42 o                         
   0   3   1         44.50         44.33         1.58 o                         
   1   3   1        397.88        379.23         6.61 o                         
   2   3   1       5296.29       5227.53        73.77 o                         
   3   3   1       2751.10       2670.70        39.97 o                         
   4   3   1         10.90          7.49         1.67 o                         
   5   3   1       3143.66       3133.95        45.41 o                         
   6   3   1        605.01        713.74        13.55 o                         
   7   3   1        478.22        474.01        10.06 o                         
   8   3   1        507.91        484.62        10.59 o                         
   9   3   1        941.82        941.87        18.80 o                         
  10   3   1        520.37        503.01        17.74 o                         
  11   3   1         85.41         88.11         8.00 o                         
  12   3   1          9.41         -4.65         7.17 o                         
  13   3   1          0.08          8.09        10.88 o                         
 -14   4   1        101.46        117.32        23.16 o                         
 -13   4   1        606.07        657.26        25.86 o                         
 -12   4   1         31.01         48.74         7.59 o                         
 -11   4   1        179.56        159.76         9.25 o                         
 -10   4   1          3.03          1.34         3.21 o                         
  -9   4   1       2727.70       2762.30        46.81 o                         
  -8   4   1       1752.65       1805.36        29.00 o                         
  -7   4   1          1.05         -2.37         2.55 o                         
  -6   4   1       1367.94       1396.75        22.54 o                         
  -5   4   1       2443.32       2657.67        41.75 o                         
  -4   4   1        189.82        211.00         4.95 o                         
  -3   4   1       5318.62       5060.66        70.11 o                         
  -2   4   1        262.80        243.18         4.79 o                         
  -1   4   1       1073.82       1007.66        15.63 o                         
   0   4   1      77594.38      86143.94      2765.42 o                         
   1   4   1       2043.21       1953.32        28.10 o                         
   2   4   1       2637.31       2564.56        37.38 o                         
   3   4   1       2399.74       2308.31        34.30 o                         
   4   4   1         77.98         68.45         2.95 o                         
   5   4   1       2733.88       2714.23        41.69 o                         
   6   4   1        453.91        418.06        10.32 o                         
   7   4   1        516.82        487.77        10.42 o                         
   8   4   1          9.10         11.94         2.93 o                         
   9   4   1        458.38        447.66        10.69 o                         
  10   4   1         27.24         20.20         4.51 o                         
  11   4   1        702.14        680.93        21.72 o                         
  12   4   1         18.50          6.30        10.59 o                         
  13   4   1        314.91        358.22        34.89 o                         
 -14   5   1        202.65        213.28        15.91 o                         
 -13   5   1          0.66          2.47        10.10 o                         
 -12   5   1        169.43        172.60        11.91 o                         
 -11   5   1          0.93         -0.90         5.58 o                         
 -10   5   1         20.91         19.36         3.74 o                         
  -9   5   1         99.82         94.57         5.00 o                         
  -8   5   1         78.79         82.04         4.31 o                         
  -7   5   1       1497.85       1581.78        26.95 o                         
  -6   5   1         56.77         45.12         3.04 o                         
  -5   5   1        814.89        877.91        15.23 o                         
  -4   5   1        703.74        696.45        12.24 o                         
  -3   5   1         12.12          8.70         1.34 o                         
  -2   5   1       1977.55       1988.12        30.39 o                         
  -1   5   1         97.67         94.44         2.82 o                         
   0   5   1      21511.69      21379.88       382.74 o                         
   1   5   1       9311.00       9239.68       129.45 o                         
   2   5   1       2440.89       2495.31        36.82 o                         
   3   5   1        356.14        353.91         7.07 o                         
   4   5   1        820.65        765.94        13.94 o                         
   5   5   1        165.28        206.86         5.72 o                         
   6   5   1       1001.01        923.97        16.46 o                         
   7   5   1          4.52          6.65         2.37 o                         
   8   5   1        145.85        130.70         5.35 o                         
   9   5   1        663.13        700.41        14.59 o                         
  10   5   1         38.14         39.31         4.91 o                         
  11   5   1         54.05         41.23         6.36 o                         
  12   5   1          3.52          0.40         7.06 o                         
  13   5   1         16.62         26.90         9.33 o                         
 -14   6   1        359.79        368.01        21.40 o                         
 -13   6   1       1371.65       1494.61        61.38 o                         
 -12   6   1        284.66        319.51        18.14 o                         
 -11   6   1         32.00         35.79         5.73 o                         
 -10   6   1        741.08        706.79        15.57 o                         
  -9   6   1        134.30        127.73         5.96 o                         
  -8   6   1        374.47        358.10         9.13 o                         
  -7   6   1       4096.01       4211.83        59.67 o                         
  -6   6   1        436.23        459.85         9.63 o                         
  -5   6   1       5601.42       5372.03        79.39 o                         
  -4   6   1          0.79         -0.42         1.81 o                         
  -3   6   1       3026.74       2826.50        40.70 o                         
  -2   6   1       1460.13       1288.26        19.86 o                         
  -1   6   1         24.65         25.83         2.02 o                         
   0   6   1        281.95        329.35         6.66 o                         
   1   6   1          4.94          6.27         1.25 o                         
   2   6   1       3997.20       3648.13        54.45 o                         
   3   6   1       2134.18       2054.95        31.24 o                         
   4   6   1         56.88         47.27         2.78 o                         
   5   6   1       3190.24       3095.71        47.83 o                         
   6   6   1        172.72        202.06         6.36 o                         
   7   6   1        887.76        893.35        16.78 o                         
   8   6   1        448.38        459.01        11.63 o                         
   9   6   1         47.49         48.16         6.31 o                         
  10   6   1       2021.39       2055.70        39.56 o                         
  11   6   1         25.15         16.51         5.67 o                         
  12   6   1        405.66        407.57        21.22 o                         
  13   6   1        379.82        436.55        24.81 o                         
 -13   7   1         42.98         29.63        20.08 o                         
 -12   7   1        957.17        965.17        24.25 o                         
 -11   7   1       1193.74       1230.36        25.96 o                         
 -10   7   1        517.15        550.74        13.89 o                         
  -9   7   1       1374.16       1372.89        25.95 o                         
  -8   7   1         84.54         96.50         5.39 o                         
  -7   7   1        851.23        835.20        16.36 o                         
  -6   7   1          0.85          3.14         2.45 o                         
  -5   7   1        133.17        136.54         4.53 o                         
  -4   7   1        603.91        581.25        12.15 o                         
  -3   7   1        788.56        767.15        14.79 o                         
  -2   7   1        147.36        135.90         6.02 o                         
  -1   7   1        611.22        736.17        12.85 o                         
   0   7   1        383.91        409.60         8.37 o                         
   1   7   1       1984.61       1850.49        28.50 o                         
   2   7   1         31.11         24.19         2.80 o                         
   3   7   1          6.73          0.05         2.04 o                         
   4   7   1        692.96        631.71        12.35 o                         
   5   7   1         13.78          7.58         1.92 o                         
   6   7   1       1187.43       1209.28        20.63 o                         
   7   7   1         12.07          4.81         3.45 o                         
   8   7   1         21.32         27.24         3.93 o                         
   9   7   1       2897.21       2862.83        46.83 o                         
  10   7   1        417.09        460.73        23.03 o                         
  11   7   1        114.12         90.68         8.78 o                         
  12   7   1        220.35        216.44        13.92 o                         
  13   7   1         16.74          8.07         9.94 o                         
 -13   8   1        953.88        947.02        32.36 o                         
 -12   8   1         40.29         39.98         7.21 o                         
 -11   8   1        193.86        215.33        10.83 o                         
 -10   8   1         14.45         14.77         6.26 o                         
  -9   8   1          2.79          2.59         4.67 o                         
  -8   8   1        467.72        452.32        11.11 o                         
  -7   8   1        268.30        270.87         7.73 o                         
  -6   8   1        139.75        131.91         5.53 o                         
  -5   8   1       1451.93       1365.73        22.85 o                         
  -4   8   1       1456.87       1479.88        26.10 o                         
  -3   8   1       3491.07       3298.29        57.40 o                         
  -2   8   1          7.96         -0.08         1.95 o                         
  -1   8   1       1089.12       1030.69        18.03 o                         
   0   8   1         34.71         55.91         2.70 o                         
   1   8   1       5294.22       5385.96        77.70 o                         
   2   8   1        102.45        121.66         4.64 o                         
   3   8   1         22.13         23.93         2.86 o                         
   4   8   1       2479.74       2542.88        37.34 o                         
   5   8   1        136.10        160.09         6.47 o                         
   6   8   1        701.33        731.80        15.31 o                         
   7   8   1         65.80         55.78         4.31 o                         
   8   8   1       2127.89       2146.10        35.93 o                         
   9   8   1        899.15        871.03        20.11 o                         
  10   8   1        634.25        651.78        18.06 o                         
  11   8   1         99.57         98.44         8.79 o                         
  12   8   1         11.98         10.07         9.93 o                         
 -13   9   1         49.15         41.82        15.54 o                         
 -12   9   1          0.99         -7.12         7.12 o                         
 -11   9   1          4.05         -0.34         8.22 o                         
 -10   9   1        288.36        308.70        11.92 o                         
  -9   9   1        123.28        130.80        10.49 o                         
  -8   9   1         14.16          9.95         6.18 o                         
  -7   9   1       1147.50       1156.03        20.70 o                         
  -6   9   1          0.87          3.66         3.04 o                         
  -5   9   1        497.70        509.65        12.36 o                         
  -4   9   1       1122.95       1076.87        21.66 o                         
  -3   9   1        100.76        104.69         5.08 o                         
  -2   9   1        769.83        714.87        15.29 o                         
  -1   9   1       6924.80       7026.70       100.74 o                         
   0   9   1          0.01          1.03         1.84 o                         
   1   9   1      19831.92      20264.16       282.38 o                         
   2   9   1        167.41        151.75         5.61 o                         
   3   9   1        922.19        869.21        18.11 o                         
   4   9   1       3770.06       3865.29        59.96 o                         
   5   9   1         11.76         15.98         3.58 o                         
   6   9   1       1214.26       1212.39        21.95 o                         
   7   9   1        156.13        170.70         9.91 o                         
   8   9   1         64.87         70.47         5.53 o                         
   9   9   1        211.93        209.72         9.99 o                         
  10   9   1        724.36        733.43        21.38 o                         
  11   9   1         15.18         11.07         9.18 o                         
  12   9   1        197.75        169.46        15.31 o                         
 -12  10   1          8.62          0.52         9.23 o                         
 -11  10   1          3.98          8.62        10.12 o                         
 -10  10   1         34.68         37.05         6.76 o                         
  -9  10   1         33.71         39.09         6.63 o                         
  -8  10   1        665.13        676.54        15.18 o                         
  -7  10   1        125.31        118.15         6.54 o                         
  -6  10   1        147.79        151.35         7.15 o                         
  -5  10   1          7.78         11.23         4.65 o                         
  -4  10   1         65.76         75.41         6.24 o                         
  -3  10   1        741.14        762.35        17.57 o                         
  -2  10   1         57.04         60.34         4.76 o                         
  -1  10   1        746.68        752.95        14.26 o                         
   0  10   1        175.50        148.88         4.73 o                         
   1  10   1       9544.30       9613.76       136.61 o                         
   2  10   1        652.92        663.01        21.30 o                         
   3  10   1         20.91         24.05         3.23 o                         
   4  10   1        508.75        494.71        12.36 o                         
   5  10   1       1203.68       1198.46        23.18 o                         
   6  10   1         22.55         24.62         3.76 o                         
   7  10   1        177.74        183.31         8.40 o                         
   8  10   1          4.94          8.44         5.18 o                         
   9  10   1        133.99        117.47         7.81 o                         
  10  10   1         59.07         51.34         7.23 o                         
  11  10   1          9.45         -1.88        10.16 o                         
  12  10   1         40.18         44.71         9.40 o                         
 -12  11   1          1.10          7.76        10.32 o                         
 -11  11   1        297.75        312.02        13.97 o                         
 -10  11   1          4.05         12.25         6.73 o                         
  -9  11   1        809.61        822.29        21.26 o                         
  -8  11   1        229.63        236.13        11.84 o                         
  -7  11   1          0.06         -1.90         4.76 o                         
  -6  11   1        787.02        812.08        19.18 o                         
  -5  11   1        920.47        957.45        20.28 o                         
  -4  11   1       1003.33        995.85        19.76 o                         
  -3  11   1         87.63         82.03         6.34 o                         
  -2  11   1        236.43        229.65         7.94 o                         
  -1  11   1        731.51        736.64        14.73 o                         
   0  11   1         29.63         37.60         2.93 o                         
   1  11   1          6.74          6.45         2.98 o                         
   2  11   1          0.25          3.31         3.86 o                         
   3  11   1        770.38        792.79        16.80 o                         
   4  11   1        750.60        768.86        16.73 o                         
   5  11   1         18.92         12.72         4.56 o                         
   6  11   1       1928.02       2004.98        38.54 o                         
   7  11   1         30.55         34.12         4.39 o                         
   8  11   1         15.71          9.59         4.42 o                         
   9  11   1          1.50          0.69         6.02 o                         
  10  11   1        183.32        185.46        12.92 o                         
  11  11   1        840.06        793.84        25.24 o                         
 -11  12   1        923.45        900.21        43.97 o                         
 -10  12   1        501.20        518.02        19.42 o                         
  -9  12   1         13.47         19.74         6.35 o                         
  -8  12   1        897.59        917.26        26.98 o                         
  -7  12   1         82.31         80.43         9.71 o                         
  -6  12   1         88.46         93.19         7.04 o                         
  -5  12   1         32.74         26.77         4.43 o                         
  -4  12   1          9.74          8.29         5.56 o                         
  -3  12   1          5.28          5.74         3.84 o                         
  -2  12   1         80.64         80.87         6.42 o                         
  -1  12   1        348.34        372.70         9.19 o                         
   0  12   1        712.37        735.95        14.78 o                         
   1  12   1        748.52        718.75        16.42 o                         
   2  12   1         76.55         73.99         5.90 o                         
   3  12   1        550.34        541.28        13.97 o                         
   4  12   1        156.75        169.93         9.69 o                         
   5  12   1        277.42        292.97        14.23 o                         
   6  12   1         71.88         50.89         6.77 o                         
   7  12   1        150.79        166.83        11.53 o                         
   8  12   1        295.47        319.10        20.15 o                         
   9  12   1          0.10         -1.87        11.66 o                         
  10  12   1         31.27         31.56         7.19 o                         
  11  12   1        170.81        164.17        20.04 o                         
 -10  13   1          1.86          3.18        16.08 o                         
  -9  13   1         25.53         21.18        13.39 o                         
  -8  13   1        293.28        299.46        17.97 o                         
  -7  13   1         88.27         90.43         8.32 o                         
  -6  13   1        307.56        311.51        14.09 o                         
  -5  13   1         35.60         37.66         8.14 o                         
  -4  13   1        463.13        478.66        13.44 o                         
  -3  13   1        498.03        516.22        14.01 o                         
  -2  13   1        286.37        287.71        10.38 o                         
  -1  13   1         54.41         54.29         5.61 o                         
   0  13   1       3937.62       3938.94        60.24 o                         
   1  13   1        217.87        238.57        10.18 o                         
   2  13   1        120.49        151.71        10.08 o                         
   3  13   1        738.38        741.18        20.02 o                         
   4  13   1        146.03        141.50         8.16 o                         
   5  13   1         76.17         73.24         7.35 o                         
   6  13   1        205.83        222.79        12.86 o                         
   7  13   1        643.79        667.94        26.56 o                         
   8  13   1        533.85        552.07        22.75 o                         
   9  13   1        144.47        129.10        17.77 o                         
  10  13   1          4.40          8.25        18.39 o                         
 -10  14   1         50.61         48.82        13.94 o                         
  -9  14   1         30.71         22.14        13.34 o                         
  -8  14   1         16.99          2.20        13.68 o                         
  -7  14   1          2.50         10.02        12.53 o                         
  -6  14   1        367.86        370.11        16.04 o                         
  -5  14   1        221.42        222.87        10.80 o                         
  -4  14   1         70.87         70.68         8.15 o                         
  -3  14   1          0.24          2.96         4.43 o                         
  -2  14   1         47.76         35.01         6.01 o                         
  -1  14   1        227.86        224.10         9.98 o                         
   0  14   1       2594.55       2620.05        41.50 o                         
   1  14   1         46.72         56.31         7.55 o                         
   2  14   1       1699.65       1726.61        35.49 o                         
   3  14   1        522.75        556.63        17.64 o                         
   4  14   1        212.33        202.21        11.17 o                         
   5  14   1         43.75         40.05        10.49 o                         
   6  14   1          0.03          1.78         6.32 o                         
   7  14   1         79.30        111.30        15.35 o                         
   8  14   1         89.77         68.40        13.73 o                         
   9  14   1          3.83         22.19        14.30 o                         
  -9  15   1         42.41         15.09        19.74 o                         
  -8  15   1        143.18        132.68        17.76 o                         
  -7  15   1        278.33        275.11        17.46 o                         
  -6  15   1         40.66         26.71        10.95 o                         
  -5  15   1         55.36         46.67         7.73 o                         
  -4  15   1        162.12        153.73         9.55 o                         
  -3  15   1          3.14          3.03         6.48 o                         
  -2  15   1        442.31        464.96        17.69 o                         
  -1  15   1        246.02        267.55        11.17 o                         
   0  15   1         72.35         79.69         4.62 o                         
   1  15   1        291.72        271.74        11.59 o                         
   2  15   1       1412.22       1398.98        32.41 o                         
   3  15   1        126.55        136.10        10.58 o                         
   4  15   1        339.31        357.71        14.55 o                         
   5  15   1         26.48         28.47        11.81 o                         
   6  15   1         97.66         98.30        10.83 o                         
   7  15   1          0.01        -11.41        11.41 o                         
   8  15   1         29.51         -8.27        12.76 o                         
  -8  16   1         78.06         71.00        15.78 o                         
  -7  16   1        135.35        138.47        24.56 o                         
  -6  16   1         35.59         25.43        17.43 o                         
  -5  16   1        105.09        105.52        15.26 o                         
  -4  16   1         35.27         23.32        12.08 o                         
  -3  16   1         56.99         49.95         7.53 o                         
  -2  16   1          4.29         -5.81         5.81 o                         
  -1  16   1        180.78        168.04         9.29 o                         
   0  16   1          5.95         -0.70         6.48 o                         
   1  16   1          1.78          3.77         7.44 o                         
   2  16   1          1.88         11.06         5.50 o                         
   3  16   1        143.92        162.85        13.68 o                         
   4  16   1         35.41         43.58        11.44 o                         
   5  16   1        185.11        216.91        14.64 o                         
   6  16   1          3.94         -3.86        15.73 o                         
   7  16   1         11.91        -11.22        11.22 o                         
  -7  17   1        164.06        149.60        24.76 o                         
  -6  17   1        246.23        271.02        43.55 o                         
  -5  17   1        110.40         73.81        13.15 o                         
  -4  17   1        465.06        462.21        19.22 o                         
  -3  17   1         44.72         35.56        14.94 o                         
  -2  17   1        145.28        147.59        10.04 o                         
  -1  17   1         87.04         83.60        12.55 o                         
   0  17   1         36.89         26.90         9.93 o                         
   1  17   1       1499.15       1436.01        35.17 o                         
   2  17   1        138.78        130.95        14.09 o                         
   3  17   1          0.97         -1.16         9.51 o                         
   4  17   1        685.19        650.41        26.57 o                         
   5  17   1        204.08        210.87        19.01 o                         
   6  17   1        180.17        191.44        26.67 o                         
  -5  18   1          2.04          4.90        20.51 o                         
  -4  18   1          4.02         -9.56        12.70 o                         
  -3  18   1        441.92        443.49        20.80 o                         
  -2  18   1         87.49        112.03        13.31 o                         
  -1  18   1          0.54         -4.78        13.43 o                         
   0  18   1         39.81         17.47        13.61 o                         
   1  18   1       1135.51        979.15        29.48 o                         
   2  18   1        998.26        942.95        27.49 o                         
   3  18   1        224.92        222.40        17.46 o                         
   4  18   1          1.54         19.15        10.22 o                         
  -2  19   1          9.44          9.57        14.70 o                         
  -1  19   1          0.59         13.14        16.87 o                         
   0  19   1         23.37         -0.41        17.30 o                         
   1  19   1         53.11         52.38        16.03 o                         
   2  19   1         24.21         -3.92        15.96 o                         
 -14   0   2        211.53        232.41        21.17 o                         
 -13   0   2        782.72        782.79        45.29 o                         
 -12   0   2        176.87        259.34        17.45 o                         
 -11   0   2          7.70          1.26         7.79 o                         
 -10   0   2        716.10        704.36        29.52 o                         
  -9   0   2         53.61         52.58         5.77 o                         
  -8   0   2       1335.79       1270.15        33.88 o                         
  -7   0   2       3227.44       3212.62        80.28 o                         
  -6   0   2       5619.84       5921.81       118.68 o                         
  -5   0   2         34.95         85.75         4.15 o                         
  -4   0   2         70.19         84.45         3.72 o                         
  -3   0   2      26041.62      25404.89       642.12 o                         
  -2   0   2       3724.40       3651.62        77.10 o                         
  -1   0   2        969.04        979.81        21.03 o                         
   0   0   2      12973.26      12487.48       258.43 o                         
   1   0   2        431.17        397.93        10.13 o                         
   2   0   2      11911.62      11705.51       230.79 o                         
   3   0   2      15850.54      16041.60       315.41 o                         
   4   0   2       3478.05       3192.54        66.46 o                         
   5   0   2      19069.16      19840.26       390.26 o                         
   6   0   2        889.58        931.64        23.38 o                         
   7   0   2       8466.02       8300.41       167.76 o                         
   8   0   2        475.39        449.40        15.09 o                         
   9   0   2        218.74        240.14         9.94 o                         
  10   0   2       1445.14       1394.38        50.38 o                         
  11   0   2        567.79        495.48        34.95 o                         
  12   0   2         18.89         38.47        12.74 o                         
  13   0   2         77.24         60.25        13.33 o                         
 -14   1   2        184.24        210.76        13.42 o                         
 -13   1   2         15.64         16.77         8.87 o                         
 -12   1   2        717.16        716.46        25.57 o                         
 -11   1   2        953.49        859.74        23.64 o                         
 -10   1   2        243.76        267.97        10.25 o                         
  -9   1   2          0.46          0.19         2.91 o                         
  -8   1   2        140.48        151.73         5.60 o                         
  -7   1   2          4.42          4.29         1.68 o                         
  -6   1   2         51.70         75.44         2.98 o                         
  -5   1   2          0.66          1.81         1.39 o                         
  -4   1   2       7313.80       7155.54       100.36 o                         
  -3   1   2       7840.86       7509.93       110.57 o                         
  -2   1   2          2.58          0.86         0.89 o                         
  -1   1   2       4534.07       3948.30        60.36 o                         
   0   1   2         27.95         43.02         1.76 o                         
   1   1   2      10694.99      10445.40       145.38 o                         
   2   1   2       5125.14       4933.07        70.01 o                         
   3   1   2        683.92        621.74        10.97 o                         
   4   1   2         91.89        129.53         4.51 o                         
   5   1   2        984.91        910.54        15.95 o                         
   6   1   2          2.04          2.24         2.21 o                         
   7   1   2       1313.75       1344.94        23.92 o                         
   8   1   2          0.43          3.47         2.89 o                         
   9   1   2        231.95        235.90         7.42 o                         
  10   1   2        297.19        268.98        13.74 o                         
  11   1   2        417.39        435.79        18.48 o                         
  12   1   2        459.76        447.38        18.86 o                         
  13   1   2        123.98        119.05        13.11 o                         
 -14   2   2         80.96         88.30        12.08 o                         
 -13   2   2        338.69        405.24        18.02 o                         
 -12   2   2        400.48        387.56        14.34 o                         
 -11   2   2        275.17        274.63        12.77 o                         
 -10   2   2       4212.18       4164.31        70.46 o                         
  -9   2   2         21.83         22.44         3.48 o                         
  -8   2   2       2106.24       2066.01        35.60 o                         
  -7   2   2       1985.06       2120.80        32.26 o                         
  -6   2   2       4064.81       3948.58        60.11 o                         
  -5   2   2         84.56         75.15         3.56 o                         
  -4   2   2       1567.74       1565.85        24.31 o                         
  -3   2   2        465.29        473.60         8.15 o                         
  -2   2   2       2105.30       2116.23        31.43 o                         
  -1   2   2       1930.72       1867.16        27.11 o                         
   0   2   2         43.45         36.04         1.64 o                         
   1   2   2          1.47          5.06         1.07 o                         
   2   2   2       5381.63       5255.78        74.48 o                         
   3   2   2        974.79        990.30        16.22 o                         
   4   2   2        802.30        758.24        13.63 o                         
   5   2   2        447.94        430.56         9.08 o                         
   6   2   2         26.71         38.24         3.13 o                         
   7   2   2        919.47        903.18        16.77 o                         
   8   2   2         13.83         12.39         4.03 o                         
   9   2   2       1316.51       1262.38        23.48 o                         
  10   2   2       2127.48       2182.05        54.28 o                         
  11   2   2         25.48          7.38         8.53 o                         
  12   2   2          3.34         -1.57         5.85 o                         
  13   2   2        250.56        226.83        32.19 o                         
 -14   3   2         33.62         18.43         9.17 o                         
 -13   3   2          3.79          3.88         7.78 o                         
 -12   3   2        854.14        874.09        25.02 o                         
 -11   3   2       1210.37       1190.74        35.98 o                         
 -10   3   2        264.12        253.35         9.18 o                         
  -9   3   2       3515.48       3418.95        57.56 o                         
  -8   3   2        344.38        356.89         8.48 o                         
  -7   3   2        295.26        231.21         6.26 o                         
  -6   3   2       1803.43       1855.29        29.93 o                         
  -5   3   2        971.70        914.81        15.13 o                         
  -4   3   2       3185.33       3109.93        45.16 o                         
  -3   3   2        427.52        462.07         8.31 o                         
  -2   3   2         46.24         44.79         1.80 o                         
  -1   3   2         50.32         45.51         1.72 o                         
   0   3   2       1941.36       1867.93        31.74 o                         
   1   3   2       4112.47       3944.07        57.66 o                         
   2   3   2       1074.50       1075.94        17.08 o                         
   3   3   2        207.89        172.55         4.62 o                         
   4   3   2        963.18       1069.96        18.01 o                         
   5   3   2       1644.33       1746.67        27.65 o                         
   6   3   2       3743.93       3661.92        54.43 o                         
   7   3   2        383.04        373.95         9.20 o                         
   8   3   2        722.58        701.11        14.45 o                         
   9   3   2       1004.89        960.18        18.17 o                         
  10   3   2         66.77         67.21         6.31 o                         
  11   3   2        345.57        354.27        15.29 o                         
  12   3   2         55.51         66.58         8.36 o                         
  13   3   2         30.30         41.56         9.76 o                         
 -14   4   2        106.85        138.47        12.99 o                         
 -13   4   2        389.52        371.80        17.20 o                         
 -12   4   2         22.89         10.33         8.54 o                         
 -11   4   2         22.64         27.98         5.20 o                         
 -10   4   2        969.81        955.80        19.14 o                         
  -9   4   2        424.24        415.47         9.73 o                         
  -8   4   2        517.08        548.75        11.80 o                         
  -7   4   2         13.40         13.10         2.69 o                         
  -6   4   2       1102.12       1158.46        19.09 o                         
  -5   4   2        956.44        916.37        15.44 o                         
  -4   4   2       5031.48       5102.92        72.96 o                         
  -3   4   2        210.18        216.19         4.82 o                         
  -2   4   2        510.95        529.29         9.13 o                         
  -1   4   2        879.81        872.88        14.24 o                         
   0   4   2        230.99        231.29         5.02 o                         
   1   4   2          3.34          5.15         1.43 o                         
   2   4   2         71.25         75.54         3.06 o                         
   3   4   2        590.02        494.83         9.40 o                         
   4   4   2       1135.24       1150.53        19.64 o                         
   5   4   2         10.70         14.57         2.17 o                         
   6   4   2        342.36        343.76         8.77 o                         
   7   4   2          0.80         -1.24         2.53 o                         
   8   4   2        235.97        241.00         8.54 o                         
   9   4   2          8.14         11.93         3.68 o                         
  10   4   2        259.36        285.37        12.50 o                         
  11   4   2        112.78        128.66         8.03 o                         
  12   4   2         52.05         40.91         9.63 o                         
  13   4   2         33.59         35.72        10.25 o                         
 -14   5   2        357.71        356.85        24.86 o                         
 -13   5   2        356.74        419.84        18.42 o                         
 -12   5   2         13.80          4.82         5.74 o                         
 -11   5   2         28.64         48.81         7.83 o                         
 -10   5   2          2.90          5.25         3.68 o                         
  -9   5   2        444.25        441.08        10.75 o                         
  -8   5   2        259.26        278.70         7.64 o                         
  -7   5   2       1367.05       1421.99        24.02 o                         
  -6   5   2         91.33         79.69         3.50 o                         
  -5   5   2        699.33        702.31        13.20 o                         
  -4   5   2        360.64        306.99         6.67 o                         
  -3   5   2        437.83        440.69         8.35 o                         
  -2   5   2       5596.50       5405.53        78.85 o                         
  -1   5   2       3990.35       4032.23        57.74 o                         
   0   5   2          3.48          3.59         1.19 o                         
   1   5   2       7130.16       7190.44       101.50 o                         
   2   5   2       1780.92       1771.42        27.06 o                         
   3   5   2        427.79        370.48         8.13 o                         
   4   5   2       5607.13       5621.88        81.03 o                         
   5   5   2        867.32        813.77        15.35 o                         
   6   5   2       5765.38       5810.02        84.45 o                         
   7   5   2        458.15        485.56        11.41 o                         
   8   5   2        863.47        825.95        16.99 o                         
   9   5   2         97.42        114.07         6.29 o                         
  10   5   2          0.70         -2.61         4.21 o                         
  11   5   2        218.89        257.25        11.60 o                         
  12   5   2        179.48        176.07        18.74 o                         
  13   5   2         19.07         -0.07        21.29 o                         
 -14   6   2         58.03         46.27        10.91 o                         
 -13   6   2         33.48         18.58         8.05 o                         
 -12   6   2        287.39        287.74        12.06 o                         
 -11   6   2          7.51          7.13         4.24 o                         
 -10   6   2       1295.84       1298.74        27.32 o                         
  -9   6   2        286.45        290.90         9.91 o                         
  -8   6   2        342.60        343.76         9.23 o                         
  -7   6   2        248.48        284.63         7.54 o                         
  -6   6   2          7.18          8.09         2.17 o                         
  -5   6   2        382.04        406.17         7.98 o                         
  -4   6   2        432.87        476.18         9.55 o                         
  -3   6   2        680.22        659.17        11.78 o                         
  -2   6   2        275.80        246.07         5.63 o                         
  -1   6   2        374.95        393.96         7.67 o                         
   0   6   2        190.72        227.84         5.26 o                         
   1   6   2       2066.47       2101.14        33.34 o                         
   2   6   2         44.38         52.48         2.66 o                         
   3   6   2        227.91        197.52         5.30 o                         
   4   6   2        411.02        418.56         8.93 o                         
   5   6   2        801.88        837.79        15.65 o                         
   6   6   2       1080.94       1082.02        22.47 o                         
   7   6   2        964.24       1047.18        20.42 o                         
   8   6   2         53.68         53.21         8.73 o                         
   9   6   2        948.81        931.48        22.00 o                         
  10   6   2         58.72         56.02         8.81 o                         
  11   6   2          0.39         -4.75         4.75 o                         
  12   6   2          1.59         -3.58         8.08 o                         
  13   6   2         10.23         13.93        11.53 o                         
 -13   7   2          2.82          5.73         6.92 o                         
 -12   7   2         98.49         89.56        13.30 o                         
 -11   7   2       1125.25       1066.78        24.11 o                         
 -10   7   2          1.38          5.04         4.31 o                         
  -9   7   2        685.36        683.70        15.31 o                         
  -8   7   2        132.20        140.83         5.73 o                         
  -7   7   2        298.46        309.65         8.21 o                         
  -6   7   2         24.23         34.44         3.65 o                         
  -5   7   2       1343.05       1433.67        23.99 o                         
  -4   7   2       1650.26       1650.48        26.24 o                         
  -3   7   2        718.24        703.81        12.51 o                         
  -2   7   2         10.18          7.63         2.22 o                         
  -1   7   2        195.02        203.31         5.26 o                         
   0   7   2          7.48          5.73         1.36 o                         
   1   7   2       1454.90       1476.77        23.99 o                         
   2   7   2        176.13        163.62         5.18 o                         
   3   7   2        901.47        898.14        15.76 o                         
   4   7   2         72.52         69.73         3.46 o                         
   5   7   2         95.98         98.30         4.35 o                         
   6   7   2        159.92        177.18         7.73 o                         
   7   7   2        786.64        810.45        17.92 o                         
   8   7   2        179.57        170.09         7.33 o                         
   9   7   2         11.40          6.58         4.10 o                         
  10   7   2         81.97         77.71         7.55 o                         
  11   7   2         18.32         22.37         5.86 o                         
  12   7   2          0.01         14.01         8.34 o                         
 -13   8   2         25.56         24.87        11.65 o                         
 -12   8   2         81.15         75.72         7.34 o                         
 -11   8   2        502.87        501.70        20.80 o                         
 -10   8   2        242.19        252.39        14.23 o                         
  -9   8   2        240.88        249.67         8.41 o                         
  -8   8   2         11.99         13.59         4.20 o                         
  -7   8   2         10.98         15.52         4.21 o                         
  -6   8   2       1253.04       1321.92        23.23 o                         
  -5   8   2       2164.62       2213.02        34.59 o                         
  -4   8   2         67.70         83.72         3.24 o                         
  -3   8   2         34.34         27.62         3.31 o                         
  -2   8   2        152.56        158.24         4.31 o                         
  -1   8   2        229.84        235.53         5.97 o                         
   0   8   2       1334.82       1353.85        22.72 o                         
   1   8   2         57.80         66.96         3.47 o                         
   2   8   2         11.54          8.37         3.01 o                         
   3   8   2         66.32         74.28         3.55 o                         
   4   8   2          5.87         13.11         2.75 o                         
   5   8   2         12.61          9.83         2.59 o                         
   6   8   2        483.92        501.34        11.56 o                         
   7   8   2         82.46         82.85         4.93 o                         
   8   8   2        489.48        493.67        11.89 o                         
   9   8   2        119.24        124.61         7.89 o                         
  10   8   2        108.36        132.01        10.37 o                         
  11   8   2         31.83         25.16         9.87 o                         
  12   8   2         10.24         10.53        12.40 o                         
 -13   9   2        332.26        329.01        20.07 o                         
 -12   9   2          3.27          9.83         9.04 o                         
 -11   9   2          8.71          8.73         5.64 o                         
 -10   9   2        190.80        168.05         8.95 o                         
  -9   9   2       3366.04       3463.33        55.89 o                         
  -8   9   2        191.06        208.83         7.30 o                         
  -7   9   2       1304.53       1318.79        23.33 o                         
  -6   9   2         58.84         60.60         4.74 o                         
  -5   9   2       2486.79       2552.00        39.90 o                         
  -4   9   2        117.78        122.75         4.81 o                         
  -3   9   2        703.68        687.86        13.00 o                         
  -2   9   2       1359.70       1345.28        21.74 o                         
  -1   9   2         80.56         64.77         3.36 o                         
   0   9   2       4034.70       4130.01        60.78 o                         
   1   9   2        693.99        684.49        12.90 o                         
   2   9   2        666.46        743.72        13.88 o                         
   3   9   2        897.65        886.68        16.33 o                         
   4   9   2          4.78          2.81         2.27 o                         
   5   9   2        207.52        218.12         6.83 o                         
   6   9   2       1817.40       1794.06        30.42 o                         
   7   9   2        293.05        278.42         9.67 o                         
   8   9   2         46.62         40.90         5.06 o                         
   9   9   2         62.21         61.21         6.91 o                         
  10   9   2        801.61        810.42        21.94 o                         
  11   9   2         52.18         47.43         9.19 o                         
  12   9   2         37.02         32.46        15.41 o                         
 -12  10   2         41.72         41.61         7.72 o                         
 -11  10   2        131.22        141.52        11.19 o                         
 -10  10   2         15.12         11.26         4.98 o                         
  -9  10   2        219.96        243.44         9.59 o                         
  -8  10   2         14.91         19.13         5.90 o                         
  -7  10   2        476.39        490.13        12.08 o                         
  -6  10   2         68.38         62.73         4.74 o                         
  -5  10   2          0.96         -1.19         2.74 o                         
  -4  10   2        260.72        264.84         8.33 o                         
  -3  10   2        234.52        219.87         9.30 o                         
  -2  10   2        567.84        535.45        10.98 o                         
  -1  10   2        121.76        122.57         4.53 o                         
   0  10   2       1005.19       1114.87        19.94 o                         
   1  10   2       1183.81       1251.52        21.39 o                         
   2  10   2          0.13         -0.34         1.70 o                         
   3  10   2        272.58        300.06        11.12 o                         
   4  10   2         13.49         14.31         2.62 o                         
   5  10   2         23.00         33.30         4.84 o                         
   6  10   2        133.00        149.86         7.43 o                         
   7  10   2          7.07          6.21         6.32 o                         
   8  10   2        430.97        430.73        16.37 o                         
   9  10   2        394.16        405.13        13.76 o                         
  10  10   2        721.37        742.91        22.90 o                         
  11  10   2        113.32         84.65        14.44 o                         
 -12  11   2        419.24        447.79        16.72 o                         
 -11  11   2        545.28        541.51        19.90 o                         
 -10  11   2         39.70         55.52         8.22 o                         
  -9  11   2       1122.97       1125.34        28.38 o                         
  -8  11   2        559.52        547.53        13.83 o                         
  -7  11   2         33.05         33.15         4.63 o                         
  -6  11   2        460.65        487.91        14.50 o                         
  -5  11   2         17.94         13.16         4.52 o                         
  -4  11   2       2302.37       2325.25        40.98 o                         
  -3  11   2        320.43        315.76         9.64 o                         
  -2  11   2          0.11          3.10         2.24 o                         
  -1  11   2          0.99          1.77         2.98 o                         
   0  11   2        888.02        920.36        17.01 o                         
   1  11   2       1516.95       1506.42        25.43 o                         
   2  11   2        371.23        353.19        11.73 o                         
   3  11   2         58.91         63.99         5.07 o                         
   4  11   2        528.15        527.76        16.73 o                         
   5  11   2        550.80        559.00        14.74 o                         
   6  11   2       3114.05       3088.34        51.89 o                         
   7  11   2          6.94          1.51         3.81 o                         
   8  11   2        123.20        105.31         8.61 o                         
   9  11   2        380.21        403.04        15.09 o                         
  10  11   2         35.25         29.74         9.55 o                         
  11  11   2        247.74        224.49        13.81 o                         
 -11  12   2        254.37        285.21        27.12 o                         
 -10  12   2          3.70         -2.28         5.51 o                         
  -9  12   2         17.75         18.30         6.05 o                         
  -8  12   2          0.34         -0.05         6.30 o                         
  -7  12   2          6.44         18.13         5.14 o                         
  -6  12   2        339.75        323.04        12.96 o                         
  -5  12   2       1070.70       1024.24        21.94 o                         
  -4  12   2        601.36        593.36        14.92 o                         
  -3  12   2        614.92        624.87        15.37 o                         
  -2  12   2        185.52        199.61         9.27 o                         
  -1  12   2        756.66        788.51        15.71 o                         
   0  12   2        375.06        379.12        12.06 o                         
   1  12   2        199.26        199.21         6.69 o                         
   2  12   2       1280.37       1287.45        26.10 o                         
   3  12   2        172.42        167.14        10.79 o                         
   4  12   2        493.75        494.02        14.02 o                         
   5  12   2         35.78         41.88         6.27 o                         
   6  12   2        401.60        396.34        16.79 o                         
   7  12   2        204.27        211.83        11.62 o                         
   8  12   2        964.71        983.37        25.11 o                         
   9  12   2         19.06         29.43        10.43 o                         
  10  12   2        624.21        584.71        22.44 o                         
 -11  13   2         69.94         77.21        15.63 o                         
 -10  13   2         23.31         21.32        11.44 o                         
  -9  13   2         40.93         46.10         9.35 o                         
  -8  13   2         56.30         52.55         8.91 o                         
  -7  13   2        682.15        680.27        20.11 o                         
  -6  13   2         47.80         50.77         6.53 o                         
  -5  13   2       1192.33       1212.77        26.76 o                         
  -4  13   2        121.26        130.50         7.20 o                         
  -3  13   2        645.91        664.66        16.33 o                         
  -2  13   2         22.58         20.12         5.78 o                         
  -1  13   2          5.51          1.64         3.81 o                         
   0  13   2       1648.15       1641.63        30.70 o                         
   1  13   2       4443.04       4295.84        69.35 o                         
   2  13   2          6.34          0.09         5.20 o                         
   3  13   2          1.90          0.31         5.09 o                         
   4  13   2          7.00         11.07         4.66 o                         
   5  13   2         31.42         42.45         8.87 o                         
   6  13   2        145.74        134.49         9.44 o                         
   7  13   2         10.30         -8.85         8.85 o                         
   8  13   2          0.08         17.46        12.74 o                         
   9  13   2        238.21        285.27        21.08 o                         
 -10  14   2        418.24        469.00        34.63 o                         
  -9  14   2         70.97         62.58        13.00 o                         
  -8  14   2       1468.01       1440.67        46.27 o                         
  -7  14   2         31.71         20.90        12.65 o                         
  -6  14   2        590.18        572.26        19.34 o                         
  -5  14   2         69.31         72.02         6.93 o                         
  -4  14   2        491.12        529.62        19.18 o                         
  -3  14   2       1256.63       1300.97        35.22 o                         
  -2  14   2        636.41        659.46        18.31 o                         
  -1  14   2          2.92          0.94         5.84 o                         
   0  14   2         27.96         32.27         4.37 o                         
   1  14   2       3783.08       3815.21        70.52 o                         
   2  14   2       2030.80       1970.04        42.46 o                         
   3  14   2        429.10        446.77        17.81 o                         
   4  14   2        144.22        144.91         9.94 o                         
   5  14   2       1185.28       1199.72        32.86 o                         
   6  14   2        128.30        136.73        12.59 o                         
   7  14   2        452.73        474.21        21.73 o                         
   8  14   2         76.45         68.43        11.96 o                         
   9  14   2        333.79        287.50        30.85 o                         
  -9  15   2         62.71         57.62        13.00 o                         
  -8  15   2         34.97         32.51        13.02 o                         
  -7  15   2          7.93         -5.70         9.46 o                         
  -6  15   2        210.62        226.22        15.54 o                         
  -5  15   2          1.24          7.30         6.47 o                         
  -4  15   2        360.94        387.77        14.71 o                         
  -3  15   2        367.47        388.70        19.57 o                         
  -2  15   2        344.04        367.17        15.29 o                         
  -1  15   2        144.12        153.54         7.50 o                         
   0  15   2          1.55          1.37         5.20 o                         
   1  15   2         70.41         64.92         7.99 o                         
   2  15   2        601.98        576.91        18.30 o                         
   3  15   2         58.58         89.99         9.22 o                         
   4  15   2         61.07         74.73         8.82 o                         
   5  15   2          0.58         -5.06         7.64 o                         
   6  15   2       1301.13       1348.60        39.19 o                         
   7  15   2        150.37        121.22        14.39 o                         
   8  15   2        100.09        102.13        17.19 o                         
  -8  16   2       1051.97       1028.44        38.03 o                         
  -7  16   2        431.52        404.47        38.32 o                         
  -6  16   2        271.60        259.79        15.24 o                         
  -5  16   2        660.85        645.45        24.76 o                         
  -4  16   2        246.80        239.75        12.35 o                         
  -3  16   2        424.79        450.96        16.98 o                         
  -2  16   2        176.44        186.51        13.84 o                         
  -1  16   2         41.97         33.84         9.54 o                         
   0  16   2         67.11         76.75         8.99 o                         
   1  16   2        109.98        121.16         9.54 o                         
   2  16   2        207.79        232.09        12.42 o                         
   3  16   2         45.83         46.69        11.42 o                         
   4  16   2        274.46        260.84        17.67 o                         
   5  16   2        812.01        804.13        33.51 o                         
   6  16   2          0.80          1.43         9.35 o                         
   7  16   2         19.55         11.35        21.24 o                         
  -7  17   2        225.11        235.13        27.27 o                         
  -6  17   2        382.92        410.63        27.93 o                         
  -5  17   2          8.02         -6.77         9.34 o                         
  -4  17   2         66.14         83.02        11.10 o                         
  -3  17   2         19.46         18.51         9.84 o                         
  -2  17   2        227.72        240.66        12.66 o                         
  -1  17   2        264.08        270.94        12.77 o                         
   0  17   2        969.04        937.47        29.82 o                         
   1  17   2        213.85        261.07        12.17 o                         
   2  17   2         60.87         50.60        11.98 o                         
   3  17   2         40.60         26.64         8.29 o                         
   4  17   2         36.94         33.50         9.35 o                         
   5  17   2          9.51         25.08        18.97 o                         
   6  17   2         34.08         27.84        12.96 o                         
  -5  18   2         12.81         34.98        17.96 o                         
  -4  18   2         34.95         48.52        13.06 o                         
  -3  18   2         44.37         43.31        18.77 o                         
  -2  18   2          5.75         27.42        13.67 o                         
  -1  18   2         40.32         45.63        13.31 o                         
   0  18   2        658.18        662.19        40.12 o                         
   1  18   2        750.96        638.89        23.21 o                         
   2  18   2        557.39        513.37        20.27 o                         
   3  18   2         23.10         45.05        10.86 o                         
   4  18   2          6.53         37.94        16.81 o                         
  -2  19   2        157.09        148.21        14.50 o                         
  -1  19   2        117.86        181.21        18.42 o                         
   0  19   2        548.96        497.25        25.88 o                         
   1  19   2         11.21         13.93        15.61 o                         
 -15   1   3          0.63         -3.17         9.87 o                         
 -14   1   3          6.85          9.99         7.22 o                         
 -13   1   3          0.24          2.92         8.46 o                         
 -12   1   3         60.55         62.65         6.94 o                         
 -11   1   3        341.61        323.90        14.37 o                         
 -10   1   3        283.93        272.63         9.46 o                         
  -9   1   3         82.18         78.44         3.90 o                         
  -8   1   3       1780.36       1832.61        28.74 o                         
  -7   1   3         25.43         13.36         1.88 o                         
  -6   1   3        294.98        343.75         7.45 o                         
  -5   1   3       6441.53       6631.14       101.77 o                         
  -4   1   3       1623.71       1643.29        25.55 o                         
  -3   1   3        684.72        708.78        12.26 o                         
  -2   1   3         58.19         68.22         2.63 o                         
  -1   1   3       4852.12       4861.01        68.90 o                         
   0   1   3        102.88        118.95         3.47 o                         
   1   1   3       7255.42       6998.79        98.67 o                         
   2   1   3       3117.86       3124.69        47.06 o                         
   3   1   3        503.99        505.20        10.22 o                         
   4   1   3       1335.72       1622.94        26.65 o                         
   5   1   3        320.40        329.14         7.99 o                         
   6   1   3       1189.95       1074.56        18.76 o                         
   7   1   3          5.71          5.58         3.16 o                         
   8   1   3          1.56          0.74         3.81 o                         
   9   1   3         42.94         55.29         5.25 o                         
  10   1   3         83.20         72.69         6.25 o                         
  11   1   3         28.81         38.36         6.99 o                         
  12   1   3         78.39         56.08         9.28 o                         
  13   1   3        176.88        185.66        17.03 o                         
 -14   2   3        149.12        126.28        11.56 o                         
 -13   2   3         12.93         27.02         8.08 o                         
 -12   2   3        596.21        539.27        17.32 o                         
 -11   2   3         13.00         12.68         4.24 o                         
 -10   2   3       1681.63       1577.45        30.13 o                         
  -9   2   3        165.16        167.69         5.97 o                         
  -8   2   3        401.50        435.94         9.37 o                         
  -7   2   3        907.63       1006.31        16.52 o                         
  -6   2   3         83.37         95.54         3.46 o                         
  -5   2   3        249.66        258.58         5.76 o                         
  -4   2   3       2031.31       2073.04        30.82 o                         
  -3   2   3        343.34        322.98         6.88 o                         
  -2   2   3       1208.91       1180.77        18.31 o                         
  -1   2   3        146.76        107.99         3.05 o                         
   0   2   3        368.40        340.41         6.60 o                         
   1   2   3       1291.68       1271.88        19.96 o                         
   2   2   3       1599.94       1751.96        26.90 o                         
   3   2   3        128.53        163.39         4.92 o                         
   4   2   3          1.10         -1.60         1.60 o                         
   5   2   3        234.20        214.60         6.36 o                         
   6   2   3         12.84         13.20         2.79 o                         
   7   2   3        474.40        499.47        11.56 o                         
   8   2   3          0.18          7.88         4.04 o                         
   9   2   3       2801.10       2647.07        44.93 o                         
  10   2   3        150.14        146.02         8.36 o                         
  11   2   3         95.65         99.38         9.68 o                         
  12   2   3         25.66         16.91        12.57 o                         
  13   2   3        200.60        215.46        31.37 o                         
 -14   3   3        158.68        161.09        17.50 o                         
 -13   3   3         11.60          9.13         6.37 o                         
 -12   3   3       1177.93       1117.53        28.47 o                         
 -11   3   3        503.04        409.38        13.31 o                         
 -10   3   3          1.40          1.78         3.56 o                         
  -9   3   3        382.86        413.21         9.86 o                         
  -8   3   3       1580.01       1719.23        29.26 o                         
  -7   3   3       2330.57       2294.95        35.20 o                         
  -6   3   3       1358.27       1317.16        22.38 o                         
  -5   3   3       1055.69       1013.65        16.79 o                         
  -4   3   3        706.24        636.62        11.35 o                         
  -3   3   3       1632.20       1681.76        25.61 o                         
  -2   3   3       4560.71       4444.58        66.87 o                         
  -1   3   3        783.49        716.80        11.78 o                         
   0   3   3       2513.21       2501.36        36.78 o                         
   1   3   3       5379.59       5560.99        78.93 o                         
   2   3   3        517.39        576.08        10.86 o                         
   3   3   3       4766.89       4750.39        69.11 o                         
   4   3   3         96.31         72.09         3.55 o                         
   5   3   3         86.18         69.08         4.02 o                         
   6   3   3        147.14        137.50         6.64 o                         
   7   3   3        730.21        719.36        15.08 o                         
   8   3   3       1410.49       1341.29        24.65 o                         
   9   3   3         27.73         12.09         4.49 o                         
  10   3   3        143.63        172.05        10.93 o                         
  11   3   3        128.85        128.43        11.06 o                         
  12   3   3          1.86         -4.30         8.96 o                         
  13   3   3        139.10        174.53        17.32 o                         
 -14   4   3          0.05          0.17        10.64 o                         
 -13   4   3        242.96        261.11        15.02 o                         
 -12   4   3         11.39          7.19         5.02 o                         
 -11   4   3        104.41        123.95         7.69 o                         
 -10   4   3        213.61        235.00         7.35 o                         
  -9   4   3        331.91        326.17         8.73 o                         
  -8   4   3        533.91        492.02        10.54 o                         
  -7   4   3       1136.15       1098.24        18.78 o                         
  -6   4   3       4164.24       4380.75        65.35 o                         
  -5   4   3        125.83         93.20         3.32 o                         
  -4   4   3        872.69        904.14        15.13 o                         
  -3   4   3       6491.27       6276.93        89.07 o                         
  -2   4   3          1.99          2.56         1.25 o                         
  -1   4   3         35.07         23.73         2.07 o                         
   0   4   3        420.79        455.30         9.36 o                         
   1   4   3       2088.03       2125.30        31.97 o                         
   2   4   3         37.06         54.98         2.84 o                         
   3   4   3       1942.01       2012.64        31.16 o                         
   4   4   3        121.70        101.32         4.21 o                         
   5   4   3        933.51       1046.74        19.01 o                         
   6   4   3        632.29        667.77        13.83 o                         
   7   4   3        488.25        475.97        11.71 o                         
   8   4   3         36.00         48.91         5.10 o                         
   9   4   3         63.19         77.98         6.53 o                         
  10   4   3       1324.46       1302.62        30.96 o                         
  11   4   3         66.26         59.38         6.82 o                         
  12   4   3         55.39         44.44         8.41 o                         
 -14   5   3         95.92         81.01        10.27 o                         
 -13   5   3         53.35         40.85         7.95 o                         
 -12   5   3        714.34        632.57        22.73 o                         
 -11   5   3         15.94         11.97         4.22 o                         
 -10   5   3         83.08         85.42         6.02 o                         
  -9   5   3         70.74         68.26         4.33 o                         
  -8   5   3        242.37        284.69         8.26 o                         
  -7   5   3         49.00         46.87         3.12 o                         
  -6   5   3        160.96        165.17         4.91 o                         
  -5   5   3        149.08        136.05         4.38 o                         
  -4   5   3          0.30         -0.05         1.66 o                         
  -3   5   3        538.53        546.50         9.86 o                         
  -2   5   3       4546.04       4524.26        66.88 o                         
  -1   5   3       8220.99       8022.66       119.22 o                         
   0   5   3       1827.11       1767.30        30.80 o                         
   1   5   3        797.10        807.57        14.05 o                         
   2   5   3        332.93        344.05         7.38 o                         
   3   5   3       3280.02       3472.85        52.61 o                         
   4   5   3       2725.63       2606.11        39.99 o                         
   5   5   3       2327.60       2340.07        36.86 o                         
   6   5   3        146.06        125.15         5.55 o                         
   7   5   3       1385.28       1383.85        25.53 o                         
   8   5   3       2368.76       2268.18        39.37 o                         
   9   5   3         56.40         52.93         7.61 o                         
  10   5   3         11.42          9.03         5.56 o                         
  11   5   3        309.17        315.49        14.09 o                         
  12   5   3         77.63         99.72        10.40 o                         
 -14   6   3          0.52        -12.36        12.54 o                         
 -13   6   3         26.77         47.37        11.07 o                         
 -12   6   3        130.57        106.20         9.48 o                         
 -11   6   3       1773.03       1779.99        35.50 o                         
 -10   6   3       1324.89       1364.48        29.91 o                         
  -9   6   3        582.52        563.62        12.57 o                         
  -8   6   3       1284.55       1239.26        21.63 o                         
  -7   6   3         47.83         57.05         3.79 o                         
  -6   6   3         19.77          2.63         2.49 o                         
  -5   6   3         58.07         43.15         2.73 o                         
  -4   6   3        836.61        817.13        14.37 o                         
  -3   6   3       3097.30       3097.51        44.90 o                         
  -2   6   3       3450.06       3349.65        49.30 o                         
  -1   6   3        392.19        364.61         8.64 o                         
   0   6   3       1856.47       1702.42        26.42 o                         
   1   6   3         57.47         65.08         2.91 o                         
   2   6   3       4261.07       4152.95        62.11 o                         
   3   6   3        393.71        350.57         7.81 o                         
   4   6   3        849.10        864.80        16.32 o                         
   5   6   3        570.59        507.74        12.22 o                         
   6   6   3         51.89         53.81         5.52 o                         
   7   6   3       1519.69       1541.33        26.99 o                         
   8   6   3        241.55        235.40         9.43 o                         
   9   6   3        220.41        207.96         9.93 o                         
  10   6   3       1590.75       1617.77        37.44 o                         
  11   6   3         31.80         18.53         9.13 o                         
  12   6   3         30.75         33.78         9.43 o                         
 -14   7   3          6.69        -12.87        12.87 o                         
 -13   7   3        180.87        190.82        13.11 o                         
 -12   7   3       1392.13       1451.10        33.29 o                         
 -11   7   3       1514.50       1570.76        32.78 o                         
 -10   7   3         40.08         47.45         4.88 o                         
  -9   7   3       1282.25       1315.88        23.71 o                         
  -8   7   3        222.86        224.20         7.99 o                         
  -7   7   3        645.84        642.14        13.26 o                         
  -6   7   3       3638.57       3750.39        56.00 o                         
  -5   7   3          7.95          6.26         1.92 o                         
  -4   7   3       1166.12       1121.49        18.87 o                         
  -3   7   3       1516.54       1580.59        25.36 o                         
  -2   7   3        536.60        492.95         9.58 o                         
  -1   7   3       1491.11       1399.01        22.31 o                         
   0   7   3        427.52        445.57         8.46 o                         
   1   7   3        600.44        679.77        12.31 o                         
   2   7   3         96.37         88.63         3.79 o                         
   3   7   3       1478.99       1501.87        24.66 o                         
   4   7   3         19.45          7.09         3.00 o                         
   5   7   3          5.40          9.63         3.90 o                         
   6   7   3        554.76        616.12        14.14 o                         
   7   7   3        213.60        206.84         8.30 o                         
   8   7   3        197.95        177.01         8.48 o                         
   9   7   3         25.64         19.53         5.53 o                         
  10   7   3        650.53        643.30        23.23 o                         
  11   7   3        486.20        478.42        18.08 o                         
  12   7   3         81.73         99.52        11.12 o                         
 -13   8   3        678.11        718.43        23.31 o                         
 -12   8   3         23.42         31.17         5.99 o                         
 -11   8   3        316.29        311.07        15.49 o                         
 -10   8   3        154.16        153.00         7.83 o                         
  -9   8   3         40.87         36.29         6.10 o                         
  -8   8   3        474.17        457.67        11.27 o                         
  -7   8   3        119.92        131.59         5.44 o                         
  -6   8   3       1140.59       1094.30        19.53 o                         
  -5   8   3       1706.41       1694.64        28.90 o                         
  -4   8   3        132.15        117.54         4.25 o                         
  -3   8   3       1242.79       1191.17        19.73 o                         
  -2   8   3         34.17         44.27         2.85 o                         
  -1   8   3       1484.30       1416.01        23.53 o                         
   0   8   3       2229.28       2117.91        32.62 o                         
   1   8   3        425.43        421.07         9.25 o                         
   2   8   3       5336.59       5261.51        76.64 o                         
   3   8   3        516.96        472.36        10.31 o                         
   4   8   3        372.64        356.57         8.94 o                         
   5   8   3          1.50          3.46         2.42 o                         
   6   8   3         27.23         36.28         4.84 o                         
   7   8   3        413.68        413.13        11.17 o                         
   8   8   3        388.37        393.07        14.10 o                         
   9   8   3          5.63         11.79         5.71 o                         
  10   8   3        321.35        304.94        12.69 o                         
  11   8   3        161.09        172.24        16.52 o                         
 -13   9   3          2.88          3.21         7.76 o                         
 -12   9   3        448.03        472.76        16.41 o                         
 -11   9   3        652.21        644.19        18.27 o                         
 -10   9   3        190.68        192.78         8.58 o                         
  -9   9   3        283.70        298.39        10.24 o                         
  -8   9   3         12.89          7.66         4.01 o                         
  -7   9   3       1794.39       1860.97        31.02 o                         
  -6   9   3        696.11        703.88        14.34 o                         
  -5   9   3        297.50        307.52         8.38 o                         
  -4   9   3         99.14         87.36         5.23 o                         
  -3   9   3         14.59          6.54         2.30 o                         
  -2   9   3        609.57        610.41        11.90 o                         
  -1   9   3        706.78        707.59        13.07 o                         
   0   9   3        322.43        313.55         7.31 o                         
   1   9   3        207.29        183.05         6.95 o                         
   2   9   3          4.84          4.43         2.89 o                         
   3   9   3         40.78         31.50         3.00 o                         
   4   9   3       1625.50       1656.26        32.60 o                         
   5   9   3          1.08          1.04         3.84 o                         
   6   9   3        850.71        803.99        17.51 o                         
   7   9   3        292.19        301.10        10.13 o                         
   8   9   3        680.22        741.70        20.78 o                         
   9   9   3        164.49        155.94         9.79 o                         
  10   9   3          6.14          5.32         9.00 o                         
  11   9   3        570.53        571.12        19.11 o                         
 -12  10   3         70.22         69.56        11.83 o                         
 -11  10   3        154.57        132.07         9.15 o                         
 -10  10   3        177.98        173.05        11.62 o                         
  -9  10   3        247.81        251.66        14.03 o                         
  -8  10   3         65.03         56.91         5.51 o                         
  -7  10   3         50.38         65.92         6.00 o                         
  -6  10   3          0.46         -2.84         3.89 o                         
  -5  10   3         36.89         50.58         3.26 o                         
  -4  10   3         10.82         12.86         4.02 o                         
  -3  10   3        485.78        450.89         9.92 o                         
  -2  10   3       3352.83       3354.05        55.17 o                         
  -1  10   3         63.73         65.52         3.88 o                         
   0  10   3         91.26         81.51         3.84 o                         
   1  10   3       1164.68       1244.01        21.65 o                         
   2  10   3        516.15        503.92        11.24 o                         
   3  10   3        895.51        918.59        17.70 o                         
   4  10   3        207.88        218.64         7.19 o                         
   5  10   3        396.42        392.36        10.57 o                         
   6  10   3        952.38        987.34        20.31 o                         
   7  10   3        827.34        785.30        21.40 o                         
   8  10   3        915.06        934.35        23.70 o                         
   9  10   3        716.62        682.74        20.76 o                         
  10  10   3          0.12        -12.87        12.87 o                         
  11  10   3          0.46          3.69         7.47 o                         
 -12  11   3        128.09        126.53        15.86 o                         
 -11  11   3        516.24        505.50        20.70 o                         
 -10  11   3        859.88        815.34        21.46 o                         
  -9  11   3        525.52        495.29        14.66 o                         
  -8  11   3         19.76         24.32         5.09 o                         
  -7  11   3        765.71        751.28        15.95 o                         
  -6  11   3        397.86        406.12        10.04 o                         
  -5  11   3         20.00         17.80         4.72 o                         
  -4  11   3        280.97        287.85         8.93 o                         
  -3  11   3          0.50          2.86         3.30 o                         
  -2  11   3        717.02        696.90        13.90 o                         
  -1  11   3        518.95        510.22        10.53 o                         
   0  11   3        138.34        125.93         5.39 o                         
   1  11   3         63.92         64.29         4.69 o                         
   2  11   3        214.19        223.75         6.69 o                         
   3  11   3        487.02        522.74        11.86 o                         
   4  11   3          2.99          4.30         2.90 o                         
   5  11   3        609.45        593.39        15.75 o                         
   6  11   3        523.42        514.13        13.88 o                         
   7  11   3        929.31        968.60        31.65 o                         
   8  11   3         56.35         40.80         8.74 o                         
   9  11   3        151.00        164.35        10.97 o                         
  10  11   3          7.37         13.22        11.24 o                         
 -11  12   3        131.14        128.29        13.99 o                         
 -10  12   3        152.76        141.69         9.07 o                         
  -9  12   3        208.15        211.20        12.45 o                         
  -8  12   3        444.44        458.30        14.03 o                         
  -7  12   3        662.74        652.22        18.06 o                         
  -6  12   3        202.64        210.54         8.96 o                         
  -5  12   3       1521.83       1607.71        29.30 o                         
  -4  12   3       1278.18       1269.05        25.10 o                         
  -3  12   3        197.12        194.23         6.18 o                         
  -2  12   3          4.99          3.94         3.45 o                         
  -1  12   3         14.33         12.90         3.26 o                         
   0  12   3        143.86        147.81         7.90 o                         
   1  12   3        102.61        116.19         4.77 o                         
   2  12   3          6.54          9.83         3.77 o                         
   3  12   3          0.77         -6.19         6.19 o                         
   4  12   3         13.42         11.50         5.61 o                         
   5  12   3          5.33          7.53         4.54 o                         
   6  12   3          0.65         -4.51         6.64 o                         
   7  12   3         17.71          4.80         7.68 o                         
   8  12   3        393.85        391.41        14.20 o                         
   9  12   3        132.46        118.80        14.60 o                         
  10  12   3        119.19        103.95        14.53 o                         
 -11  13   3          4.45         12.62        12.33 o                         
 -10  13   3         78.69         77.45        14.90 o                         
  -9  13   3         82.24         85.81        13.97 o                         
  -8  13   3         42.59         38.11         8.80 o                         
  -7  13   3         42.13         38.82         8.59 o                         
  -6  13   3          4.80          7.84         5.64 o                         
  -5  13   3        227.36        225.82        11.77 o                         
  -4  13   3        165.81        189.17         8.31 o                         
  -3  13   3          8.12         11.00         3.94 o                         
  -2  13   3          3.96          4.31         4.90 o                         
  -1  13   3          2.16          2.60         3.00 o                         
   0  13   3        996.35       1010.32        23.17 o                         
   1  13   3       1504.46       1511.70        25.78 o                         
   2  13   3        132.46        128.73         9.80 o                         
   3  13   3         24.47         19.95         5.77 o                         
   4  13   3          2.36          1.36         5.17 o                         
   5  13   3         64.95         56.87        11.62 o                         
   6  13   3         29.76         28.36         8.01 o                         
   7  13   3         15.26         17.89        10.97 o                         
   8  13   3        128.07        127.60        13.07 o                         
   9  13   3         94.00         47.33        19.35 o                         
 -10  14   3        323.18        314.76        19.76 o                         
  -9  14   3         13.67          6.56        21.92 o                         
  -8  14   3         27.21         18.66        11.85 o                         
  -7  14   3         18.10         16.89         7.35 o                         
  -6  14   3         11.67          0.24         8.58 o                         
  -5  14   3          1.07         -3.99         6.72 o                         
  -4  14   3         23.51         16.58         8.80 o                         
  -3  14   3        238.05        272.97        14.20 o                         
  -2  14   3        189.47        173.79         8.10 o                         
  -1  14   3         69.22         54.67         5.77 o                         
   0  14   3         87.88         98.77         8.33 o                         
   1  14   3        580.78        574.99        16.08 o                         
   2  14   3        135.84        137.40        11.81 o                         
   3  14   3        151.87        160.13        10.95 o                         
   4  14   3         87.99         97.58        10.06 o                         
   5  14   3        146.93        142.18        14.12 o                         
   6  14   3         11.19          9.33        18.71 o                         
   7  14   3         49.76         45.88        13.01 o                         
   8  14   3        257.03        269.33        31.05 o                         
  -9  15   3        182.81        204.40        23.78 o                         
  -8  15   3         16.77          1.52        19.03 o                         
  -7  15   3        259.94        278.70        15.31 o                         
  -6  15   3        984.80       1013.48        38.47 o                         
  -5  15   3         38.70         48.59         7.49 o                         
  -4  15   3         87.12         85.47         7.45 o                         
  -3  15   3        435.74        396.68        14.44 o                         
  -2  15   3          2.02          2.04         7.10 o                         
  -1  15   3         14.00         10.58         3.61 o                         
   0  15   3        555.32        498.36        15.17 o                         
   1  15   3          0.26          4.55         6.86 o                         
   2  15   3         54.03         59.95         6.39 o                         
   3  15   3        153.03        154.36         9.71 o                         
   4  15   3         23.53         23.76         6.50 o                         
   5  15   3         75.50         58.21        11.33 o                         
   6  15   3         16.61         55.61        17.61 o                         
   7  15   3        110.71        111.45        16.16 o                         
  -8  16   3         28.53         -0.12        23.28 o                         
  -7  16   3        116.62        108.36        19.08 o                         
  -6  16   3          1.36         -2.53         8.12 o                         
  -5  16   3          2.72         -9.64         9.64 o                         
  -4  16   3        252.53        246.26        16.16 o                         
  -3  16   3          8.66         -1.36         7.80 o                         
  -2  16   3          4.00         12.06        10.80 o                         
  -1  16   3         64.35         67.03         5.49 o                         
   0  16   3        278.68        272.82        12.80 o                         
   1  16   3         17.63         19.42         6.46 o                         
   2  16   3         88.21         74.58         8.71 o                         
   3  16   3          4.57         -6.20         7.20 o                         
   4  16   3        105.27        115.71        12.84 o                         
   5  16   3        145.84        137.42        14.89 o                         
   6  16   3       1273.49       1212.03        45.60 o                         
  -7  17   3        317.77        353.34        28.44 o                         
  -6  17   3          2.88         22.06        10.97 o                         
  -5  17   3          0.61         -1.79        11.28 o                         
  -4  17   3        240.73        241.32        17.03 o                         
  -3  17   3         71.33         49.87        10.19 o                         
  -2  17   3         67.56         70.06         9.86 o                         
  -1  17   3        280.53        259.89        18.70 o                         
   0  17   3        315.60        307.99        13.32 o                         
   1  17   3        399.19        393.77        18.30 o                         
   2  17   3          0.09         -6.60        14.50 o                         
   3  17   3        249.47        290.74        22.78 o                         
   4  17   3        122.97        116.17        11.92 o                         
   5  17   3         14.24         28.04        17.58 o                         
  -5  18   3         68.51         45.97        11.44 o                         
  -4  18   3        291.99        267.07        15.13 o                         
  -3  18   3        170.77        206.45        17.23 o                         
  -2  18   3        209.80        224.55        19.76 o                         
  -1  18   3          1.60          1.69         6.56 o                         
   0  18   3         14.36          3.93         6.01 o                         
   1  18   3       1149.64       1067.39        32.87 o                         
   2  18   3        305.23        254.27        15.51 o                         
   3  18   3         75.91         59.41        11.22 o                         
 -15   0   4        207.72        194.18        21.73 o                         
 -14   0   4        638.02        676.07        33.53 o                         
 -13   0   4        321.21        311.34        19.44 o                         
 -12   0   4         11.18          7.73         7.06 o                         
 -11   0   4       1105.94       1025.66        36.63 o                         
 -10   0   4       1816.86       1835.54        44.47 o                         
  -9   0   4        137.14        136.17         6.61 o                         
  -8   0   4       1576.60       1506.38        34.90 o                         
  -7   0   4        721.66        707.78        18.39 o                         
  -6   0   4       3022.64       2966.07        62.06 o                         
  -5   0   4       1291.65       1253.60        31.32 o                         
  -4   0   4       2784.37       2672.47        59.26 o                         
  -3   0   4       9276.14       9276.57       183.87 o                         
  -2   0   4      10788.77      11060.39       218.91 o                         
  -1   0   4       4265.88       4334.76        88.41 o                         
   0   0   4        819.88        891.98        23.28 o                         
   1   0   4       7608.06       8110.19       162.22 o                         
   2   0   4         13.64          3.21         3.09 o                         
   3   0   4       4096.46       4307.14        94.22 o                         
   4   0   4        104.98         87.12         6.01 o                         
   5   0   4        518.02        526.66        16.22 o                         
   6   0   4        405.56        429.58        15.00 o                         
   7   0   4        278.44        294.69        12.79 o                         
   8   0   4       2061.30       1969.72        50.32 o                         
   9   0   4        789.10        859.85        28.69 o                         
  10   0   4        826.40        785.48        30.98 o                         
  11   0   4         96.80        114.81        12.52 o                         
  12   0   4       1356.47       1270.43        83.01 o                         
 -15   1   4         55.25         45.02        11.26 o                         
 -14   1   4         28.19         23.17         7.45 o                         
 -13   1   4         35.36         31.80         6.57 o                         
 -12   1   4          8.44          5.31         5.09 o                         
 -11   1   4        189.01        167.07         7.93 o                         
 -10   1   4        269.54        285.38         7.89 o                         
  -9   1   4         16.15         12.87         3.01 o                         
  -8   1   4          6.03          8.82         2.40 o                         
  -7   1   4        273.27        216.46         5.74 o                         
  -6   1   4        257.07        329.02         7.11 o                         
  -5   1   4       1200.10       1244.09        21.40 o                         
  -4   1   4        516.55        662.77        12.94 o                         
  -3   1   4        231.49        179.84         4.34 o                         
  -2   1   4       1950.99       1937.99        29.36 o                         
  -1   1   4       1265.29       1153.11        18.62 o                         
   0   1   4         21.85         12.85         1.88 o                         
   1   1   4       2177.97       1899.32        29.28 o                         
   2   1   4        423.91        347.12        10.07 o                         
   3   1   4       2255.92       2227.08        34.57 o                         
   4   1   4       1630.38       1426.62        23.78 o                         
   5   1   4         41.20         46.96         3.72 o                         
   6   1   4        715.72        698.49        14.28 o                         
   7   1   4       1451.91       1437.30        26.94 o                         
   8   1   4       2514.68       2392.40        45.07 o                         
   9   1   4         84.36         83.12         6.81 o                         
  10   1   4         61.39         75.67         8.21 o                         
  11   1   4        566.89        557.83        17.72 o                         
  12   1   4        206.28        220.56        18.91 o                         
 -14   2   4        132.15        114.96        12.66 o                         
 -13   2   4        496.77        548.15        18.94 o                         
 -12   2   4        538.27        500.35        19.77 o                         
 -11   2   4       1760.75       1762.79        40.46 o                         
 -10   2   4       1069.21       1039.44        19.76 o                         
  -9   2   4       1357.41       1326.83        22.60 o                         
  -8   2   4       2499.66       2551.53        39.22 o                         
  -7   2   4       1480.12       1511.44        24.31 o                         
  -6   2   4         48.22         28.13         3.04 o                         
  -5   2   4       2424.36       2524.38        40.27 o                         
  -4   2   4        459.37        493.25        10.25 o                         
  -3   2   4      13408.57      13733.60       182.49 o                         
  -2   2   4        350.92        382.05         7.57 o                         
  -1   2   4       2033.22       1954.18        29.72 o                         
   0   2   4       1486.75       1361.60        21.54 o                         
   1   2   4        187.55        151.74         4.62 o                         
   2   2   4         76.20         56.27         3.18 o                         
   3   2   4       1462.92       1606.79        25.95 o                         
   4   2   4        574.13        608.07        12.32 o                         
   5   2   4         56.72         74.41         4.36 o                         
   6   2   4        935.06        934.19        21.66 o                         
   7   2   4        433.77        461.40        13.55 o                         
   8   2   4         12.82          9.21         4.62 o                         
   9   2   4        875.11        795.39        20.17 o                         
  10   2   4         11.49          6.40         5.64 o                         
  11   2   4          5.38          0.26         6.82 o                         
  12   2   4        269.65        273.30        18.57 o                         
 -14   3   4        359.41        344.97        21.35 o                         
 -13   3   4         32.41         26.57         6.49 o                         
 -12   3   4        592.48        637.03        18.66 o                         
 -11   3   4        713.93        657.32        16.00 o                         
 -10   3   4        604.79        604.88        13.01 o                         
  -9   3   4        226.74        226.41         7.16 o                         
  -8   3   4          2.25         -2.05         2.71 o                         
  -7   3   4       2777.89       2652.30        40.29 o                         
  -6   3   4       2412.12       2445.81        37.99 o                         
  -5   3   4        492.71        544.90        11.30 o                         
  -4   3   4       1872.72       1835.37        30.98 o                         
  -3   3   4        120.19        136.19         3.80 o                         
  -2   3   4       7949.16       7959.64       115.22 o                         
  -1   3   4        346.55        343.40         7.01 o                         
   0   3   4        368.71        337.46         7.10 o                         
   1   3   4       1961.07       1887.04        31.84 o                         
   2   3   4        854.23        983.54        20.83 o                         
   3   3   4       2235.18       2248.27        35.55 o                         
   4   3   4         65.13         97.34         4.40 o                         
   5   3   4        412.46        434.38        10.40 o                         
   6   3   4        648.70        682.31        15.57 o                         
   7   3   4         16.40          9.44         4.28 o                         
   8   3   4          5.58         10.31         4.46 o                         
   9   3   4         77.17         71.96         7.81 o                         
  10   3   4        286.16        248.31        12.74 o                         
  11   3   4        114.75        120.25         9.75 o                         
  12   3   4         33.76         46.78        16.53 o                         
 -14   4   4         82.85         76.24        12.42 o                         
 -13   4   4          0.21          3.30         5.94 o                         
 -12   4   4          1.23          0.70         5.91 o                         
 -11   4   4        198.48        196.29         8.24 o                         
 -10   4   4        236.89        225.13         6.89 o                         
  -9   4   4        104.89        105.92         4.91 o                         
  -8   4   4        218.16        214.10         6.15 o                         
  -7   4   4        277.50        312.06         7.57 o                         
  -6   4   4        200.04        178.55         5.74 o                         
  -5   4   4        381.14        425.08         8.60 o                         
  -4   4   4          1.15         -0.96         1.69 o                         
  -3   4   4       2138.42       2270.36        36.02 o                         
  -2   4   4        257.34        276.08         5.94 o                         
  -1   4   4        342.83        364.26         8.59 o                         
   0   4   4       1324.91       1313.27        22.23 o                         
   1   4   4        294.78        272.18         6.37 o                         
   2   4   4       1846.46       1815.96        28.57 o                         
   3   4   4       2208.40       2096.67        33.59 o                         
   4   4   4         26.59         31.86         3.09 o                         
   5   4   4          6.93          2.19         2.44 o                         
   6   4   4          1.04          1.21         2.92 o                         
   7   4   4       1270.50       1292.83        24.45 o                         
   8   4   4       1512.83       1563.14        28.99 o                         
   9   4   4          6.35          3.98         6.08 o                         
  10   4   4          2.37          3.82         8.11 o                         
  11   4   4         42.88         47.48         8.13 o                         
  12   4   4        116.55        110.69        23.97 o                         
 -14   5   4          3.55          0.48         8.28 o                         
 -13   5   4        217.79        211.93        11.46 o                         
 -12   5   4        796.60        779.03        19.67 o                         
 -11   5   4        432.05        418.47        12.46 o                         
 -10   5   4        154.29        159.41         6.40 o                         
  -9   5   4        486.39        481.52        11.35 o                         
  -8   5   4        100.25        100.76         4.44 o                         
  -7   5   4        804.38        860.88        16.08 o                         
  -6   5   4        377.90        361.02         9.26 o                         
  -5   5   4       2637.92       2755.28        41.64 o                         
  -4   5   4       2618.12       2637.11        39.74 o                         
  -3   5   4        671.92        692.78        12.44 o                         
  -2   5   4        253.61        278.07         6.78 o                         
  -1   5   4        678.10        718.70        16.28 o                         
   0   5   4        113.57        125.21         4.80 o                         
   1   5   4         56.09         59.57         2.83 o                         
   2   5   4       1143.06       1179.71        19.90 o                         
   3   5   4          3.02         -1.32         1.96 o                         
   4   5   4       1717.14       1776.77        28.47 o                         
   5   5   4        175.18        193.70         7.26 o                         
   6   5   4          6.27          3.74         3.10 o                         
   7   5   4        270.48        304.18        10.53 o                         
   8   5   4        410.85        421.54        13.26 o                         
   9   5   4        475.16        443.07        15.09 o                         
  10   5   4        193.07        216.39        11.43 o                         
  11   5   4        359.89        356.29        16.31 o                         
  12   5   4          9.84          0.05         9.23 o                         
 -14   6   4        404.39        398.50        22.53 o                         
 -13   6   4         39.64         55.57        10.58 o                         
 -12   6   4         55.28         49.81         5.77 o                         
 -11   6   4         97.73         96.66         6.46 o                         
 -10   6   4        210.35        196.70         8.56 o                         
  -9   6   4         27.87         34.41         4.52 o                         
  -8   6   4        498.05        542.37        11.71 o                         
  -7   6   4        892.34        943.14        16.98 o                         
  -6   6   4        125.35        127.16         5.44 o                         
  -5   6   4         16.09         26.74         3.18 o                         
  -4   6   4         41.19         33.47         2.49 o                         
  -3   6   4          4.83         11.75         2.29 o                         
  -2   6   4        325.76        297.09         8.86 o                         
  -1   6   4       1103.20       1123.31        21.53 o                         
   0   6   4        258.21        296.46         9.78 o                         
   1   6   4        706.64        697.53        13.04 o                         
   2   6   4       1511.79       1411.75        23.22 o                         
   3   6   4        170.99        148.07         5.30 o                         
   4   6   4        164.79        174.01         6.10 o                         
   5   6   4        160.62        148.57         6.59 o                         
   6   6   4         31.94         24.05         4.91 o                         
   7   6   4        458.75        460.39        12.50 o                         
   8   6   4        119.72        113.19         7.82 o                         
   9   6   4        621.50        568.32        17.93 o                         
  10   6   4         26.18          8.13         7.56 o                         
  11   6   4        172.58        153.99        13.09 o                         
 -14   7   4         81.38         80.05        16.81 o                         
 -13   7   4         16.97         12.95         9.50 o                         
 -12   7   4         72.48         75.02         6.71 o                         
 -11   7   4        491.91        474.28        14.31 o                         
 -10   7   4       1224.82       1170.00        29.41 o                         
  -9   7   4        415.15        419.28        10.60 o                         
  -8   7   4          4.20          4.26         3.83 o                         
  -7   7   4          9.66          7.57         3.03 o                         
  -6   7   4        537.78        550.64        12.25 o                         
  -5   7   4        883.85        890.46        15.70 o                         
  -4   7   4       1356.21       1388.05        22.82 o                         
  -3   7   4          4.02          3.50         2.15 o                         
  -2   7   4        285.45        275.78         7.14 o                         
  -1   7   4        145.72        140.37         5.07 o                         
   0   7   4        128.13        152.44         5.62 o                         
   1   7   4       1356.40       1420.19        23.06 o                         
   2   7   4          8.30          7.62         2.13 o                         
   3   7   4        222.99        213.83         7.34 o                         
   4   7   4          9.50          5.43         3.14 o                         
   5   7   4         20.51         16.57         4.39 o                         
   6   7   4        239.97        240.84         8.16 o                         
   7   7   4       1398.70       1429.63        26.69 o                         
   8   7   4        989.40       1023.41        24.54 o                         
   9   7   4         68.42         85.68         8.18 o                         
  10   7   4          3.70         -7.33         7.33 o                         
  11   7   4         60.79         48.11        11.76 o                         
 -13   8   4         17.53         10.59         6.66 o                         
 -12   8   4        161.48        149.10        11.55 o                         
 -11   8   4          5.29          7.71         4.65 o                         
 -10   8   4         60.11         60.51         6.34 o                         
  -9   8   4        163.19        154.96         7.89 o                         
  -8   8   4          0.87          3.45         2.90 o                         
  -7   8   4         10.78          6.46         3.68 o                         
  -6   8   4        256.39        261.19         7.92 o                         
  -5   8   4          6.07          7.98         2.22 o                         
  -4   8   4         36.23         41.48         3.09 o                         
  -3   8   4         23.15         22.53         3.26 o                         
  -2   8   4          3.04          3.45         2.02 o                         
  -1   8   4        581.25        642.54        14.78 o                         
   0   8   4        362.82        411.16        10.51 o                         
   1   8   4       1655.68       1694.56        27.15 o                         
   2   8   4        441.31        529.23        11.14 o                         
   3   8   4       1607.56       1691.13        28.10 o                         
   4   8   4        314.72        337.38         9.81 o                         
   5   8   4         43.80         46.17         4.55 o                         
   6   8   4        187.74        158.79         8.41 o                         
   7   8   4         56.38         39.08         5.57 o                         
   8   8   4        121.24        127.28         8.75 o                         
   9   8   4         38.31         45.57         6.89 o                         
  10   8   4         25.73         15.88        11.63 o                         
  11   8   4         16.06         12.20        11.64 o                         
 -13   9   4          3.80         -3.16        10.20 o                         
 -12   9   4        668.09        685.95        20.00 o                         
 -11   9   4        265.70        261.03        11.43 o                         
 -10   9   4       1369.96       1384.47        29.58 o                         
  -9   9   4          6.93          5.12         6.08 o                         
  -8   9   4          5.20          6.14         4.99 o                         
  -7   9   4         26.79         26.25         4.11 o                         
  -6   9   4        366.88        391.94         9.42 o                         
  -5   9   4       1207.10       1274.61        22.21 o                         
  -4   9   4       1996.15       1983.68        31.93 o                         
  -3   9   4       1971.45       2121.06        34.58 o                         
  -2   9   4       2156.61       2206.55        35.65 o                         
  -1   9   4          0.73         -1.25         3.47 o                         
   0   9   4       1137.10       1106.51        22.40 o                         
   1   9   4         15.93          9.63         2.34 o                         
   2   9   4         42.52         45.14         4.44 o                         
   3   9   4        262.30        272.41         8.19 o                         
   4   9   4          5.58          3.99         4.29 o                         
   5   9   4          4.51          0.65         3.96 o                         
   6   9   4          0.39         -5.67         5.86 o                         
   7   9   4          4.02          5.09         6.84 o                         
   8   9   4        537.10        565.22        18.35 o                         
   9   9   4          2.51          0.52         7.38 o                         
  10   9   4         71.03         59.97         9.58 o                         
 -12  10   4         28.26         19.52         8.23 o                         
 -11  10   4        181.58        184.18        10.78 o                         
 -10  10   4         99.49        101.30        12.02 o                         
  -9  10   4        705.95        703.68        18.00 o                         
  -8  10   4         63.50         60.50         4.65 o                         
  -7  10   4          1.45         -1.52         4.69 o                         
  -6  10   4        122.68        135.77         5.71 o                         
  -5  10   4        142.11        147.53         5.34 o                         
  -4  10   4        206.09        226.22         6.78 o                         
  -3  10   4        352.19        374.95         8.94 o                         
  -2  10   4          1.68          0.12         3.16 o                         
  -1  10   4        106.15        111.15         4.84 o                         
   0  10   4        402.92        409.32        11.76 o                         
   1  10   4          0.89          2.85         2.87 o                         
   2  10   4        498.76        504.76        11.31 o                         
   3  10   4       1373.28       1369.68        24.39 o                         
   4  10   4         48.51         66.79         5.05 o                         
   5  10   4        356.97        366.30        10.28 o                         
   6  10   4        321.12        286.37        10.82 o                         
   7  10   4        237.28        227.12        10.52 o                         
   8  10   4        261.21        263.24        12.30 o                         
   9  10   4        140.30        145.32        13.47 o                         
  10  10   4         90.13         98.68        11.98 o                         
 -12  11   4         96.27        120.74        13.17 o                         
 -11  11   4        270.10        254.01        15.76 o                         
 -10  11   4         97.57        109.92         8.97 o                         
  -9  11   4        580.21        576.51        17.58 o                         
  -8  11   4        734.19        742.16        16.86 o                         
  -7  11   4        983.01       1022.12        20.04 o                         
  -6  11   4        698.27        677.12        14.85 o                         
  -5  11   4          0.19         -5.17         5.17 o                         
  -4  11   4        367.08        379.54         9.69 o                         
  -3  11   4         15.30          8.86         5.26 o                         
  -2  11   4         33.52         31.16         3.48 o                         
  -1  11   4        561.01        550.32        17.43 o                         
   0  11   4        143.39        157.30         7.09 o                         
   1  11   4        219.67        212.34         7.45 o                         
   2  11   4        441.72        447.11        12.70 o                         
   3  11   4        272.06        273.55         8.37 o                         
   4  11   4          7.14          6.49         5.48 o                         
   5  11   4          0.94          5.28         3.89 o                         
   6  11   4         49.85         61.03         8.50 o                         
   7  11   4        509.43        562.33        19.83 o                         
   8  11   4          0.36          3.31         8.89 o                         
   9  11   4         57.29         43.61        10.36 o                         
  10  11   4        104.13         64.66        15.41 o                         
 -11  12   4         12.57          8.19         8.77 o                         
 -10  12   4        140.51        128.83        12.85 o                         
  -9  12   4        180.92        177.59        14.64 o                         
  -8  12   4        666.23        671.33        17.69 o                         
  -7  12   4          8.49         12.57         4.43 o                         
  -6  12   4        107.43        108.73         7.13 o                         
  -5  12   4         16.41         12.29         3.76 o                         
  -4  12   4        501.26        482.13        11.38 o                         
  -3  12   4        968.12        942.82        19.42 o                         
  -2  12   4          6.11         10.82         4.10 o                         
  -1  12   4        511.61        537.32        12.76 o                         
   0  12   4        709.62        732.88        14.90 o                         
   1  12   4        465.03        461.27        12.25 o                         
   2  12   4       1259.71       1247.24        24.19 o                         
   3  12   4        176.85        172.41         6.87 o                         
   4  12   4        715.52        739.48        18.62 o                         
   5  12   4        838.73        895.13        20.96 o                         
   6  12   4        258.61        267.10        17.42 o                         
   7  12   4       1006.31       1059.32        29.78 o                         
   8  12   4        655.97        695.99        38.14 o                         
   9  12   4        255.74        260.16        21.69 o                         
 -11  13   4        389.66        333.12        24.08 o                         
 -10  13   4        379.21        389.02        21.70 o                         
  -9  13   4        428.31        447.09        17.26 o                         
  -8  13   4         25.27         29.92         8.57 o                         
  -7  13   4        677.06        699.83        21.04 o                         
  -6  13   4        284.03        304.34        13.50 o                         
  -5  13   4        236.60        226.53         8.30 o                         
  -4  13   4         38.85         33.10         3.86 o                         
  -3  13   4        109.91        114.27         5.24 o                         
  -2  13   4        508.14        491.68        11.69 o                         
  -1  13   4         63.86         59.61         6.96 o                         
   0  13   4         21.38         29.94         4.29 o                         
   1  13   4         27.16         21.26         3.37 o                         
   2  13   4         14.25         15.69         5.44 o                         
   3  13   4          6.79          5.82         2.77 o                         
   4  13   4        590.19        629.25        17.12 o                         
   5  13   4        111.75        121.79        12.32 o                         
   6  13   4        281.35        273.95        13.34 o                         
   7  13   4         38.33         30.15        10.02 o                         
   8  13   4         39.80         43.61        13.53 o                         
 -10  14   4         26.71         29.14        12.00 o                         
  -9  14   4        119.57        121.01        14.27 o                         
  -8  14   4        172.57        182.10        15.11 o                         
  -7  14   4         37.20         35.68         8.01 o                         
  -6  14   4        379.08        383.79        14.94 o                         
  -5  14   4        262.06        254.08        14.07 o                         
  -4  14   4         87.56         87.27         8.43 o                         
  -3  14   4       1606.72       1581.52        30.97 o                         
  -2  14   4       1385.87       1369.74        26.59 o                         
  -1  14   4        385.57        400.20        10.85 o                         
   0  14   4        158.72        171.11         7.38 o                         
   1  14   4         22.06         19.26         5.79 o                         
   2  14   4        918.02        893.77        20.30 o                         
   3  14   4         81.23         74.56         8.96 o                         
   4  14   4         75.30         78.14        18.78 o                         
   5  14   4        215.07        231.11        14.08 o                         
   6  14   4          0.33        -11.45        11.45 o                         
   7  14   4        386.00        385.09        25.39 o                         
  -9  15   4         12.65          6.99        15.59 o                         
  -8  15   4         98.20         89.96        11.82 o                         
  -7  15   4        203.75        215.30        18.39 o                         
  -6  15   4          9.98         21.88         8.82 o                         
  -5  15   4        120.21        115.68         8.87 o                         
  -4  15   4        143.40        143.54         9.11 o                         
  -3  15   4          5.55          8.94         5.71 o                         
  -2  15   4          5.07          8.48         6.34 o                         
  -1  15   4        695.69        708.10        19.02 o                         
   0  15   4          0.66          1.80         5.56 o                         
   1  15   4        128.82        151.56        11.08 o                         
   2  15   4        378.97        415.66        17.74 o                         
   3  15   4        117.95        118.78        13.28 o                         
   4  15   4         86.68         98.20        10.12 o                         
   5  15   4         61.09         60.11        10.65 o                         
   6  15   4         14.84          7.01        12.11 o                         
   7  15   4         44.81         42.42        10.09 o                         
  -8  16   4        457.60        394.23        25.39 o                         
  -7  16   4        117.42        128.09        15.98 o                         
  -6  16   4        203.75        199.99        13.78 o                         
  -5  16   4       1042.25       1055.33        28.49 o                         
  -4  16   4          1.92         -7.47         8.17 o                         
  -3  16   4        148.21        150.50        15.87 o                         
  -2  16   4        248.26        262.64        10.46 o                         
  -1  16   4          5.20          3.45         5.91 o                         
   0  16   4        123.27        146.68         6.76 o                         
   1  16   4          6.12          4.36         6.56 o                         
   2  16   4        442.25        428.44        16.44 o                         
   3  16   4        256.24        260.30        13.53 o                         
   4  16   4         61.43         39.64        13.93 o                         
   5  16   4          0.20         -7.38        13.61 o                         
  -6  17   4          1.60          2.48        11.04 o                         
  -5  17   4         20.10          9.11         8.10 o                         
  -4  17   4        676.44        699.00        25.08 o                         
  -3  17   4        268.42        277.81        19.06 o                         
  -2  17   4        615.08        591.55        21.01 o                         
  -1  17   4         46.63         32.53         7.51 o                         
   0  17   4        650.48        666.69        30.26 o                         
   1  17   4        372.50        350.11        18.55 o                         
   2  17   4        288.69        311.27        16.06 o                         
   3  17   4        545.13        562.39        23.77 o                         
   4  17   4        605.37        601.82        25.84 o                         
  -4  18   4          4.31         -4.53        17.03 o                         
  -3  18   4        148.13        116.86        10.01 o                         
  -2  18   4         73.34         73.12         9.47 o                         
  -1  18   4        134.72        138.84         9.64 o                         
   0  18   4          1.50         -3.16         6.96 o                         
   1  18   4         56.96         48.70        10.88 o                         
   2  18   4         29.57         20.76        10.85 o                         
 -14   1   5        372.82        389.36        18.70 o                         
 -13   1   5         75.59         63.35         7.39 o                         
 -12   1   5          6.92         -0.04         7.70 o                         
 -11   1   5        446.27        399.83        11.39 o                         
 -10   1   5        397.64        377.64        10.01 o                         
  -9   1   5        969.19        932.73        17.15 o                         
  -8   1   5        277.06        258.35         6.78 o                         
  -7   1   5         15.94         12.09         2.35 o                         
  -6   1   5        355.39        362.26         8.74 o                         
  -5   1   5        311.03        339.22         8.51 o                         
  -4   1   5          8.35          6.40         2.19 o                         
  -3   1   5        651.78        629.64        11.81 o                         
  -2   1   5       4055.40       4153.15        62.25 o                         
  -1   1   5        677.92        724.43        13.31 o                         
   0   1   5        242.30        262.57         6.72 o                         
   1   1   5        155.02        168.00         5.69 o                         
   2   1   5        937.01       1004.95        18.55 o                         
   3   1   5       1106.09       1156.74        20.44 o                         
   4   1   5         83.35         66.47         4.34 o                         
   5   1   5        303.60        316.23         9.04 o                         
   6   1   5         31.10         35.44         4.98 o                         
   7   1   5         65.84         80.44         6.67 o                         
   8   1   5          1.10         -5.57         5.57 o                         
   9   1   5         12.32         19.01        10.71 o                         
  10   1   5          0.88          8.74         6.86 o                         
  11   1   5         50.57         44.83         9.08 o                         
  12   1   5         10.45          8.72         8.30 o                         
 -14   2   5        309.38        344.77        20.09 o                         
 -13   2   5        110.74        133.15        11.64 o                         
 -12   2   5         43.87         48.79         5.18 o                         
 -11   2   5        475.22        473.52        12.20 o                         
 -10   2   5        150.47        147.71         6.64 o                         
  -9   2   5        324.21        298.77         8.20 o                         
  -8   2   5        556.22        538.22        12.45 o                         
  -7   2   5        593.41        593.44        12.77 o                         
  -6   2   5        339.21        317.98         8.39 o                         
  -5   2   5       1987.71       2191.76        36.16 o                         
  -4   2   5       1997.64       2057.02        33.94 o                         
  -3   2   5        596.95        606.76        12.12 o                         
  -2   2   5        562.47        565.74        10.83 o                         
  -1   2   5        300.03        350.10         7.73 o                         
   0   2   5       1320.26       1312.27        22.33 o                         
   1   2   5       2805.90       2898.52        45.07 o                         
   2   2   5        297.42        270.19         7.28 o                         
   3   2   5       2146.95       2270.75        35.05 o                         
   4   2   5         79.86         84.37         4.68 o                         
   5   2   5          6.07          2.51         3.34 o                         
   6   2   5       1362.28       1279.92        23.58 o                         
   7   2   5       1530.76       1463.04        28.39 o                         
   8   2   5         24.06         19.27         5.87 o                         
   9   2   5        107.66         85.39         9.10 o                         
  10   2   5         54.37         64.14        11.14 o                         
  11   2   5        198.88        173.36        12.40 o                         
  12   2   5         63.74         57.22        10.37 o                         
 -14   3   5          0.06          6.45         7.39 o                         
 -13   3   5         43.59         42.48         8.02 o                         
 -12   3   5          0.07         -5.23         5.23 o                         
 -11   3   5         41.64         49.62         6.22 o                         
 -10   3   5        105.95        106.95         4.62 o                         
  -9   3   5       1598.98       1633.92        29.39 o                         
  -8   3   5         80.79         81.77         4.88 o                         
  -7   3   5        967.60        943.94        18.54 o                         
  -6   3   5        577.55        637.39        13.26 o                         
  -5   3   5       2661.19       2658.84        42.81 o                         
  -4   3   5         40.19         80.21         3.40 o                         
  -3   3   5         34.59         36.12         2.41 o                         
  -2   3   5       5135.99       5309.86        80.07 o                         
  -1   3   5         65.27         96.62         3.54 o                         
   0   3   5       4564.89       4782.54        71.33 o                         
   1   3   5       1240.91       1223.97        20.66 o                         
   2   3   5       4601.20       4774.01        70.09 o                         
   3   3   5       1047.48        948.90        18.16 o                         
   4   3   5        115.49        111.91         5.31 o                         
   5   3   5        731.93        774.54        15.99 o                         
   6   3   5       1681.77       1689.44        32.01 o                         
   7   3   5          0.16          0.08         3.53 o                         
   8   3   5       3240.03       3129.82        58.19 o                         
   9   3   5         54.30         33.57         7.66 o                         
  10   3   5        258.75        262.58        13.50 o                         
  11   3   5         34.28         24.03        14.67 o                         
 -14   4   5         44.22         50.11         8.69 o                         
 -13   4   5          1.85         10.20         6.61 o                         
 -12   4   5         14.36         17.82         5.53 o                         
 -11   4   5        765.78        761.34        17.41 o                         
 -10   4   5       5144.56       5025.03        72.87 o                         
  -9   4   5        218.39        220.73        10.38 o                         
  -8   4   5          7.74          7.76         3.10 o                         
  -7   4   5        488.43        495.57        11.81 o                         
  -6   4   5       4374.10       4415.48        72.48 o                         
  -5   4   5       3246.03       3311.66        54.06 o                         
  -4   4   5        134.60        170.72         5.03 o                         
  -3   4   5        183.83        263.90         6.72 o                         
  -2   4   5       1453.22       1425.09        22.91 o                         
  -1   4   5          1.65          0.63         1.61 o                         
   0   4   5       1388.49       1304.03        20.88 o                         
   1   4   5        325.80        356.66         8.49 o                         
   2   4   5        303.17        422.93         9.49 o                         
   3   4   5        295.61        294.15         7.94 o                         
   4   4   5         75.44         74.70         4.77 o                         
   5   4   5        457.75        440.42        11.10 o                         
   6   4   5        319.00        312.32         9.53 o                         
   7   4   5          2.37          8.74         4.39 o                         
   8   4   5        312.68        356.12        13.38 o                         
   9   4   5        387.90        372.74        16.36 o                         
  10   4   5        157.86        158.71        11.08 o                         
  11   4   5        213.98        212.42        14.63 o                         
 -14   5   5        398.56        406.30        26.46 o                         
 -13   5   5         56.71         66.67         7.10 o                         
 -12   5   5        158.82        168.43         7.81 o                         
 -11   5   5          0.71         -0.28         5.91 o                         
 -10   5   5        460.32        467.18        12.82 o                         
  -9   5   5          0.47          1.48         4.15 o                         
  -8   5   5          3.67          1.95         4.28 o                         
  -7   5   5         97.69        102.50         5.43 o                         
  -6   5   5         21.24         27.67         3.15 o                         
  -5   5   5        534.42        513.10        10.90 o                         
  -4   5   5          3.70          2.68         1.54 o                         
  -3   5   5       1383.64       1458.31        22.94 o                         
  -2   5   5        222.01        236.98         5.69 o                         
  -1   5   5         92.35         95.74         4.48 o                         
   0   5   5         89.76        111.21         4.54 o                         
   1   5   5       1817.09       1710.17        26.72 o                         
   2   5   5          0.58         -1.86         1.94 o                         
   3   5   5        279.41        242.61         7.49 o                         
   4   5   5        817.95        807.69        15.80 o                         
   5   5   5         95.61        115.78         8.16 o                         
   6   5   5        324.99        310.88         9.66 o                         
   7   5   5          0.46         -4.62         4.62 o                         
   8   5   5        297.80        288.56        13.03 o                         
   9   5   5        839.90        876.69        23.70 o                         
  10   5   5         84.85         81.13        10.01 o                         
  11   5   5        308.79        309.15        15.96 o                         
 -14   6   5        143.20        152.06        17.18 o                         
 -13   6   5        103.09        125.47         8.78 o                         
 -12   6   5        170.35        177.31        11.12 o                         
 -11   6   5        972.63        969.79        23.14 o                         
 -10   6   5        186.97        196.38         9.50 o                         
  -9   6   5       2048.04       2030.40        32.59 o                         
  -8   6   5         25.64         23.46         5.67 o                         
  -7   6   5        611.25        610.83        12.71 o                         
  -6   6   5       2071.36       2091.31        33.27 o                         
  -5   6   5       1761.10       1721.16        27.72 o                         
  -4   6   5        227.97        250.36         6.46 o                         
  -3   6   5        567.78        566.68        11.30 o                         
  -2   6   5       2464.10       2560.43        44.56 o                         
  -1   6   5       4489.02       4448.84        76.51 o                         
   0   6   5       3845.18       3846.94        64.70 o                         
   1   6   5       1424.90       1447.67        23.66 o                         
   2   6   5         12.96          6.71         2.51 o                         
   3   6   5        523.44        547.27        14.59 o                         
   4   6   5       2291.78       2392.46        38.79 o                         
   5   6   5        129.46        126.27         6.60 o                         
   6   6   5         66.53         59.72         5.57 o                         
   7   6   5         76.99         80.76         7.23 o                         
   8   6   5        283.84        312.23        12.92 o                         
   9   6   5         36.23         44.27         7.43 o                         
  10   6   5        316.57        340.55        16.11 o                         
  11   6   5          0.06         -0.87        13.04 o                         
 -13   7   5         18.41         20.75        10.93 o                         
 -12   7   5         75.68        106.41         7.56 o                         
 -11   7   5        169.46        149.72         7.43 o                         
 -10   7   5       1002.42       1007.05        21.82 o                         
  -9   7   5        109.27        106.46         6.70 o                         
  -8   7   5        250.80        251.94         7.47 o                         
  -7   7   5       1406.64       1403.48        24.36 o                         
  -6   7   5       1053.46       1083.38        19.54 o                         
  -5   7   5        109.86        112.92         4.51 o                         
  -4   7   5        548.87        542.90        11.26 o                         
  -3   7   5        935.67        939.15        16.36 o                         
  -2   7   5       4477.96       4475.62        74.76 o                         
  -1   7   5       2620.18       2494.06        45.63 o                         
   0   7   5        108.17        109.16         6.01 o                         
   1   7   5       1224.77       1240.77        22.75 o                         
   2   7   5        333.23        384.68         9.12 o                         
   3   7   5        327.44        311.80        11.08 o                         
   4   7   5        704.65        714.28        15.60 o                         
   5   7   5         92.84         95.93         6.01 o                         
   6   7   5         24.76         19.78         4.78 o                         
   7   7   5        405.48        403.41        13.86 o                         
   8   7   5         92.85         81.30         8.38 o                         
   9   7   5          0.89          0.53         8.11 o                         
  10   7   5         12.88          3.72        11.98 o                         
  11   7   5          0.20         -3.76         8.34 o                         
 -13   8   5          0.14          0.96         9.58 o                         
 -12   8   5          1.51          5.39         6.38 o                         
 -11   8   5          0.56         -0.12         5.50 o                         
 -10   8   5        639.97        659.88        19.43 o                         
  -9   8   5        151.48        153.14         7.01 o                         
  -8   8   5       1110.87       1119.98        20.96 o                         
  -7   8   5          0.10          0.74         3.64 o                         
  -6   8   5       1100.27       1064.41        19.42 o                         
  -5   8   5         23.99         25.53         3.36 o                         
  -4   8   5        455.60        433.76        10.81 o                         
  -3   8   5        285.00        275.67         7.91 o                         
  -2   8   5        436.76        476.68        12.15 o                         
  -1   8   5       8347.47       8745.69       140.86 o                         
   0   8   5       1493.56       1504.42        29.05 o                         
   1   8   5        476.77        513.90        13.06 o                         
   2   8   5        143.01        142.50         6.00 o                         
   3   8   5        461.91        445.50        10.83 o                         
   4   8   5       2675.41       2597.22        48.19 o                         
   5   8   5       1988.13       1938.32        32.43 o                         
   6   8   5         27.85         33.58         6.88 o                         
   7   8   5       1562.63       1529.85        33.18 o                         
   8   8   5        212.76        218.90        11.22 o                         
   9   8   5       1577.22       1564.27        39.58 o                         
  10   8   5         19.78         15.92         9.80 o                         
 -13   9   5         65.54         63.17        11.20 o                         
 -12   9   5        356.32        361.30        20.01 o                         
 -11   9   5        263.80        261.37        11.10 o                         
 -10   9   5        503.96        527.70        15.23 o                         
  -9   9   5        929.88        938.72        20.64 o                         
  -8   9   5          9.26         12.46         4.35 o                         
  -7   9   5        483.80        495.54        12.15 o                         
  -6   9   5        281.04        305.19         8.72 o                         
  -5   9   5       1916.17       2022.13        35.19 o                         
  -4   9   5        657.77        649.01        13.39 o                         
  -3   9   5          0.00          3.71         2.65 o                         
  -2   9   5          0.21          0.50         4.38 o                         
  -1   9   5        457.27        416.32        12.69 o                         
   0   9   5        189.93        199.24         7.42 o                         
   1   9   5          0.54         -0.62         3.30 o                         
   2   9   5          3.30          7.10         3.07 o                         
   3   9   5         23.48         19.51         3.69 o                         
   4   9   5       1753.73       1725.93        32.43 o                         
   5   9   5         87.61         83.16         6.34 o                         
   6   9   5        215.07        212.25        10.52 o                         
   7   9   5         76.35         74.42        10.24 o                         
   8   9   5         64.61         88.23        10.27 o                         
   9   9   5        390.54        403.37        21.84 o                         
  10   9   5          0.03         24.94        12.34 o                         
 -12  10   5        125.55        113.40        12.90 o                         
 -11  10   5        480.36        466.52        17.84 o                         
 -10  10   5         78.43         61.33        12.99 o                         
  -9  10   5         98.40         99.14         8.35 o                         
  -8  10   5        258.70        249.82        10.77 o                         
  -7  10   5        338.67        345.73         9.93 o                         
  -6  10   5        313.89        314.36        10.11 o                         
  -5  10   5        199.52        185.00         7.04 o                         
  -4  10   5        260.73        282.91         7.90 o                         
  -3  10   5          4.42          5.01         3.91 o                         
  -2  10   5        163.70        180.01         8.43 o                         
  -1  10   5          1.01         -0.07         5.84 o                         
   0  10   5         23.70         25.19         5.85 o                         
   1  10   5          6.65          7.08         7.78 o                         
   2  10   5       1246.10       1229.35        22.99 o                         
   3  10   5          5.20          0.90         4.06 o                         
   4  10   5         25.60         31.29         4.72 o                         
   5  10   5        557.32        594.75        16.48 o                         
   6  10   5        139.00        136.00         8.62 o                         
   7  10   5         99.71         89.63        11.15 o                         
   8  10   5        208.56        201.62        11.86 o                         
   9  10   5        100.66         86.33        10.76 o                         
 -12  11   5         52.83         44.54         7.89 o                         
 -11  11   5        285.33        290.34        12.87 o                         
 -10  11   5       2470.05       2454.82        53.36 o                         
  -9  11   5         81.23         73.01        10.85 o                         
  -8  11   5        167.28        174.63         8.73 o                         
  -7  11   5        404.11        375.21        11.13 o                         
  -6  11   5        297.44        298.56         8.96 o                         
  -5  11   5        210.67        212.55         9.87 o                         
  -4  11   5       1568.96       1583.83        27.64 o                         
  -3  11   5         33.47         46.40         4.06 o                         
  -2  11   5        135.06        131.78         6.46 o                         
  -1  11   5         72.00         69.47         5.16 o                         
   0  11   5        307.16        294.15         9.89 o                         
   1  11   5        390.65        392.52        12.20 o                         
   2  11   5        158.50        174.77         6.61 o                         
   3  11   5        186.09        190.73         8.28 o                         
   4  11   5         15.10         14.95         4.35 o                         
   5  11   5          5.04          5.75         7.11 o                         
   6  11   5        164.76        152.87        11.74 o                         
   7  11   5        421.23        449.37        22.24 o                         
   8  11   5         60.17         56.81         8.27 o                         
   9  11   5       1042.41       1035.70        30.54 o                         
 -11  12   5        186.33        192.70        12.87 o                         
 -10  12   5          6.84         16.98         8.75 o                         
  -9  12   5        374.35        397.99        18.55 o                         
  -8  12   5        324.37        338.23        12.96 o                         
  -7  12   5         15.21         12.63         5.92 o                         
  -6  12   5         74.92         61.01         5.74 o                         
  -5  12   5        114.84        120.29         5.48 o                         
  -4  12   5        711.77        706.22        15.21 o                         
  -3  12   5        644.35        664.59        15.68 o                         
  -2  12   5        856.23        877.56        20.42 o                         
  -1  12   5        111.24        123.91         9.07 o                         
   0  12   5        316.42        341.27        11.02 o                         
   1  12   5          0.31         -3.71         6.83 o                         
   2  12   5        673.85        671.73        15.01 o                         
   3  12   5         10.43          7.35         5.85 o                         
   4  12   5         77.88         67.46         6.08 o                         
   5  12   5         35.42         46.63         9.45 o                         
   6  12   5        118.18        135.07        15.79 o                         
   7  12   5         21.37          3.15         7.10 o                         
   8  12   5         23.64         -1.57         8.83 o                         
 -10  13   5        227.59        212.82        17.32 o                         
  -9  13   5        103.52         96.50        11.61 o                         
  -8  13   5         44.97         32.71         8.47 o                         
  -7  13   5          6.26         -1.26         4.21 o                         
  -6  13   5         20.56         27.81         6.35 o                         
  -5  13   5         10.41          8.07         4.37 o                         
  -4  13   5          0.96         -0.50         4.12 o                         
  -3  13   5       1126.22       1118.91        25.00 o                         
  -2  13   5        269.55        265.90        11.14 o                         
  -1  13   5         81.96         66.07         5.84 o                         
   0  13   5        331.40        379.22        13.75 o                         
   1  13   5         89.48         94.97         9.14 o                         
   2  13   5         40.67         40.25         5.15 o                         
   3  13   5        460.39        468.55        13.45 o                         
   4  13   5         59.73         54.49         5.47 o                         
   5  13   5         76.98         70.30         7.99 o                         
   6  13   5        244.25        243.09        11.44 o                         
   7  13   5         70.29         62.66        18.85 o                         
 -10  14   5        168.35        159.08        24.90 o                         
  -9  14   5        131.75        123.54        19.82 o                         
  -8  14   5        424.77        430.77        18.63 o                         
  -7  14   5         68.48         60.35         8.54 o                         
  -6  14   5          0.45          3.21         4.61 o                         
  -5  14   5         14.86          8.38         4.30 o                         
  -4  14   5        378.37        384.00        11.45 o                         
  -3  14   5          1.29          2.40         5.38 o                         
  -2  14   5          9.48         14.09         4.54 o                         
  -1  14   5        132.18        136.60         8.57 o                         
   0  14   5         78.21         89.61         7.63 o                         
   1  14   5        518.20        487.67        19.20 o                         
   2  14   5         89.35         99.90         7.85 o                         
   3  14   5          1.99          0.70         3.81 o                         
   4  14   5        157.75        137.27         9.93 o                         
   5  14   5        598.67        601.15        18.46 o                         
   6  14   5         17.05         39.87        10.76 o                         
   7  14   5         21.64         23.74        16.09 o                         
  -9  15   5         67.62         52.73        11.52 o                         
  -8  15   5         86.66         78.14        14.03 o                         
  -7  15   5        313.70        293.87        15.64 o                         
  -6  15   5          2.85         10.42         7.37 o                         
  -5  15   5        352.24        354.56        14.98 o                         
  -4  15   5        132.71        122.36         6.21 o                         
  -3  15   5          0.03         -6.43         6.43 o                         
  -2  15   5         90.99        102.82         6.07 o                         
  -1  15   5         10.50          9.85         6.99 o                         
   0  15   5         27.20         27.70         5.32 o                         
   1  15   5         28.87         19.25         6.53 o                         
   2  15   5         58.25         54.21         7.04 o                         
   3  15   5         38.78         30.43         6.93 o                         
   4  15   5         91.33         90.04        11.78 o                         
   5  15   5         20.27         13.01        13.41 o                         
   6  15   5          8.38          7.74        11.15 o                         
  -7  16   5         27.50         19.99        11.81 o                         
  -6  16   5          0.01         15.40        12.48 o                         
  -5  16   5         41.56         25.11        11.40 o                         
  -4  16   5          2.66          2.07        10.87 o                         
  -3  16   5         32.33         28.40         7.10 o                         
  -2  16   5         70.75         83.17         6.51 o                         
  -1  16   5         37.89         27.20         7.86 o                         
   0  16   5          5.30          4.73         9.64 o                         
   1  16   5          6.98         11.67        11.80 o                         
   2  16   5         47.29         31.00        20.80 o                         
   3  16   5         28.26         29.87         7.14 o                         
   4  16   5        441.54        455.25        19.87 o                         
  -6  17   5        113.77        120.07        15.31 o                         
  -5  17   5        332.15        296.28        15.74 o                         
  -4  17   5         22.21         -1.22        11.07 o                         
  -3  17   5        336.32        331.94        33.01 o                         
  -2  17   5        250.75        228.30        15.66 o                         
  -1  17   5         29.88         36.42         6.40 o                         
   0  17   5          2.69          2.37        12.52 o                         
   1  17   5          0.16          3.60         8.53 o                         
   2  17   5          2.15        -11.40        24.52 o                         
   3  17   5          0.18         14.66        17.43 o                         
  -2  18   5         96.35         76.69        11.07 o                         
  -1  18   5        277.96        269.80        21.02 o                         
 -14   0   6        429.74        406.75        26.69 o                         
 -13   0   6       1113.18       1019.51        46.59 o                         
 -12   0   6        105.79        104.69         9.09 o                         
 -11   0   6        389.94        386.90        16.34 o                         
 -10   0   6       2023.85       1887.24        49.54 o                         
  -9   0   6       3477.15       3576.82        81.84 o                         
  -8   0   6        957.57        937.89        25.04 o                         
  -7   0   6       1099.35       1110.02        32.78 o                         
  -6   0   6       3526.13       3402.13        76.71 o                         
  -5   0   6       1760.71       1758.14        39.81 o                         
  -4   0   6       2702.08       3035.76        64.83 o                         
  -3   0   6       1309.13       1662.18        37.81 o                         
  -2   0   6        110.55        105.47         6.28 o                         
  -1   0   6         74.98         58.95         5.37 o                         
   0   0   6         20.80          4.40         4.73 o                         
   1   0   6         88.96         92.68         6.58 o                         
   2   0   6        457.53        389.98        15.22 o                         
   3   0   6       2106.11       2065.24        48.21 o                         
   4   0   6          2.12          6.85         5.22 o                         
   5   0   6       1362.09       1370.78        35.50 o                         
   6   0   6          5.78          5.70         6.34 o                         
   7   0   6       2807.29       2621.94        65.32 o                         
   8   0   6         80.64        111.20        11.68 o                         
   9   0   6          0.05         -8.14         8.14 o                         
  10   0   6         45.15         38.85        15.75 o                         
  11   0   6         96.70         93.58        14.81 o                         
 -14   1   6        211.02        219.35        16.30 o                         
 -13   1   6         89.20         89.60         7.85 o                         
 -12   1   6        300.21        276.85        11.16 o                         
 -11   1   6          0.32          1.50         5.48 o                         
 -10   1   6        326.21        326.30        12.03 o                         
  -9   1   6       2334.82       2282.82        39.34 o                         
  -8   1   6        250.54        265.09         8.23 o                         
  -7   1   6        141.95        136.98         6.29 o                         
  -6   1   6        543.72        516.10        12.74 o                         
  -5   1   6          0.98         -1.77         3.42 o                         
  -4   1   6         54.01         28.36         2.41 o                         
  -3   1   6        116.44        118.58         4.37 o                         
  -2   1   6        660.21        723.20        14.05 o                         
  -1   1   6          1.26          4.77         2.18 o                         
   0   1   6       1216.43       1238.42        23.66 o                         
   1   1   6        451.78        417.68         9.79 o                         
   2   1   6        303.89        389.34         9.87 o                         
   3   1   6         47.37         39.83         4.98 o                         
   4   1   6         69.15         68.74         5.43 o                         
   5   1   6        726.21        710.93        15.61 o                         
   6   1   6        600.42        624.48        15.90 o                         
   7   1   6         15.34          7.09         4.88 o                         
   8   1   6       1114.95       1053.47        27.60 o                         
   9   1   6       1017.16       1017.57        28.36 o                         
  10   1   6         26.09         27.81        10.01 o                         
  11   1   6         31.83         47.46        10.35 o                         
 -14   2   6        720.26        745.05        24.16 o                         
 -13   2   6        621.88        652.75        18.34 o                         
 -12   2   6          7.41          8.53         6.73 o                         
 -11   2   6         85.41         84.80         6.75 o                         
 -10   2   6         92.28         92.17         6.28 o                         
  -9   2   6       1951.83       1862.07        36.15 o                         
  -8   2   6          9.96          7.71         5.25 o                         
  -7   2   6       1935.54       1909.50        33.11 o                         
  -6   2   6       3949.19       3794.01        60.15 o                         
  -5   2   6       1649.67       1806.23        32.01 o                         
  -4   2   6        705.47        669.04        12.66 o                         
  -3   2   6       2834.06       2720.80        41.57 o                         
  -2   2   6        940.38        950.24        16.71 o                         
  -1   2   6       1141.00       1118.93        20.06 o                         
   0   2   6       3157.76       3143.77        48.80 o                         
   1   2   6         16.01          8.24         2.69 o                         
   2   2   6       2962.43       2905.52        45.00 o                         
   3   2   6        582.58        616.16        13.28 o                         
   4   2   6        716.32        715.19        15.39 o                         
   5   2   6         56.16         60.80         5.29 o                         
   6   2   6        289.91        279.39        10.47 o                         
   7   2   6         55.88         36.42         6.27 o                         
   8   2   6         65.34         79.47         8.10 o                         
   9   2   6         10.68          9.25         9.80 o                         
  10   2   6        626.57        699.45        24.38 o                         
  11   2   6         67.75        123.26        12.10 o                         
 -14   3   6        842.58        887.95        39.89 o                         
 -13   3   6        164.61        182.93         9.42 o                         
 -12   3   6        125.73        122.22         9.77 o                         
 -11   3   6         29.45         18.07         4.79 o                         
 -10   3   6       1002.88       1023.74        22.67 o                         
  -9   3   6         19.23         10.52         4.15 o                         
  -8   3   6          0.02         -0.21         3.06 o                         
  -7   3   6        279.99        277.24         8.45 o                         
  -6   3   6        576.68        588.76        14.34 o                         
  -5   3   6        911.11        834.16        16.63 o                         
  -4   3   6       1189.05       1141.43        19.51 o                         
  -3   3   6         83.40         99.98         4.15 o                         
  -2   3   6       4731.97       4738.69        69.31 o                         
  -1   3   6       1895.59       1873.87        29.92 o                         
   0   3   6        340.19        305.92         8.74 o                         
   1   3   6       1214.28       1172.65        20.64 o                         
   2   3   6         79.00         81.32         4.71 o                         
   3   3   6       2275.25       2317.34        37.61 o                         
   4   3   6       1654.29       1685.49        29.07 o                         
   5   3   6          8.57          4.89         3.31 o                         
   6   3   6        158.71        172.19         9.59 o                         
   7   3   6         12.61          7.25         8.12 o                         
   8   3   6         14.45          4.63         6.97 o                         
   9   3   6        180.96        212.86        15.48 o                         
  10   3   6        149.78        194.73        14.55 o                         
  11   3   6         43.93         35.66        10.69 o                         
 -14   4   6          5.18         18.66        11.16 o                         
 -13   4   6          9.08         17.26        11.17 o                         
 -12   4   6        112.98        110.90         9.39 o                         
 -11   4   6        109.93        102.11        10.07 o                         
 -10   4   6         78.05         90.81         7.02 o                         
  -9   4   6         30.97         26.35         5.93 o                         
  -8   4   6          3.42          2.25         3.64 o                         
  -7   4   6         74.57         61.98         4.48 o                         
  -6   4   6       1258.19       1323.70        24.45 o                         
  -5   4   6        153.20        170.89         6.22 o                         
  -4   4   6        194.35        196.04         6.96 o                         
  -3   4   6        468.34        444.46        11.58 o                         
  -2   4   6        585.58        585.49        11.54 o                         
  -1   4   6        803.34        789.59        16.02 o                         
   0   4   6         78.15         85.76         5.29 o                         
   1   4   6          0.02         -2.21         2.21 o                         
   2   4   6        431.29        441.54        10.63 o                         
   3   4   6         40.01         40.31         3.97 o                         
   4   4   6        165.48        159.49         6.90 o                         
   5   4   6       1066.22       1139.76        22.07 o                         
   6   4   6        282.31        257.89        10.15 o                         
   7   4   6        220.42        207.60        10.14 o                         
   8   4   6         25.64         23.21         6.93 o                         
   9   4   6        167.56        143.41        14.69 o                         
  10   4   6         89.85         87.58        11.25 o                         
  11   4   6         15.95         11.16         9.18 o                         
 -14   5   6         16.18         12.56         9.93 o                         
 -13   5   6          8.01         -0.05         8.45 o                         
 -12   5   6        403.24        420.49        16.44 o                         
 -11   5   6        115.14         93.84         6.95 o                         
 -10   5   6        293.65        315.30        13.55 o                         
  -9   5   6       1537.17       1520.87        28.80 o                         
  -8   5   6        530.82        585.43        16.23 o                         
  -7   5   6        234.99        252.68         8.58 o                         
  -6   5   6        302.80        298.80         8.98 o                         
  -5   5   6       2086.90       2219.80        36.08 o                         
  -4   5   6        109.50         93.95         4.27 o                         
  -3   5   6        203.42        239.48         6.37 o                         
  -2   5   6        759.11        875.58        15.55 o                         
  -1   5   6        102.90         99.22         5.01 o                         
   0   5   6         54.98         60.78         3.80 o                         
   1   5   6         25.08         41.26         3.42 o                         
   2   5   6        136.29        131.01         5.58 o                         
   3   5   6         53.81         38.92         3.93 o                         
   4   5   6        935.76        959.50        18.71 o                         
   5   5   6         50.86         32.53         4.58 o                         
   6   5   6       1003.05        932.05        21.37 o                         
   7   5   6          3.95          6.47         6.81 o                         
   8   5   6        138.35        155.86         9.60 o                         
   9   5   6          0.82          1.64         7.92 o                         
  10   5   6          4.44         20.11         8.16 o                         
 -14   6   6         10.79         24.22        13.12 o                         
 -13   6   6          0.01         -1.41         8.30 o                         
 -12   6   6          3.91         -5.41         8.01 o                         
 -11   6   6        117.38        129.67        10.03 o                         
 -10   6   6        427.10        442.25        19.57 o                         
  -9   6   6       1159.28       1196.51        25.84 o                         
  -8   6   6       1012.93       1019.01        22.75 o                         
  -7   6   6         43.51         55.13         6.85 o                         
  -6   6   6          4.73         -0.15         3.37 o                         
  -5   6   6        185.63        155.85         5.71 o                         
  -4   6   6        202.97        221.23         6.08 o                         
  -3   6   6         86.84         85.38         3.90 o                         
  -2   6   6        171.66        163.15         6.36 o                         
  -1   6   6        179.05        185.31         7.51 o                         
   0   6   6          5.61          2.92         2.95 o                         
   1   6   6         86.03        100.57         4.53 o                         
   2   6   6        217.34        208.00         8.03 o                         
   3   6   6       1832.73       1939.08        32.43 o                         
   4   6   6        281.70        282.62         9.55 o                         
   5   6   6         15.51         17.04         5.76 o                         
   6   6   6        769.33        780.58        20.41 o                         
   7   6   6        258.51        250.72        11.96 o                         
   8   6   6         65.04         53.79         8.56 o                         
   9   6   6         60.22         63.83         8.93 o                         
  10   6   6        101.55         68.37        10.76 o                         
 -13   7   6         42.46         37.80        10.83 o                         
 -12   7   6         91.91         91.53         9.60 o                         
 -11   7   6        134.80        133.81         9.27 o                         
 -10   7   6        636.05        633.96        18.42 o                         
  -9   7   6        860.04        902.07        22.89 o                         
  -8   7   6         94.63        112.14         6.46 o                         
  -7   7   6        410.89        438.78        13.03 o                         
  -6   7   6        408.58        436.39        10.90 o                         
  -5   7   6        445.22        440.80        10.05 o                         
  -4   7   6        760.42        809.39        15.01 o                         
  -3   7   6         17.87         12.42         3.65 o                         
  -2   7   6        168.65        208.54         7.52 o                         
  -1   7   6          0.21         -2.45         4.43 o                         
   0   7   6          1.54          5.68         4.07 o                         
   1   7   6       1372.15       1406.14        25.74 o                         
   2   7   6       1057.46       1142.37        20.65 o                         
   3   7   6          2.98          0.62         4.47 o                         
   4   7   6        163.95        164.95         7.37 o                         
   5   7   6        251.77        266.80         9.58 o                         
   6   7   6        124.31        136.23         8.53 o                         
   7   7   6         19.08         16.32         5.76 o                         
   8   7   6        302.05        315.23        17.91 o                         
   9   7   6        190.20        254.29        18.00 o                         
  10   7   6         35.68         33.54        16.69 o                         
 -13   8   6         98.43        112.64        13.57 o                         
 -12   8   6         46.22         48.01         8.65 o                         
 -11   8   6         28.99         38.90         6.89 o                         
 -10   8   6        627.27        588.96        15.06 o                         
  -9   8   6         17.69         19.91         5.13 o                         
  -8   8   6         24.08         13.45         4.87 o                         
  -7   8   6        339.22        332.76        12.42 o                         
  -6   8   6          6.25          9.56         3.12 o                         
  -5   8   6          9.79         12.33         2.59 o                         
  -4   8   6       1451.18       1507.44        24.88 o                         
  -3   8   6        135.67        187.81         7.18 o                         
  -2   8   6        199.58        193.17         7.39 o                         
  -1   8   6        242.56        279.45        10.69 o                         
   0   8   6         23.11         23.59         4.56 o                         
   1   8   6         13.29         17.30         4.13 o                         
   2   8   6         11.14         12.23         3.16 o                         
   3   8   6         70.02         65.13         7.07 o                         
   4   8   6          3.36          4.64         4.17 o                         
   5   8   6          4.34          7.86         7.29 o                         
   6   8   6         88.17         75.46         9.20 o                         
   7   8   6        335.45        345.19        16.29 o                         
   8   8   6        190.24        196.50        13.42 o                         
   9   8   6         40.21         33.28        12.04 o                         
 -12   9   6        194.60        183.96        13.03 o                         
 -11   9   6        126.56        119.27        10.31 o                         
 -10   9   6        152.10        148.20         6.74 o                         
  -9   9   6        816.06        798.73        21.62 o                         
  -8   9   6        432.50        449.20        12.01 o                         
  -7   9   6       1257.21       1284.88        23.74 o                         
  -6   9   6        257.47        255.66         9.21 o                         
  -5   9   6        827.49        798.27        15.70 o                         
  -4   9   6        284.98        252.51         7.68 o                         
  -3   9   6         31.00         39.13         4.39 o                         
  -2   9   6         13.03         11.69         3.18 o                         
  -1   9   6          0.68          4.73         3.86 o                         
   0   9   6          5.20          7.84         4.14 o                         
   1   9   6        889.14        895.06        20.79 o                         
   2   9   6        267.87        272.70         9.07 o                         
   3   9   6        594.26        554.92        13.09 o                         
   4   9   6        143.34        128.36         7.23 o                         
   5   9   6        117.49        131.51        10.82 o                         
   6   9   6         85.26         70.64         7.34 o                         
   7   9   6        296.81        277.42        14.62 o                         
   8   9   6         32.55         29.60        11.95 o                         
   9   9   6        192.03        175.82        15.01 o                         
 -12  10   6         57.93         50.92         9.52 o                         
 -11  10   6          0.06         -6.28         6.71 o                         
 -10  10   6         15.01         18.07         5.40 o                         
  -9  10   6       1207.24       1202.89        27.16 o                         
  -8  10   6        399.34        376.18        12.51 o                         
  -7  10   6        544.25        605.96        15.68 o                         
  -6  10   6         36.86         27.05         4.43 o                         
  -5  10   6        131.48        134.12         5.79 o                         
  -4  10   6         22.73         23.80         5.86 o                         
  -3  10   6        443.21        453.48        12.06 o                         
  -2  10   6         24.64         37.39         4.46 o                         
  -1  10   6        500.12        561.47        14.77 o                         
   0  10   6         66.11         78.12         6.89 o                         
   1  10   6         24.50         29.21         6.10 o                         
   2  10   6        251.75        272.06        10.11 o                         
   3  10   6         61.40         69.42         6.22 o                         
   4  10   6         18.96         20.77         5.74 o                         
   5  10   6        187.47        183.13         9.58 o                         
   6  10   6          1.17          6.17         8.13 o                         
   7  10   6         61.36         75.90        14.08 o                         
   8  10   6        110.03         90.68        17.17 o                         
   9  10   6          6.90          0.97         9.85 o                         
 -11  11   6          0.50         -8.82         8.82 o                         
 -10  11   6        448.57        488.05        15.29 o                         
  -9  11   6         13.12          7.76         9.13 o                         
  -8  11   6        634.94        643.70        16.97 o                         
  -7  11   6         37.06         39.68         5.46 o                         
  -6  11   6        105.41         98.39         6.39 o                         
  -5  11   6        273.14        313.56        13.01 o                         
  -4  11   6        156.80        182.05         8.14 o                         
  -3  11   6          0.33         -3.03         7.36 o                         
  -2  11   6        461.17        418.80        12.57 o                         
  -1  11   6        673.30        634.42        16.47 o                         
   0  11   6          9.67          7.44         5.04 o                         
   1  11   6         52.41         61.91         6.31 o                         
   2  11   6        592.82        621.85        18.48 o                         
   3  11   6          2.49         -0.66         4.08 o                         
   4  11   6       2631.17       2639.02        54.84 o                         
   5  11   6        202.18        202.69        10.58 o                         
   6  11   6          9.45         19.08         6.10 o                         
   7  11   6         32.47         51.57        12.61 o                         
   8  11   6          4.56         -4.83        14.61 o                         
 -11  12   6          6.35         -2.88        13.48 o                         
 -10  12   6        234.64        239.89        13.18 o                         
  -9  12   6         35.41         37.13         5.86 o                         
  -8  12   6        428.76        417.92        15.02 o                         
  -7  12   6          2.54         -5.81         5.81 o                         
  -6  12   6          0.94          1.26         4.65 o                         
  -5  12   6          8.48          3.74         3.69 o                         
  -4  12   6        377.69        376.00        10.93 o                         
  -3  12   6         74.04         79.26         5.91 o                         
  -2  12   6        506.49        503.04        15.74 o                         
  -1  12   6       1590.08       1540.57        38.29 o                         
   0  12   6         15.58         15.69         6.18 o                         
   1  12   6        299.09        338.06        12.70 o                         
   2  12   6        476.42        483.14        23.31 o                         
   3  12   6         32.85         24.07         5.60 o                         
   4  12   6       1134.49       1102.92        26.28 o                         
   5  12   6        285.62        271.03        12.94 o                         
   6  12   6         64.85         66.45         8.25 o                         
   7  12   6        508.31        514.22        18.98 o                         
 -10  13   6         40.65         31.67         6.50 o                         
  -9  13   6        446.45        459.41        19.31 o                         
  -8  13   6         18.32         27.35         8.40 o                         
  -7  13   6        144.18        145.99         8.72 o                         
  -6  13   6        722.26        684.42        17.21 o                         
  -5  13   6        713.42        769.77        18.62 o                         
  -4  13   6         64.31         86.15         6.57 o                         
  -3  13   6        293.34        270.87        10.56 o                         
  -2  13   6        129.25        121.14         9.60 o                         
  -1  13   6        621.52        586.75        21.02 o                         
   0  13   6         33.98         37.22         5.63 o                         
   1  13   6        118.11        121.79         8.78 o                         
   2  13   6          1.66         -5.17         6.33 o                         
   3  13   6         59.90         61.03         7.96 o                         
   4  13   6         34.95         27.77         7.47 o                         
   5  13   6         18.41         11.18         6.59 o                         
   6  13   6        457.34        467.74        17.40 o                         
   7  13   6        177.56        178.24        13.30 o                         
  -9  14   6        120.53        123.13        14.14 o                         
  -8  14   6        970.83        980.71        27.16 o                         
  -7  14   6         44.28         56.29         9.37 o                         
  -6  14   6        988.73        978.21        21.80 o                         
  -5  14   6        862.96        852.04        22.98 o                         
  -4  14   6         43.28         43.81         6.00 o                         
  -3  14   6        123.04        112.27         9.68 o                         
  -2  14   6          0.23          2.34         6.35 o                         
  -1  14   6        425.31        390.07        17.26 o                         
   0  14   6         28.39         15.02         8.18 o                         
   1  14   6         10.39          4.92         5.44 o                         
   2  14   6       1023.67       1050.31        35.80 o                         
   3  14   6         31.72          7.84         7.56 o                         
   4  14   6         59.79         74.02         9.62 o                         
   5  14   6        123.61        120.95        14.26 o                         
   6  14   6        262.05        268.88        20.32 o                         
  -8  15   6        146.54        130.82        17.23 o                         
  -7  15   6         28.33         35.28        12.33 o                         
  -6  15   6        148.74        146.89        11.68 o                         
  -5  15   6         75.32         72.69         8.85 o                         
  -4  15   6        593.03        625.48        24.37 o                         
  -3  15   6          0.05          1.57         5.70 o                         
  -2  15   6         48.27         55.47         9.20 o                         
  -1  15   6          0.31         -5.84        10.56 o                         
   0  15   6        108.92        114.73        11.78 o                         
   1  15   6        237.81        275.19        19.30 o                         
   2  15   6        143.38        155.51        10.69 o                         
   3  15   6         32.24         17.97        12.92 o                         
   4  15   6          0.06         -4.77        22.63 o                         
   5  15   6          8.20         45.54        10.87 o                         
  -7  16   6        105.42         81.16        16.20 o                         
  -6  16   6        228.20        240.88        15.55 o                         
  -5  16   6        177.76        188.92        13.95 o                         
  -4  16   6          0.03          6.30         5.67 o                         
  -3  16   6        187.73        184.98        15.50 o                         
  -2  16   6         98.20         85.68         8.19 o                         
  -1  16   6         90.52         84.65         7.86 o                         
   0  16   6        334.34        335.97        14.33 o                         
   1  16   6        189.28        181.98        15.26 o                         
   2  16   6         63.91         51.27        15.36 o                         
   3  16   6        756.27        699.17        33.91 o                         
  -4  17   6         41.39         53.17        11.25 o                         
  -3  17   6          0.42          5.42        12.19 o                         
  -2  17   6        195.18        192.77        23.29 o                         
  -1  17   6        350.79        335.02        31.54 o                         
   0  17   6        429.86        407.24        22.91 o                         
   1  17   6        152.91        129.47        17.08 o                         
 -14   1   7        176.02        188.81        35.91 o                         
 -13   1   7        292.80        328.37        16.23 o                         
 -12   1   7          0.10          4.54         8.17 o                         
 -11   1   7         69.90         70.95        10.91 o                         
 -10   1   7       1457.76       1438.42        43.08 o                         
  -9   1   7          0.82          2.37         5.13 o                         
  -8   1   7        596.83        551.23        13.47 o                         
  -7   1   7        414.07        401.00        10.71 o                         
  -6   1   7       1111.06       1152.72        22.21 o                         
  -5   1   7        391.19        420.92         9.57 o                         
  -4   1   7        112.56        122.57         4.67 o                         
  -3   1   7        370.92        402.99         9.48 o                         
  -2   1   7        909.65        962.24        17.91 o                         
  -1   1   7        419.15        425.25        11.95 o                         
   0   1   7        215.80        230.29         7.36 o                         
   1   1   7        266.60        278.76         8.71 o                         
   2   1   7        827.31        823.59        17.29 o                         
   3   1   7         17.54         19.00         4.77 o                         
   4   1   7          1.78          5.54         5.18 o                         
   5   1   7          9.00         15.30         5.45 o                         
   6   1   7        404.97        410.02        14.28 o                         
   7   1   7        106.31         95.60         8.93 o                         
   8   1   7         81.40         64.25        10.02 o                         
   9   1   7          8.54          5.34         8.72 o                         
  10   1   7        276.00        260.85        19.54 o                         
 -14   2   7          3.29         10.42        12.26 o                         
 -13   2   7         12.56         12.42        12.48 o                         
 -12   2   7         38.17         17.13         6.72 o                         
 -11   2   7          5.58         -2.08         5.88 o                         
 -10   2   7        218.37        200.38         8.58 o                         
  -9   2   7        436.97        453.68        12.25 o                         
  -8   2   7        455.50        420.86        11.43 o                         
  -7   2   7        253.82        272.86         8.75 o                         
  -6   2   7         83.93         94.27         5.40 o                         
  -5   2   7         46.97         47.76         4.11 o                         
  -4   2   7        425.61        442.03        10.32 o                         
  -3   2   7         78.76         72.63         4.24 o                         
  -2   2   7        190.45        219.87         7.90 o                         
  -1   2   7        485.95        496.24        11.15 o                         
   0   2   7       1111.60       1099.87        19.99 o                         
   1   2   7         44.83         61.26         4.86 o                         
   2   2   7         52.36         54.92         4.64 o                         
   3   2   7       2128.87       2158.17        35.19 o                         
   4   2   7        397.26        396.14        11.55 o                         
   5   2   7       1369.90       1295.76        24.98 o                         
   6   2   7       1329.98       1343.67        29.40 o                         
   7   2   7         22.72         25.40         7.47 o                         
   8   2   7         70.37         88.72         9.16 o                         
   9   2   7         13.14         15.62         8.42 o                         
  10   2   7        401.68        432.69        21.12 o                         
 -14   3   7        385.79        313.92        34.44 o                         
 -13   3   7          0.02          8.09         7.57 o                         
 -12   3   7        552.95        507.62        18.32 o                         
 -11   3   7        517.41        532.40        16.97 o                         
 -10   3   7         97.81         94.51        12.84 o                         
  -9   3   7       5898.27       5892.84       100.79 o                         
  -8   3   7        103.59        108.40         7.32 o                         
  -7   3   7         49.03         62.33         4.68 o                         
  -6   3   7         58.74         40.81         4.62 o                         
  -5   3   7        113.61        115.96         6.16 o                         
  -4   3   7       1679.13       1718.71        27.83 o                         
  -3   3   7         40.00         39.91         3.24 o                         
  -2   3   7       1189.81       1171.51        20.59 o                         
  -1   3   7        219.81        193.76         6.51 o                         
   0   3   7       1840.29       1972.89        32.41 o                         
   1   3   7        189.69        185.54         6.94 o                         
   2   3   7        149.42        167.35         6.82 o                         
   3   3   7        883.69        894.60        18.71 o                         
   4   3   7        781.62        724.00        16.29 o                         
   5   3   7       5131.28       4808.03        75.62 o                         
   6   3   7        114.18        137.54         8.71 o                         
   7   3   7          5.18         10.93         7.83 o                         
   8   3   7         15.42         10.67         7.34 o                         
   9   3   7        434.73        441.05        20.10 o                         
  10   3   7         23.08         32.86        11.61 o                         
 -14   4   7         11.38         20.76        13.62 o                         
 -13   4   7        271.69        259.84        15.13 o                         
 -12   4   7         39.44         32.67         9.35 o                         
 -11   4   7          8.13          9.63         5.48 o                         
 -10   4   7          0.10          9.10         5.34 o                         
  -9   4   7        142.67        121.83         6.95 o                         
  -8   4   7       1974.83       1987.60        37.02 o                         
  -7   4   7        329.32        321.52         9.95 o                         
  -6   4   7        181.17        183.15         7.73 o                         
  -5   4   7       1022.38       1056.36        19.88 o                         
  -4   4   7       1096.35       1181.49        20.53 o                         
  -3   4   7        212.93        284.49         7.74 o                         
  -2   4   7        338.64        337.23         8.55 o                         
  -1   4   7        133.63        103.94         5.16 o                         
   0   4   7        368.42        335.47         9.11 o                         
   1   4   7         43.08         58.03         4.44 o                         
   2   4   7          6.82          6.06         3.06 o                         
   3   4   7        135.10        151.81         7.19 o                         
   4   4   7        209.13        236.29         8.86 o                         
   5   4   7        952.48        959.26        21.88 o                         
   6   4   7          1.88         -0.56         6.94 o                         
   7   4   7       1846.99       1822.79        50.81 o                         
   8   4   7        107.62        107.21        19.93 o                         
   9   4   7          3.89         -5.87        14.48 o                         
  10   4   7        261.71        296.75        17.02 o                         
 -14   5   7        159.08        143.94        18.30 o                         
 -13   5   7        144.91        158.19        13.11 o                         
 -12   5   7        227.42        205.53        12.92 o                         
 -11   5   7         24.63         22.48         5.72 o                         
 -10   5   7         62.49         66.16         8.30 o                         
  -9   5   7       3656.93       3710.71        67.03 o                         
  -8   5   7        627.30        641.39        16.18 o                         
  -7   5   7        412.78        406.76        11.71 o                         
  -6   5   7          1.26          0.95         4.00 o                         
  -5   5   7        437.96        428.38        12.19 o                         
  -4   5   7       1154.94       1223.85        21.55 o                         
  -3   5   7        192.33        203.93         7.30 o                         
  -2   5   7         46.24         61.06         3.75 o                         
  -1   5   7        204.52        211.91         6.36 o                         
   0   5   7       1360.66       1426.45        23.93 o                         
   1   5   7        508.06        517.96        12.05 o                         
   2   5   7        346.02        332.43         9.61 o                         
   3   5   7        100.80         86.63         5.99 o                         
   4   5   7         82.13        103.33         6.23 o                         
   5   5   7        625.28        574.75        19.03 o                         
   6   5   7        373.67        365.53        14.05 o                         
   7   5   7        464.62        467.70        18.10 o                         
   8   5   7        301.82        294.88        14.60 o                         
   9   5   7         25.15         13.25        11.57 o                         
 -13   6   7        605.70        645.99        23.38 o                         
 -12   6   7        193.56        204.59        15.14 o                         
 -11   6   7        713.22        723.81        20.57 o                         
 -10   6   7          0.27          0.46         5.41 o                         
  -9   6   7       1549.74       1540.32        32.65 o                         
  -8   6   7         18.15         10.43         4.58 o                         
  -7   6   7        179.77        182.51         8.40 o                         
  -6   6   7       1554.10       1607.46        30.59 o                         
  -5   6   7        177.36        184.23         6.26 o                         
  -4   6   7        312.09        325.28         9.44 o                         
  -3   6   7       1882.16       1885.84        30.75 o                         
  -2   6   7          7.94          8.50         3.13 o                         
  -1   6   7        507.24        501.43        13.34 o                         
   0   6   7       1268.97       1267.52        27.26 o                         
   1   6   7       1280.32       1343.54        23.10 o                         
   2   6   7        884.93        949.35        18.73 o                         
   3   6   7          1.54         -1.30         3.33 o                         
   4   6   7         45.96         43.34         5.01 o                         
   5   6   7         97.33         82.37         7.22 o                         
   6   6   7         35.95         50.50         8.30 o                         
   7   6   7         22.71         36.95         8.53 o                         
   8   6   7         26.20         24.89         8.72 o                         
   9   6   7        128.26        123.65        19.57 o                         
 -13   7   7          1.51         14.73        11.34 o                         
 -12   7   7         91.79        106.24        10.89 o                         
 -11   7   7          3.55          9.21         8.29 o                         
 -10   7   7        103.10         94.22         9.47 o                         
  -9   7   7        113.20        123.12         8.48 o                         
  -8   7   7         70.59         74.78         6.60 o                         
  -7   7   7        155.62        158.65         7.73 o                         
  -6   7   7        138.41        146.16         8.17 o                         
  -5   7   7       2116.11       2110.08        36.50 o                         
  -4   7   7       3568.58       3583.68        54.81 o                         
  -3   7   7        311.66        327.63        11.03 o                         
  -2   7   7         77.99         90.83         8.63 o                         
  -1   7   7        252.57        247.13         8.91 o                         
   0   7   7        655.45        657.54        16.48 o                         
   1   7   7       2150.62       2150.38        39.39 o                         
   2   7   7       1844.07       1857.78        32.71 o                         
   3   7   7        139.91        151.40         8.15 o                         
   4   7   7       3227.14       3310.36        56.83 o                         
   5   7   7          2.30         12.68         7.97 o                         
   6   7   7         80.32         93.29         8.17 o                         
   7   7   7        174.85        207.63        11.63 o                         
   8   7   7         60.22         99.90        13.31 o                         
   9   7   7         80.99        118.78        13.80 o                         
 -13   8   7        725.67        786.88        30.08 o                         
 -12   8   7         67.92         59.66        10.57 o                         
 -11   8   7        950.24        945.58        28.81 o                         
 -10   8   7        268.79        289.38        18.81 o                         
  -9   8   7        343.75        354.68        13.35 o                         
  -8   8   7       1508.69       1410.70        30.54 o                         
  -7   8   7         46.38         58.47         6.85 o                         
  -6   8   7         97.14        110.24         5.93 o                         
  -5   8   7        203.96        200.14         8.60 o                         
  -4   8   7        966.79        976.32        19.75 o                         
  -3   8   7       1517.61       1522.00        33.65 o                         
  -2   8   7        934.36        967.33        22.75 o                         
  -1   8   7        938.89        916.24        20.92 o                         
   0   8   7        687.63        675.20        16.87 o                         
   1   8   7        654.53        679.75        17.29 o                         
   2   8   7       1003.58       1003.92        21.19 o                         
   3   8   7        161.90        144.20         7.72 o                         
   4   8   7       2647.20       2662.85        50.71 o                         
   5   8   7         19.42         20.66         5.61 o                         
   6   8   7        476.59        548.47        17.94 o                         
   7   8   7         43.27         35.46         7.59 o                         
   8   8   7        231.47        241.18        19.89 o                         
   9   8   7         72.86         84.45        16.16 o                         
 -12   9   7        108.88        107.52        14.52 o                         
 -11   9   7        127.89        140.44         9.93 o                         
 -10   9   7         74.06         86.33        11.56 o                         
  -9   9   7       1053.69       1007.76        26.08 o                         
  -8   9   7         32.96         25.42         5.85 o                         
  -7   9   7        146.45        168.03         7.00 o                         
  -6   9   7          8.84          9.72         4.26 o                         
  -5   9   7        591.17        613.79        12.80 o                         
  -4   9   7         67.67         68.03         6.83 o                         
  -3   9   7        307.29        334.46        11.13 o                         
  -2   9   7        184.85        202.52        10.48 o                         
  -1   9   7        214.71        214.80         9.19 o                         
   0   9   7        729.83        724.88        18.25 o                         
   1   9   7         62.72         54.94         5.69 o                         
   2   9   7        158.02        169.72         7.89 o                         
   3   9   7          1.38          2.15         4.76 o                         
   4   9   7          3.61          3.14         8.76 o                         
   5   9   7         16.41         23.87         5.81 o                         
   6   9   7       1915.30       1937.99        46.54 o                         
   7   9   7        447.86        475.76        21.88 o                         
   8   9   7        150.82        121.58        13.94 o                         
 -12  10   7          9.24         30.91         9.65 o                         
 -11  10   7         38.74         18.52        16.27 o                         
 -10  10   7        315.00        310.60        16.64 o                         
  -9  10   7         46.71         35.66         7.19 o                         
  -8  10   7       3136.27       3100.96        55.66 o                         
  -7  10   7          5.98          4.71         4.78 o                         
  -6  10   7         99.91        117.45         6.74 o                         
  -5  10   7        177.19        200.18        12.57 o                         
  -4  10   7         94.73        101.62         8.04 o                         
  -3  10   7        136.99        150.79        10.29 o                         
  -2  10   7         13.81          9.34         5.13 o                         
  -1  10   7        351.10        372.25        11.98 o                         
   0  10   7         30.45         32.82         5.21 o                         
   1  10   7         68.11         80.32         9.65 o                         
   2  10   7          1.82         -2.80         6.67 o                         
   3  10   7        253.62        255.99        11.57 o                         
   4  10   7         80.42         84.11         7.37 o                         
   5  10   7         42.55         32.55         8.21 o                         
   6  10   7          7.88          3.02         7.19 o                         
   7  10   7        207.38        226.97        13.89 o                         
   8  10   7         84.79         65.21        15.15 o                         
 -11  11   7          7.65          5.39        11.45 o                         
 -10  11   7       1096.92       1125.09        29.08 o                         
  -9  11   7        462.79        464.33        15.05 o                         
  -8  11   7         28.50         15.57         4.96 o                         
  -7  11   7        389.69        411.12        19.97 o                         
  -6  11   7        135.02        141.63         6.69 o                         
  -5  11   7        441.59        423.55        11.87 o                         
  -4  11   7        573.35        508.17        15.35 o                         
  -3  11   7        268.69        282.22        10.82 o                         
  -2  11   7        617.20        629.89        17.92 o                         
  -1  11   7          0.02          0.68         5.28 o                         
   0  11   7        197.75        208.11         9.96 o                         
   1  11   7        616.67        609.09        18.91 o                         
   2  11   7          0.00          5.00         5.39 o                         
   3  11   7         23.83          8.69         5.12 o                         
   4  11   7         39.83         46.60         6.69 o                         
   5  11   7         52.79         67.06         7.78 o                         
   6  11   7        571.82        559.08        19.38 o                         
   7  11   7         67.89         99.37        10.79 o                         
 -10  12   7          0.16         -3.81        11.59 o                         
  -9  12   7         39.54         40.61        10.58 o                         
  -8  12   7         16.21         22.26         7.41 o                         
  -7  12   7         73.11         78.18         6.69 o                         
  -6  12   7         26.39         13.15         6.12 o                         
  -5  12   7        536.68        512.62        19.15 o                         
  -4  12   7          1.83          9.08         5.45 o                         
  -3  12   7        400.20        388.04        14.66 o                         
  -2  12   7         32.12         32.88         5.65 o                         
  -1  12   7         27.41         20.10         8.99 o                         
   0  12   7         99.79         87.33         7.33 o                         
   1  12   7        341.21        321.00        13.80 o                         
   2  12   7        270.21        275.45        12.99 o                         
   3  12   7       1583.77       1629.09        44.59 o                         
   4  12   7         70.11         77.92         8.12 o                         
   5  12   7        292.56        317.35        16.34 o                         
   6  12   7          1.80          9.13         7.11 o                         
  -9  13   7          5.22          9.71        11.74 o                         
  -8  13   7          1.59         -9.78         9.78 o                         
  -7  13   7          1.48          1.92         6.81 o                         
  -6  13   7        280.86        274.46        13.78 o                         
  -5  13   7          2.66         -0.31         8.09 o                         
  -4  13   7         51.74         58.48        11.06 o                         
  -3  13   7          0.51         -4.77         7.51 o                         
  -2  13   7         61.12         59.09        10.08 o                         
  -1  13   7        837.50        869.45        24.47 o                         
   0  13   7         76.10         58.76         7.97 o                         
   1  13   7        204.37        228.98        12.42 o                         
   2  13   7        164.69        149.55        13.33 o                         
   3  13   7        541.52        527.04        25.74 o                         
   4  13   7        106.28         96.01         8.65 o                         
   5  13   7         72.04         67.60        10.12 o                         
  -8  14   7         22.84         19.46         8.59 o                         
  -7  14   7         64.39         52.58         9.54 o                         
  -6  14   7         92.50         84.35         8.89 o                         
  -5  14   7        297.68        285.01        12.58 o                         
  -4  14   7         69.89         90.33        12.57 o                         
  -3  14   7        274.93        253.13        14.08 o                         
  -2  14   7        166.36        193.87        10.60 o                         
  -1  14   7          3.89         -1.78         5.72 o                         
   0  14   7        101.36        124.43        14.01 o                         
   1  14   7         33.83         46.96         8.30 o                         
   2  14   7         52.86         51.07        12.39 o                         
   3  14   7          0.09          3.41        13.07 o                         
   4  14   7        143.98        137.24        12.34 o                         
  -7  15   7        484.08        464.01        28.80 o                         
  -6  15   7         13.64         10.24         6.99 o                         
  -5  15   7        248.13        224.97        15.30 o                         
  -4  15   7          0.41         -8.11         8.11 o                         
  -3  15   7        325.74        312.13        16.08 o                         
  -2  15   7         18.70         14.79         6.39 o                         
  -1  15   7        608.87        561.79        20.64 o                         
   0  15   7        146.93        150.91        11.62 o                         
   1  15   7         53.61         58.06        12.07 o                         
   2  15   7        138.90        156.73        11.46 o                         
   3  15   7          3.01          5.82        12.77 o                         
  -5  16   7         74.35         58.95        14.07 o                         
  -4  16   7          4.07          6.05         6.67 o                         
  -3  16   7        110.81         97.34        11.61 o                         
  -2  16   7        293.99        281.76        14.23 o                         
  -1  16   7          7.20         24.18         8.27 o                         
   0  16   7         93.93         74.91        10.07 o                         
   1  16   7          0.84          8.27        17.60 o                         
 -14   0   8        193.17        217.77        38.88 o                         
 -13   0   8        628.36        667.31        39.34 o                         
 -12   0   8        144.04        203.32        32.99 o                         
 -11   0   8        379.66        450.48        28.63 o                         
 -10   0   8        775.57        833.16        46.73 o                         
  -9   0   8        707.60        674.60        30.41 o                         
  -8   0   8       2725.13       2715.92        80.53 o                         
  -7   0   8        385.72        354.08        20.79 o                         
  -6   0   8        148.66        161.31         7.67 o                         
  -5   0   8        185.63        178.55         9.88 o                         
  -4   0   8        755.88        705.30        25.95 o                         
  -3   0   8        181.71        199.71        12.01 o                         
  -2   0   8       1109.28       1206.72        33.60 o                         
  -1   0   8        307.30        264.82        12.32 o                         
   0   0   8        148.57        135.67         9.53 o                         
   1   0   8       2297.13       2138.21        50.87 o                         
   2   0   8        389.47        417.41        20.88 o                         
   3   0   8        123.46        104.60        11.90 o                         
   4   0   8        147.08        177.51        12.77 o                         
   5   0   8        173.10        150.50        13.93 o                         
   6   0   8          3.71          7.78        12.69 o                         
   7   0   8        606.62        559.32        28.91 o                         
   8   0   8        343.57        356.17        24.01 o                         
   9   0   8        350.88        376.95        31.52 o                         
 -14   1   8         56.69         40.47        16.37 o                         
 -13   1   8        378.89        367.34        20.44 o                         
 -12   1   8       1526.89       1521.81        42.33 o                         
 -11   1   8         35.90         36.91        11.31 o                         
 -10   1   8        207.24        214.10        13.85 o                         
  -9   1   8       1476.60       1456.17        31.25 o                         
  -8   1   8        919.29        898.34        19.43 o                         
  -7   1   8       1496.35       1381.06        29.60 o                         
  -6   1   8         24.25         24.30         3.85 o                         
  -5   1   8         19.60         26.55         3.39 o                         
  -4   1   8        551.09        567.58        12.81 o                         
  -3   1   8          9.23          5.64         3.68 o                         
  -2   1   8       1785.88       1780.82        31.02 o                         
  -1   1   8        678.32        673.16        14.73 o                         
   0   1   8         32.64         24.09         3.99 o                         
   1   1   8        518.34        523.11        12.92 o                         
   2   1   8         32.35         30.48         5.92 o                         
   3   1   8       1282.76       1249.50        24.93 o                         
   4   1   8         27.20         20.85         4.87 o                         
   5   1   8        741.77        706.52        20.89 o                         
   6   1   8         24.43         30.86         8.92 o                         
   7   1   8        100.94         55.47         8.95 o                         
   8   1   8        106.11         97.01        14.56 o                         
   9   1   8          4.23          1.61        11.86 o                         
 -14   2   8          7.90          7.53        10.02 o                         
 -13   2   8        164.48        181.32        17.54 o                         
 -12   2   8          2.33          3.39        10.89 o                         
 -11   2   8        313.26        347.10        14.06 o                         
 -10   2   8          5.59         13.18         7.65 o                         
  -9   2   8         44.77         39.69         5.11 o                         
  -8   2   8         12.44         -0.23         6.42 o                         
  -7   2   8         10.90         16.10         3.77 o                         
  -6   2   8        457.33        479.43        13.39 o                         
  -5   2   8        463.62        435.75        10.32 o                         
  -4   2   8        171.89        183.68         7.62 o                         
  -3   2   8       3861.17       3850.78        60.34 o                         
  -2   2   8         27.51         22.17         3.93 o                         
  -1   2   8         22.60         15.46         4.30 o                         
   0   2   8       1329.36       1369.85        24.78 o                         
   1   2   8       1147.86       1143.72        21.96 o                         
   2   2   8        436.39        450.68        12.19 o                         
   3   2   8        806.14        797.81        18.10 o                         
   4   2   8          5.08          3.98         4.43 o                         
   5   2   8       1927.62       1823.50        38.81 o                         
   6   2   8         17.46         15.80         6.52 o                         
   7   2   8        126.05        133.57        14.62 o                         
   8   2   8         20.58         24.06        12.52 o                         
   9   2   8        468.04        472.65        23.49 o                         
 -14   3   8          9.71         41.74        24.65 o                         
 -13   3   8        204.33        187.19        11.95 o                         
 -12   3   8        241.60        229.46        17.09 o                         
 -11   3   8        197.85        211.04        11.18 o                         
 -10   3   8        225.89        253.60        11.60 o                         
  -9   3   8          0.18          3.20         6.76 o                         
  -8   3   8        999.91        944.08        20.50 o                         
  -7   3   8        278.96        262.75         9.18 o                         
  -6   3   8          0.91          5.21         3.91 o                         
  -5   3   8       1088.52       1158.53        21.67 o                         
  -4   3   8       1531.27       1507.82        25.63 o                         
  -3   3   8        191.25        182.77         6.64 o                         
  -2   3   8       1253.84       1290.24        24.42 o                         
  -1   3   8          1.61          3.58         3.08 o                         
   0   3   8         15.69         15.96         4.21 o                         
   1   3   8       1594.80       1612.94        28.58 o                         
   2   3   8          2.46          8.45         5.60 o                         
   3   3   8        207.33        222.07         9.70 o                         
   4   3   8       1210.53       1140.34        26.25 o                         
   5   3   8         15.59         10.99         5.82 o                         
   6   3   8         28.38         46.51         7.25 o                         
   7   3   8          3.92          6.78         9.40 o                         
   8   3   8        156.90        150.92        25.16 o                         
   9   3   8          7.02          5.98        13.34 o                         
 -13   4   8        259.35        272.54        20.77 o                         
 -12   4   8         34.61         39.15        13.92 o                         
 -11   4   8        491.10        427.59        16.16 o                         
 -10   4   8         42.88         35.40         9.46 o                         
  -9   4   8        391.46        382.42        14.39 o                         
  -8   4   8       1282.39       1257.33        25.74 o                         
  -7   4   8        596.78        571.69        15.28 o                         
  -6   4   8        100.00        103.55         6.53 o                         
  -5   4   8         74.84         78.33         4.17 o                         
  -4   4   8        268.27        258.16         7.83 o                         
  -3   4   8          1.56         -2.05         4.40 o                         
  -2   4   8        239.83        244.93         7.72 o                         
  -1   4   8        200.16        189.45        10.67 o                         
   0   4   8       1252.98       1293.90        23.73 o                         
   1   4   8          2.89         -0.39         3.62 o                         
   2   4   8        825.91        757.65        17.56 o                         
   3   4   8         18.55          7.95         4.78 o                         
   4   4   8        527.74        498.18        16.13 o                         
   5   4   8         10.91          3.12         5.02 o                         
   6   4   8         91.77        100.24        11.42 o                         
   7   4   8          0.10        -14.48        14.48 o                         
   8   4   8         55.73         42.04         9.09 o                         
   9   4   8         45.83         35.78        10.10 o                         
 -13   5   8          3.24          3.70        10.63 o                         
 -12   5   8         98.23         95.27        10.24 o                         
 -11   5   8        166.70        205.77        12.09 o                         
 -10   5   8        185.24        160.80        10.69 o                         
  -9   5   8          2.04         -4.06         6.94 o                         
  -8   5   8        233.95        234.88        11.32 o                         
  -7   5   8        984.62        967.28        22.76 o                         
  -6   5   8        812.15        779.16        17.79 o                         
  -5   5   8        294.62        302.79         8.46 o                         
  -4   5   8        435.31        448.40        13.57 o                         
  -3   5   8        819.78        858.59        16.96 o                         
  -2   5   8        146.80        164.71         6.65 o                         
  -1   5   8         17.75         15.74         4.09 o                         
   0   5   8       1742.78       1701.71        28.76 o                         
   1   5   8        248.57        256.83         8.79 o                         
   2   5   8          7.51         11.72         5.64 o                         
   3   5   8        183.50        184.77         8.83 o                         
   4   5   8        457.56        468.48        15.14 o                         
   5   5   8         69.63         84.87         9.44 o                         
   6   5   8        405.17        421.01        17.23 o                         
   7   5   8         68.09         56.29         8.69 o                         
   8   5   8        210.33        219.70        15.28 o                         
 -13   6   8          0.03         21.35        11.64 o                         
 -12   6   8         66.50         85.59        12.25 o                         
 -11   6   8         76.06         48.37         8.29 o                         
 -10   6   8         94.74         85.36        12.47 o                         
  -9   6   8        160.93        151.45        13.41 o                         
  -8   6   8       1271.79       1280.08        27.97 o                         
  -7   6   8         92.89         94.63         6.73 o                         
  -6   6   8         27.61         23.55         5.27 o                         
  -5   6   8        174.33        177.95         7.28 o                         
  -4   6   8        283.41        306.24         8.73 o                         
  -3   6   8        581.94        598.85        14.04 o                         
  -2   6   8        129.92        133.35         7.07 o                         
  -1   6   8       1034.88       1066.51        21.15 o                         
   0   6   8         23.13         20.66         3.75 o                         
   1   6   8        169.74        169.21         8.58 o                         
   2   6   8         23.63         27.31         4.72 o                         
   3   6   8        210.35        197.21         9.20 o                         
   4   6   8        454.34        460.29        15.80 o                         
   5   6   8         31.34         24.72         8.13 o                         
   6   6   8         47.24         54.89        12.05 o                         
   7   6   8        109.33        102.04        10.42 o                         
   8   6   8          0.63         -2.31         8.58 o                         
 -13   7   8          1.09         -7.88        14.98 o                         
 -12   7   8         62.39         54.65        12.06 o                         
 -11   7   8         50.21         44.99        15.84 o                         
 -10   7   8          0.90          5.18         8.60 o                         
  -9   7   8       1101.94       1046.76        25.68 o                         
  -8   7   8        928.98        899.64        21.79 o                         
  -7   7   8        176.42        190.85         9.47 o                         
  -6   7   8        100.68         94.34         5.65 o                         
  -5   7   8          8.29          5.13         5.69 o                         
  -4   7   8        321.15        298.18        11.19 o                         
  -3   7   8         69.03         58.45         6.62 o                         
  -2   7   8         19.42         20.70         5.92 o                         
  -1   7   8          9.28         10.95         5.91 o                         
   0   7   8         65.96         74.87         8.35 o                         
   1   7   8         10.48          7.50         4.44 o                         
   2   7   8          0.59          0.55         5.49 o                         
   3   7   8        204.37        196.11         9.45 o                         
   4   7   8        441.08        419.20        15.32 o                         
   5   7   8        146.64        150.65         9.93 o                         
   6   7   8        593.81        528.24        19.45 o                         
   7   7   8         46.71         64.47        11.47 o                         
   8   7   8          5.21          0.01         8.44 o                         
 -12   8   8         28.43         20.40        11.63 o                         
 -11   8   8         44.22         36.66        10.72 o                         
 -10   8   8        162.35        196.23        15.08 o                         
  -9   8   8        567.17        542.04        17.71 o                         
  -8   8   8        322.01        292.62        12.34 o                         
  -7   8   8        197.88        176.27         9.31 o                         
  -6   8   8        323.59        328.44        10.49 o                         
  -5   8   8         45.76         48.33         5.37 o                         
  -4   8   8        483.24        482.04        14.58 o                         
  -3   8   8        269.16        275.70        10.04 o                         
  -2   8   8          6.34          7.97         4.08 o                         
  -1   8   8        125.50        126.25         8.69 o                         
   0   8   8        698.54        687.80        18.68 o                         
   1   8   8        181.60        204.42        10.37 o                         
   2   8   8        620.38        623.34        21.97 o                         
   3   8   8        199.97        173.66         9.06 o                         
   4   8   8         76.19         79.21         8.72 o                         
   5   8   8        202.94        207.40        12.15 o                         
   6   8   8         26.36         21.25        10.62 o                         
   7   8   8        255.64        246.05        14.59 o                         
 -12   9   8          3.52          6.63        14.97 o                         
 -11   9   8         11.31         37.74        11.25 o                         
 -10   9   8        106.36        122.92        10.19 o                         
  -9   9   8         13.98         11.41        10.91 o                         
  -8   9   8         20.02         27.31        10.02 o                         
  -7   9   8        701.52        704.18        16.63 o                         
  -6   9   8       1831.63       1846.51        33.43 o                         
  -5   9   8        273.41        295.70         9.59 o                         
  -4   9   8        300.70        316.98        15.93 o                         
  -3   9   8        203.63        200.78        10.61 o                         
  -2   9   8       2415.16       2489.56        52.44 o                         
  -1   9   8        873.40        886.30        24.17 o                         
   0   9   8        216.17        211.92        11.47 o                         
   1   9   8         81.29         73.85         7.56 o                         
   2   9   8         28.50         32.56        12.85 o                         
   3   9   8        140.51        136.00        11.16 o                         
   4   9   8         10.01         11.61         5.78 o                         
   5   9   8         34.74         45.57        13.04 o                         
   6   9   8         99.32         88.90        10.08 o                         
   7   9   8         73.37         58.83        11.79 o                         
 -11  10   8        397.68        365.87        21.50 o                         
 -10  10   8          1.60         -2.48         9.56 o                         
  -9  10   8        168.92        186.21        15.36 o                         
  -8  10   8         31.20         32.65         9.37 o                         
  -7  10   8        280.11        244.95         9.70 o                         
  -6  10   8        693.94        708.14        18.60 o                         
  -5  10   8         22.00         24.43         5.22 o                         
  -4  10   8         85.60         93.58         7.11 o                         
  -3  10   8        979.02       1008.50        25.77 o                         
  -2  10   8        184.16        180.42         9.34 o                         
  -1  10   8        112.02        118.61         9.29 o                         
   0  10   8       1396.92       1363.14        34.68 o                         
   1  10   8          0.15         -6.17         6.77 o                         
   2  10   8        106.67         87.38         9.06 o                         
   3  10   8         14.61         15.14         6.02 o                         
   4  10   8        296.33        319.89        13.34 o                         
   5  10   8        583.82        563.99        25.56 o                         
   6  10   8         11.75         15.74        13.44 o                         
 -10  11   8          0.66         17.43        13.90 o                         
  -9  11   8         60.96         59.07         9.41 o                         
  -8  11   8        255.59        262.53        10.90 o                         
  -7  11   8         25.82         39.24         8.55 o                         
  -6  11   8          5.85         -2.30         5.11 o                         
  -5  11   8        315.60        282.00        14.26 o                         
  -4  11   8         14.10         21.58         5.82 o                         
  -3  11   8        406.46        412.03        17.54 o                         
  -2  11   8          3.40         -6.94         7.50 o                         
  -1  11   8         98.96         88.29         8.45 o                         
   0  11   8          9.46         12.49         8.09 o                         
   1  11   8        420.47        402.11        17.27 o                         
   2  11   8          0.82         14.75         9.30 o                         
   3  11   8         47.49         52.53         9.14 o                         
   4  11   8        714.05        722.21        24.26 o                         
   5  11   8         27.67         31.16        10.35 o                         
   6  11   8          0.44         -4.18         8.16 o                         
 -10  12   8        287.58        300.05        20.55 o                         
  -9  12   8        222.68        233.77        10.39 o                         
  -8  12   8       1858.44       1863.43        42.34 o                         
  -7  12   8       1670.12       1659.06        45.90 o                         
  -6  12   8         51.54         33.33         8.12 o                         
  -5  12   8         11.86         -2.19        14.35 o                         
  -4  12   8        305.40        313.56        13.03 o                         
  -3  12   8        305.49        335.80        14.80 o                         
  -2  12   8         35.73         46.59         7.51 o                         
  -1  12   8          0.13         -8.48         8.48 o                         
   0  12   8        714.16        686.42        21.71 o                         
   1  12   8        362.14        342.87        15.95 o                         
   2  12   8        745.51        714.36        42.88 o                         
   3  12   8         15.04         25.03        14.48 o                         
   4  12   8        331.33        301.62        17.97 o                         
   5  12   8          9.74         -2.28         8.31 o                         
  -9  13   8         52.45         72.76        12.14 o                         
  -8  13   8        290.61        238.47        15.63 o                         
  -7  13   8         34.98         45.90         7.61 o                         
  -6  13   8          2.49          2.53         9.95 o                         
  -5  13   8         88.57         93.97        12.66 o                         
  -4  13   8        175.38        161.89        21.02 o                         
  -3  13   8         42.42         32.25         8.22 o                         
  -2  13   8         13.18         28.27        11.75 o                         
  -1  13   8       1070.93       1126.34        32.93 o                         
   0  13   8        469.30        425.93        17.41 o                         
   1  13   8          6.29          4.45        12.65 o                         
   2  13   8        199.63        199.66        14.44 o                         
   3  13   8        162.96        178.37        12.83 o                         
   4  13   8        267.07        292.41        16.46 o                         
  -7  14   8        101.00        101.36        11.22 o                         
  -6  14   8        325.44        328.74        17.85 o                         
  -5  14   8        748.38        758.24        25.07 o                         
  -4  14   8         25.63         37.52         9.71 o                         
  -3  14   8       1803.30       1766.74        47.20 o                         
  -2  14   8        419.47        374.21        23.18 o                         
  -1  14   8        516.13        531.77        20.26 o                         
   0  14   8        340.65        332.46        18.06 o                         
   1  14   8        130.07        116.98        19.58 o                         
   2  14   8         47.31         60.58        10.99 o                         
   3  14   8          4.82          8.75         8.36 o                         
  -6  15   8          0.10         -8.43        15.13 o                         
  -5  15   8        492.26        496.76        33.06 o                         
  -4  15   8        122.88        122.55        16.39 o                         
  -3  15   8        279.85        279.05        22.05 o                         
  -2  15   8         75.71         72.40        16.61 o                         
  -1  15   8        137.69        144.56        12.10 o                         
   0  15   8          0.93        -13.89        19.08 o                         
   1  15   8        242.06        240.09        19.70 o                         
 -13   1   9         91.38         80.79        18.24 o                         
 -12   1   9        287.00        267.59        20.10 o                         
 -11   1   9         22.67         45.20        13.55 o                         
 -10   1   9        237.37        259.66        16.63 o                         
  -9   1   9         15.03          6.48         9.88 o                         
  -8   1   9       1303.55       1301.64        31.23 o                         
  -7   1   9        387.90        366.47        11.95 o                         
  -6   1   9       1216.49       1174.87        22.36 o                         
  -5   1   9       4078.23       3942.39        60.46 o                         
  -4   1   9        319.90        323.56         9.82 o                         
  -3   1   9       1356.60       1267.01        23.84 o                         
  -2   1   9        131.01        142.41         7.84 o                         
  -1   1   9       3130.90       3071.97        49.35 o                         
   0   1   9       1314.49       1332.04        25.85 o                         
   1   1   9        606.43        616.76        15.26 o                         
   2   1   9        270.08        280.46        10.49 o                         
   3   1   9         78.76         77.59         8.35 o                         
   4   1   9        569.29        562.04        19.04 o                         
   5   1   9         60.02         41.62        10.37 o                         
   6   1   9         12.97          7.68         7.38 o                         
   7   1   9        122.50        108.57        11.59 o                         
   8   1   9          6.32         12.79        11.41 o                         
 -13   2   9        305.02        307.43        22.60 o                         
 -12   2   9          0.14         -9.40        14.42 o                         
 -11   2   9         77.33         73.68        12.49 o                         
 -10   2   9         12.49         11.17         9.50 o                         
  -9   2   9        124.39         96.19         8.15 o                         
  -8   2   9        153.51        132.13         9.43 o                         
  -7   2   9        298.35        286.94        10.19 o                         
  -6   2   9         35.63         18.29         4.61 o                         
  -5   2   9        248.54        261.91         8.28 o                         
  -4   2   9        169.84        152.42         7.29 o                         
  -3   2   9        205.81        210.87        11.73 o                         
  -2   2   9          5.87         14.71         4.52 o                         
  -1   2   9         87.36         85.62         7.41 o                         
   0   2   9         58.70         40.47         5.91 o                         
   1   2   9         16.67         24.77         4.93 o                         
   2   2   9        129.23        134.45         7.82 o                         
   3   2   9       1001.15        946.89        31.95 o                         
   4   2   9        880.98        828.01        23.22 o                         
   5   2   9         41.47         18.26         7.18 o                         
   6   2   9        179.43        127.62        12.03 o                         
   7   2   9        269.10        292.20        17.28 o                         
   8   2   9        379.57        399.31        19.60 o                         
 -13   3   9         70.71         73.48        19.97 o                         
 -12   3   9        304.59        286.61        16.25 o                         
 -11   3   9         26.81          9.39        15.79 o                         
 -10   3   9        165.65        141.64         9.48 o                         
  -9   3   9        485.19        446.10        16.33 o                         
  -8   3   9       1626.61       1606.25        32.94 o                         
  -7   3   9       1855.49       1891.89        37.42 o                         
  -6   3   9        502.53        457.13        13.35 o                         
  -5   3   9        576.47        648.29        19.05 o                         
  -4   3   9         66.83         55.13         6.18 o                         
  -3   3   9         11.80          1.56         3.98 o                         
  -2   3   9        585.13        634.99        15.68 o                         
  -1   3   9         30.79         24.85         6.00 o                         
   0   3   9         23.33         28.14         5.03 o                         
   1   3   9       1818.77       1787.09        34.40 o                         
   2   3   9        296.95        281.13        10.98 o                         
   3   3   9        849.58        797.83        19.82 o                         
   4   3   9         57.94         51.95        10.21 o                         
   5   3   9        186.74        190.04        12.60 o                         
   6   3   9         34.16         37.92        11.67 o                         
   7   3   9         39.05         46.72        11.47 o                         
   8   3   9        107.78        107.99        14.89 o                         
 -13   4   9        414.29        482.64        38.00 o                         
 -12   4   9         23.51         18.35        17.40 o                         
 -11   4   9         10.13          7.41        12.08 o                         
 -10   4   9        187.27        179.66        15.10 o                         
  -9   4   9         13.28          9.63        11.26 o                         
  -8   4   9        701.89        747.55        19.44 o                         
  -7   4   9       2146.66       2105.58        41.35 o                         
  -6   4   9        719.17        711.40        17.29 o                         
  -5   4   9        133.40        121.75         7.75 o                         
  -4   4   9        814.49        786.51        17.07 o                         
  -3   4   9          4.18          6.01         4.30 o                         
  -2   4   9       1867.15       1841.59        31.64 o                         
  -1   4   9        752.81        768.74        19.43 o                         
   0   4   9        403.00        422.66        12.60 o                         
   1   4   9       2957.96       2941.02        50.31 o                         
   2   4   9         14.79         13.57         5.11 o                         
   3   4   9         47.14         37.92         7.99 o                         
   4   4   9          4.80         -5.86         5.86 o                         
   5   4   9         21.22         16.00         7.21 o                         
   6   4   9        206.48        179.82        13.32 o                         
   7   4   9        488.77        539.67        22.74 o                         
   8   4   9        326.95        314.80        18.48 o                         
 -13   5   9         15.38         22.97        11.54 o                         
 -12   5   9        522.48        481.09        22.49 o                         
 -11   5   9         33.23         28.73        11.81 o                         
 -10   5   9       1216.78       1231.18        38.06 o                         
  -9   5   9         32.11         30.03         6.77 o                         
  -8   5   9         62.07         55.08         7.61 o                         
  -7   5   9        779.58        768.76        19.71 o                         
  -6   5   9        135.65        143.25         8.06 o                         
  -5   5   9        109.28        112.16         6.49 o                         
  -4   5   9        287.22        269.72         9.11 o                         
  -3   5   9        425.94        435.47        13.69 o                         
  -2   5   9       3080.42       3102.15        49.58 o                         
  -1   5   9        450.09        433.01        11.85 o                         
   0   5   9        181.03        192.60         8.05 o                         
   1   5   9        355.51        367.94        11.59 o                         
   2   5   9        340.95        328.81        12.18 o                         
   3   5   9        192.46        198.74        10.85 o                         
   4   5   9         51.70         49.86         8.28 o                         
   5   5   9        131.90        128.85        10.78 o                         
   6   5   9        237.25        263.49        15.69 o                         
   7   5   9         44.61         39.75        13.97 o                         
 -12   6   9        239.36        241.24        15.24 o                         
 -11   6   9        693.64        709.46        28.99 o                         
 -10   6   9         10.62          7.72        13.70 o                         
  -9   6   9       1061.55       1095.13        27.53 o                         
  -8   6   9        198.40        209.39        10.73 o                         
  -7   6   9         75.32         94.58         8.21 o                         
  -6   6   9       1659.57       1642.86        31.79 o                         
  -5   6   9        618.72        623.37        14.07 o                         
  -4   6   9       3523.65       3531.06        57.99 o                         
  -3   6   9       2620.61       2672.05        43.87 o                         
  -2   6   9        372.31        362.30        13.33 o                         
  -1   6   9        131.42        138.23         7.54 o                         
   0   6   9         20.41         21.26         4.38 o                         
   1   6   9         63.52         67.39         5.76 o                         
   2   6   9        748.05        786.25        21.23 o                         
   3   6   9        215.03        227.56        11.65 o                         
   4   6   9        184.15        204.22        11.83 o                         
   5   6   9       1031.51       1019.08        30.59 o                         
   6   6   9        452.28        386.02        25.77 o                         
   7   6   9         51.72         59.83        11.12 o                         
 -12   7   9         62.08         72.63        15.23 o                         
 -11   7   9          1.36         -5.46        11.03 o                         
 -10   7   9          5.67          3.81         7.84 o                         
  -9   7   9         10.20          8.61         7.31 o                         
  -8   7   9         22.11         16.77         8.78 o                         
  -7   7   9        264.75        256.35        14.90 o                         
  -6   7   9         56.21         56.80         6.10 o                         
  -5   7   9          9.78         11.12         4.13 o                         
  -4   7   9        517.94        524.03        13.81 o                         
  -3   7   9         61.80         67.73         7.36 o                         
  -2   7   9       1398.56       1357.26        31.77 o                         
  -1   7   9         35.96         29.21         5.30 o                         
   0   7   9        244.37        252.94        13.90 o                         
   1   7   9       2142.94       2021.58        44.24 o                         
   2   7   9          0.00          3.67         7.52 o                         
   3   7   9         11.32         14.89         9.18 o                         
   4   7   9        387.28        412.17        17.59 o                         
   5   7   9         28.80         44.52         8.86 o                         
   6   7   9        411.56        434.17        25.13 o                         
   7   7   9         62.62         64.86        10.39 o                         
 -11   8   9        273.08        224.61        17.96 o                         
 -10   8   9        239.84        228.45        13.22 o                         
  -9   8   9        649.40        597.75        20.06 o                         
  -8   8   9       1976.70       1932.91        42.46 o                         
  -7   8   9       1473.87       1446.29        35.33 o                         
  -6   8   9       1084.98       1147.08        24.14 o                         
  -5   8   9         92.56         93.65         7.20 o                         
  -4   8   9        942.60        921.82        25.51 o                         
  -3   8   9        709.51        727.27        25.04 o                         
  -2   8   9         46.83         51.24         8.95 o                         
  -1   8   9          9.78         18.95         6.04 o                         
   0   8   9        341.36        336.40        13.97 o                         
   1   8   9        438.44        378.19        17.42 o                         
   2   8   9       2361.00       2338.24        57.41 o                         
   3   8   9        105.20        120.89         9.46 o                         
   4   8   9        131.43        123.16        10.06 o                         
   5   8   9          0.21         -4.95         7.07 o                         
   6   8   9        359.64        348.41        17.66 o                         
 -11   9   9         24.10         21.48        12.26 o                         
 -10   9   9         34.79         39.83        11.11 o                         
  -9   9   9         32.51         34.59         9.84 o                         
  -8   9   9        225.34        237.22        14.55 o                         
  -7   9   9        416.55        431.98        17.01 o                         
  -6   9   9        698.68        713.62        21.14 o                         
  -5   9   9        688.87        634.32        21.47 o                         
  -4   9   9         16.35         22.49         5.39 o                         
  -3   9   9        112.04        102.67         7.84 o                         
  -2   9   9         38.75         36.64        11.99 o                         
  -1   9   9        313.48        340.72        14.99 o                         
   0   9   9       1463.66       1428.18        38.41 o                         
   1   9   9          3.64         -5.99         5.99 o                         
   2   9   9        199.79        197.25        15.66 o                         
   3   9   9          0.95        -12.57        12.57 o                         
   4   9   9         16.57         17.30         7.41 o                         
   5   9   9         48.20         51.61        12.74 o                         
   6   9   9        173.37        179.42        15.35 o                         
 -10  10   9          0.81          3.90        12.50 o                         
  -9  10   9        473.60        455.15        21.55 o                         
  -8  10   9        326.72        320.01        18.12 o                         
  -7  10   9         60.29         47.84         5.81 o                         
  -6  10   9        280.40        320.91        13.09 o                         
  -5  10   9        343.06        351.74        14.53 o                         
  -4  10   9        164.69        154.63        14.76 o                         
  -3  10   9        977.40        982.75        35.67 o                         
  -2  10   9        447.72        417.81        17.59 o                         
  -1  10   9        307.00        315.29        16.73 o                         
   0  10   9         67.15         74.07         8.18 o                         
   1  10   9          8.71         14.74         8.63 o                         
   2  10   9        415.33        443.49        19.87 o                         
   3  10   9          1.80          3.54         7.31 o                         
   4  10   9         38.11         39.55         8.56 o                         
   5  10   9          2.42          4.59         9.90 o                         
 -10  11   9        137.16        130.98        12.81 o                         
  -9  11   9        188.82        179.29        14.44 o                         
  -8  11   9          2.61          3.34         8.65 o                         
  -7  11   9        281.12        296.58        12.25 o                         
  -6  11   9          0.08         10.77        11.66 o                         
  -5  11   9        590.16        560.68        21.19 o                         
  -4  11   9          3.10         -8.69         9.50 o                         
  -3  11   9        194.36        195.87        12.67 o                         
  -2  11   9        137.03        147.62        11.33 o                         
  -1  11   9        120.34        119.15        14.77 o                         
   0  11   9         35.28         33.90         8.61 o                         
   1  11   9          2.61         13.78        15.66 o                         
   2  11   9         90.87         96.63        11.09 o                         
   3  11   9        202.59        195.73        14.44 o                         
   4  11   9        321.38        313.22        14.12 o                         
  -9  12   9          3.25        -10.90        10.90 o                         
  -8  12   9          8.07         23.32         9.64 o                         
  -7  12   9          2.99         -2.31        14.63 o                         
  -6  12   9          0.05          7.57         9.89 o                         
  -5  12   9        202.77        195.10        12.36 o                         
  -4  12   9        101.78        102.39        12.75 o                         
  -3  12   9        427.73        399.77        23.28 o                         
  -2  12   9         10.11         12.30        11.64 o                         
  -1  12   9         74.66         71.07        12.87 o                         
   0  12   9        294.38        297.95        29.74 o                         
   1  12   9        143.01        123.20        13.64 o                         
   2  12   9        506.57        523.94        24.95 o                         
   3  12   9         22.86         11.42         9.57 o                         
  -8  13   9        837.36        803.51        54.60 o                         
  -7  13   9        421.49        416.89        33.61 o                         
  -6  13   9        346.33        309.05        18.24 o                         
  -5  13   9        312.61        283.22        23.19 o                         
  -4  13   9          6.93          3.84        10.22 o                         
  -3  13   9        209.31        196.15        13.80 o                         
  -2  13   9        136.50        131.29        10.97 o                         
  -1  13   9        491.19        504.18        29.04 o                         
   0  13   9        220.12        177.13        25.42 o                         
   1  13   9          1.01          2.26        10.31 o                         
   2  13   9        123.64         97.10        19.13 o                         
  -6  14   9        166.60        164.22        13.49 o                         
  -5  14   9        135.23        134.64        14.04 o                         
  -4  14   9        178.48        149.73        21.05 o                         
  -3  14   9        170.49        146.53        12.99 o                         
  -2  14   9         13.15          6.91        16.30 o                         
  -1  14   9          8.92         11.79         9.00 o                         
   0  14   9        131.31        138.67        21.84 o                         
   1  14   9          1.16         -9.85        14.98 o                         
 -13   0  10        262.59        363.20        37.59 o                         
 -12   0  10        151.22        112.41        39.92 o                         
 -11   0  10       1667.78       1577.58        88.72 o                         
 -10   0  10        231.77        253.32        48.60 o                         
  -9   0  10       1180.80       1232.66        47.34 o                         
  -8   0  10         71.54         90.85        15.18 o                         
  -7   0  10         69.32         72.44        10.06 o                         
  -6   0  10         42.04         49.96         7.89 o                         
  -5   0  10        156.90        159.34        10.56 o                         
  -4   0  10       1481.93       1331.67        41.91 o                         
  -3   0  10          1.89          7.68         6.44 o                         
  -2   0  10       1291.80       1173.82        32.91 o                         
  -1   0  10       4176.50       4134.43        91.64 o                         
   0   0  10        158.47        200.99        14.59 o                         
   1   0  10       1137.93       1192.37        38.10 o                         
   2   0  10        203.12        177.39        15.27 o                         
   3   0  10       1252.32       1343.94        50.75 o                         
   4   0  10        193.48        195.11        31.03 o                         
   5   0  10         59.68         76.88        18.87 o                         
   6   0  10         30.67         47.07        40.66 o                         
   7   0  10         29.76         20.20        17.69 o                         
 -13   1  10          3.10        -10.71        15.05 o                         
 -12   1  10        206.27        186.72        19.82 o                         
 -11   1  10         48.81         54.81        20.27 o                         
 -10   1  10        295.75        256.28        19.85 o                         
  -9   1  10        540.91        599.73        23.74 o                         
  -8   1  10        638.78        623.63        23.84 o                         
  -7   1  10        594.04        612.27        18.20 o                         
  -6   1  10          3.23          1.35         3.68 o                         
  -5   1  10        948.41        996.20        20.27 o                         
  -4   1  10        177.10        181.76         7.86 o                         
  -3   1  10        737.48        685.41        15.04 o                         
  -2   1  10       1215.01       1223.72        24.04 o                         
  -1   1  10         91.36         94.06         7.23 o                         
   0   1  10          1.41          2.01         5.28 o                         
   1   1  10        685.89        689.01        20.79 o                         
   2   1  10        293.81        268.67        12.44 o                         
   3   1  10        959.24        998.01        27.82 o                         
   4   1  10        245.61        285.66        19.28 o                         
   5   1  10          6.37         17.70         8.16 o                         
   6   1  10        666.02        686.29        41.98 o                         
   7   1  10         12.62         11.61        10.53 o                         
 -12   2  10        355.40        310.70        28.00 o                         
 -11   2  10        340.20        352.55        23.55 o                         
 -10   2  10         84.98         64.35        18.61 o                         
  -9   2  10         10.45         -8.96         8.96 o                         
  -8   2  10         42.44         15.36         9.44 o                         
  -7   2  10         55.99         59.95         8.91 o                         
  -6   2  10       2318.55       2127.50        41.00 o                         
  -5   2  10         47.65         66.50         6.00 o                         
  -4   2  10          7.65          9.54         5.34 o                         
  -3   2  10         93.67        112.89         8.17 o                         
  -2   2  10          6.93          5.41         4.45 o                         
  -1   2  10        606.14        637.61        17.45 o                         
   0   2  10        247.86        226.05        11.63 o                         
   1   2  10        793.94        755.30        20.43 o                         
   2   2  10        740.96        751.31        21.57 o                         
   3   2  10          0.50         -0.36         7.71 o                         
   4   2  10        344.06        351.47        16.50 o                         
   5   2  10        274.50        240.36        14.46 o                         
   6   2  10        118.32        135.88        14.01 o                         
   7   2  10        106.68        132.07        13.95 o                         
 -12   3  10        294.10        354.77        27.27 o                         
 -11   3  10        145.32        131.82        24.11 o                         
 -10   3  10         48.52         50.28        11.21 o                         
  -9   3  10          0.30          3.02         8.43 o                         
  -8   3  10        120.95        136.50        10.15 o                         
  -7   3  10        446.78        466.03        20.49 o                         
  -6   3  10         31.76         13.31         8.65 o                         
  -5   3  10       1389.99       1341.73        27.20 o                         
  -4   3  10        103.10        105.18         6.42 o                         
  -3   3  10        188.70        187.04         9.49 o                         
  -2   3  10        931.84        931.96        20.23 o                         
  -1   3  10        450.30        455.53        16.48 o                         
   0   3  10        163.22        157.59         9.60 o                         
   1   3  10        969.66        902.36        22.45 o                         
   2   3  10         44.71         32.96         8.77 o                         
   3   3  10        159.11        149.88        11.29 o                         
   4   3  10         33.69         43.60         7.83 o                         
   5   3  10         33.41         53.48         9.02 o                         
   6   3  10        103.29        102.79        12.39 o                         
   7   3  10          8.65         13.78        10.59 o                         
 -12   4  10         35.36         11.66        14.43 o                         
 -11   4  10        297.85        256.08        15.49 o                         
 -10   4  10        483.43        469.04        18.47 o                         
  -9   4  10          6.22          5.04         8.65 o                         
  -8   4  10         28.68         35.78         7.00 o                         
  -7   4  10        938.61        950.08        30.18 o                         
  -6   4  10       1887.00       1937.91        40.13 o                         
  -5   4  10        318.58        329.54        14.12 o                         
  -4   4  10        182.25        186.03         9.37 o                         
  -3   4  10        253.79        254.88         9.61 o                         
  -2   4  10        155.93        143.30         8.53 o                         
  -1   4  10        501.31        563.65        15.62 o                         
   0   4  10        117.46        112.28         8.58 o                         
   1   4  10         64.70         40.19         6.88 o                         
   2   4  10        220.66        236.63        12.74 o                         
   3   4  10        159.27        190.86        12.90 o                         
   4   4  10          1.12          4.04         9.25 o                         
   5   4  10        271.82        299.57        15.86 o                         
   6   4  10         43.21         60.39        10.05 o                         
 -12   5  10        237.54        237.12        27.10 o                         
 -11   5  10         15.36         25.63        12.43 o                         
 -10   5  10        518.69        502.76        30.36 o                         
  -9   5  10         12.40         -1.65         6.85 o                         
  -8   5  10          5.03         -0.59        10.24 o                         
  -7   5  10         19.92         21.28         6.82 o                         
  -6   5  10        132.31        153.15        10.76 o                         
  -5   5  10       1329.20       1291.98        26.74 o                         
  -4   5  10         36.99         36.16         5.85 o                         
  -3   5  10        877.90        886.02        22.93 o                         
  -2   5  10          7.96          9.72         4.57 o                         
  -1   5  10        882.36        902.75        20.46 o                         
   0   5  10       1715.74       1753.18        34.56 o                         
   1   5  10        295.22        291.11        14.71 o                         
   2   5  10        572.11        589.10        29.30 o                         
   3   5  10          0.21         -2.61         6.80 o                         
   4   5  10        268.96        276.50        22.69 o                         
   5   5  10         30.31         22.16        11.14 o                         
   6   5  10        194.36        215.90        20.36 o                         
 -12   6  10         12.79         -8.83        14.38 o                         
 -11   6  10          0.92          2.75        11.09 o                         
 -10   6  10         42.62         25.05        14.67 o                         
  -9   6  10          1.17         14.36         9.86 o                         
  -8   6  10         48.15         62.51         8.57 o                         
  -7   6  10         30.10         26.03         7.34 o                         
  -6   6  10          5.44          3.00         9.13 o                         
  -5   6  10         25.20         16.92         5.26 o                         
  -4   6  10        628.13        638.23        15.93 o                         
  -3   6  10         35.56         30.33         6.01 o                         
  -2   6  10         79.12         85.93         7.81 o                         
  -1   6  10        211.08        234.83        13.57 o                         
   0   6  10         41.17         52.31         6.37 o                         
   1   6  10         92.63         72.14        10.13 o                         
   2   6  10        611.16        639.18        21.10 o                         
   3   6  10          0.16         -1.85         7.37 o                         
   4   6  10        326.48        294.59        17.92 o                         
   5   6  10        164.52        187.11        15.22 o                         
   6   6  10         14.70          3.48        12.88 o                         
 -11   7  10         44.86         40.34        18.43 o                         
 -10   7  10         14.71         17.26        10.55 o                         
  -9   7  10         27.31         30.23         9.46 o                         
  -8   7  10        684.99        633.14        21.86 o                         
  -7   7  10          1.27         -3.94         6.76 o                         
  -6   7  10        117.82        116.54         9.43 o                         
  -5   7  10         36.15         39.74         4.86 o                         
  -4   7  10        104.50        109.40         9.48 o                         
  -3   7  10         51.94         55.67         9.20 o                         
  -2   7  10          0.09         -1.73         8.50 o                         
  -1   7  10        803.11        759.22        30.99 o                         
   0   7  10        183.89        170.14         9.79 o                         
   1   7  10          7.66          9.69         9.82 o                         
   2   7  10         46.11         39.52         6.57 o                         
   3   7  10         95.81         96.13         9.39 o                         
   4   7  10         72.78         82.44        10.09 o                         
   5   7  10        129.59        133.87        13.82 o                         
 -11   8  10         17.12         31.23        15.13 o                         
 -10   8  10        217.72        252.19        15.81 o                         
  -9   8  10        225.02        235.59        19.55 o                         
  -8   8  10         43.64         34.31        12.38 o                         
  -7   8  10        194.45        194.06        12.53 o                         
  -6   8  10         47.04         51.92         5.48 o                         
  -5   8  10        226.15        223.46        11.80 o                         
  -4   8  10        610.48        618.78        21.35 o                         
  -3   8  10        121.77        110.26        10.53 o                         
  -2   8  10        969.15        920.51        52.33 o                         
  -1   8  10         47.27         59.05         9.17 o                         
   0   8  10          2.62         -3.86         9.68 o                         
   1   8  10        153.85        153.83        21.02 o                         
   2   8  10         19.38          6.19        13.67 o                         
   3   8  10         16.78         18.03         9.57 o                         
   4   8  10         82.08         73.51        11.29 o                         
   5   8  10         47.93         38.33        10.40 o                         
 -10   9  10        209.41        237.19        20.26 o                         
  -9   9  10         15.27         12.77         9.82 o                         
  -8   9  10         22.01         12.47        13.20 o                         
  -7   9  10        249.42        243.94        12.74 o                         
  -6   9  10          3.66          7.48         7.69 o                         
  -5   9  10          0.03         -5.82         6.26 o                         
  -4   9  10          5.10          0.47         6.99 o                         
  -3   9  10          4.30         14.62        11.68 o                         
  -2   9  10         36.35         37.60         7.80 o                         
  -1   9  10          0.40          0.82         6.41 o                         
   0   9  10        215.91        196.54        20.00 o                         
   1   9  10        781.20        785.96        30.38 o                         
   2   9  10        489.72        524.48        32.13 o                         
   3   9  10        231.18        250.17        34.74 o                         
   4   9  10         70.05         83.80        11.28 o                         
  -9  10  10         61.90         85.50        13.61 o                         
  -8  10  10         21.46          7.46         9.92 o                         
  -7  10  10        113.90        157.07        13.40 o                         
  -6  10  10       2072.13       2168.12        56.91 o                         
  -5  10  10        134.09        125.47        13.01 o                         
  -4  10  10        882.21        865.61        44.17 o                         
  -3  10  10        195.78        192.53        15.82 o                         
  -2  10  10        182.15        156.40        12.39 o                         
  -1  10  10        235.14        261.38        15.77 o                         
   0  10  10         39.70         47.76         9.89 o                         
   1  10  10        276.09        243.72        17.47 o                         
   2  10  10        484.45        498.32        39.35 o                         
   3  10  10          4.35         15.34        18.68 o                         
   4  10  10        300.31        324.65        19.96 o                         
  -8  11  10        140.33        178.80        22.13 o                         
  -7  11  10         79.97         87.90         9.01 o                         
  -6  11  10          0.05          6.14         8.16 o                         
  -5  11  10         12.51         14.00         7.75 o                         
  -4  11  10         55.83         80.47         9.99 o                         
  -3  11  10         84.60         80.33        11.03 o                         
  -2  11  10        982.11        970.94        40.36 o                         
  -1  11  10          1.30         -8.17         8.17 o                         
   0  11  10         32.92         31.60        19.35 o                         
   1  11  10         57.03         58.62        13.05 o                         
   2  11  10          2.57         23.66        15.31 o                         
   3  11  10         68.14         77.17        21.37 o                         
  -7  12  10        574.30        573.85        37.56 o                         
  -6  12  10       1094.62       1089.81        37.45 o                         
  -5  12  10        110.48         88.10        10.95 o                         
  -4  12  10        116.81         98.07        11.83 o                         
  -3  12  10         16.35          7.64         8.58 o                         
  -2  12  10        591.61        589.26        46.37 o                         
  -1  12  10       1158.67       1221.19        46.69 o                         
   0  12  10          5.24         -9.05        13.83 o                         
   1  12  10         41.91         52.70        18.44 o                         
  -5  13  10         13.77          7.76        13.58 o                         
  -4  13  10        145.12        134.51        14.47 o                         
  -3  13  10        275.34        234.58        19.98 o                         
  -2  13  10         25.89         39.45        10.72 o                         
  -1  13  10        361.18        348.80        20.40 o                         
   0  13  10        161.04        137.79        16.99 o                         
 -12   1  11         19.36          2.36        18.58 o                         
 -11   1  11         60.21         72.58        29.80 o                         
 -10   1  11          6.12          6.26        14.11 o                         
  -9   1  11          1.15         -7.72        10.83 o                         
  -8   1  11        176.81        198.90        15.69 o                         
  -7   1  11        224.61        215.49        10.83 o                         
  -6   1  11         62.58         81.50         6.21 o                         
  -5   1  11       1436.77       1321.13        30.68 o                         
  -4   1  11        292.07        302.63        16.85 o                         
  -3   1  11        780.51        729.05        17.92 o                         
  -2   1  11        208.36        183.57        10.34 o                         
  -1   1  11        401.97        414.52        15.63 o                         
   0   1  11          2.68          2.14         7.99 o                         
   1   1  11          2.00          4.83         7.63 o                         
   2   1  11        151.85        159.16        12.56 o                         
   3   1  11          0.00          1.41         8.20 o                         
   4   1  11         51.48         56.17        10.65 o                         
   5   1  11          0.15         -0.57         9.33 o                         
 -12   2  11         95.15         97.32        20.88 o                         
 -11   2  11        529.92        696.65        42.46 o                         
 -10   2  11          4.50          7.86        12.51 o                         
  -9   2  11        125.49        105.95        15.71 o                         
  -8   2  11        169.35        159.70        13.46 o                         
  -7   2  11        105.95         81.03        17.72 o                         
  -6   2  11        163.67        140.47         8.82 o                         
  -5   2  11         47.22         38.63         6.13 o                         
  -4   2  11         25.79         28.44         5.46 o                         
  -3   2  11        164.54        174.48         9.55 o                         
  -2   2  11        582.92        564.79        17.16 o                         
  -1   2  11        461.23        484.50        16.10 o                         
   0   2  11        325.51        329.51        13.22 o                         
   1   2  11        359.70        349.18        15.42 o                         
   2   2  11         35.88          6.26        11.80 o                         
   3   2  11          0.10         -8.14        13.60 o                         
   4   2  11        105.34        117.42        15.11 o                         
   5   2  11          0.74         20.59         9.81 o                         
 -11   3  11        333.53        393.12        34.68 o                         
 -10   3  11         67.63         81.59        22.70 o                         
  -9   3  11         17.25         21.75         9.57 o                         
  -8   3  11        331.98        295.32        18.43 o                         
  -7   3  11        104.49         70.48        15.30 o                         
  -6   3  11         96.95         79.77         9.64 o                         
  -5   3  11        490.54        525.55        16.04 o                         
  -4   3  11        155.38        161.00        10.16 o                         
  -3   3  11        601.94        588.10        16.84 o                         
  -2   3  11        105.89        120.23         8.30 o                         
  -1   3  11        365.45        331.84        13.67 o                         
   0   3  11        169.68        160.28        10.18 o                         
   1   3  11        275.90        248.22        13.80 o                         
   2   3  11        218.37        212.03        13.55 o                         
   3   3  11        366.00        400.13        18.01 o                         
   4   3  11        232.86        258.49        15.28 o                         
   5   3  11        112.40        110.55        13.11 o                         
 -11   4  11        420.00        388.17        27.49 o                         
 -10   4  11        149.06        174.20        16.82 o                         
  -9   4  11         51.92         65.81        14.42 o                         
  -8   4  11        201.55        208.70        12.82 o                         
  -7   4  11          8.99         11.66         7.51 o                         
  -6   4  11          0.37         -0.34         6.29 o                         
  -5   4  11        140.80        142.20         8.31 o                         
  -4   4  11        281.01        260.10        10.87 o                         
  -3   4  11        419.86        480.41        15.55 o                         
  -2   4  11       1083.66       1037.10        24.63 o                         
  -1   4  11        235.15        259.76        11.78 o                         
   0   4  11         41.55         42.74         9.29 o                         
   1   4  11         59.97         73.50        10.07 o                         
   2   4  11        224.41        248.26        14.17 o                         
   3   4  11         81.11        102.80        12.52 o                         
   4   4  11        321.08        348.32        28.69 o                         
   5   4  11         22.09         11.26        11.04 o                         
 -11   5  11          2.61         -8.93        17.73 o                         
 -10   5  11         83.05         94.76        14.50 o                         
  -9   5  11        660.00        687.56        28.27 o                         
  -8   5  11        630.62        562.74        20.95 o                         
  -7   5  11        143.81        171.12        12.07 o                         
  -6   5  11          1.97          3.31         7.70 o                         
  -5   5  11        582.08        586.18        17.39 o                         
  -4   5  11         49.88         42.37         6.14 o                         
  -3   5  11        393.22        440.21        14.41 o                         
  -2   5  11        111.96        121.70         9.92 o                         
  -1   5  11        109.80        127.59         9.12 o                         
   0   5  11         35.04         26.82         9.35 o                         
   1   5  11        247.24        256.61        18.21 o                         
   2   5  11        382.80        375.80        19.34 o                         
   3   5  11       1054.31       1125.34        33.21 o                         
   4   5  11         37.19         28.64         9.35 o                         
   5   5  11          4.13         40.14        12.20 o                         
 -11   6  11        260.46        306.50        21.02 o                         
 -10   6  11         45.37         80.43        11.31 o                         
  -9   6  11        379.96        390.21        19.38 o                         
  -8   6  11        225.76        221.72        13.63 o                         
  -7   6  11        158.66        204.58        12.64 o                         
  -6   6  11       1964.02       1891.25        41.40 o                         
  -5   6  11         75.39         83.64         7.57 o                         
  -4   6  11        614.56        619.55        19.11 o                         
  -3   6  11         34.90         38.40         5.88 o                         
  -2   6  11        436.56        429.52        14.23 o                         
  -1   6  11       1153.24       1152.58        32.63 o                         
   0   6  11          9.74         10.86         7.28 o                         
   1   6  11          1.73          8.21         8.49 o                         
   2   6  11        349.73        339.91        15.78 o                         
   3   6  11         76.57         86.92        10.83 o                         
   4   6  11        171.00        185.74        13.84 o                         
 -10   7  11        302.03        346.70        18.44 o                         
  -9   7  11          1.49         -3.55         8.90 o                         
  -8   7  11        344.71        360.65        23.37 o                         
  -7   7  11        211.76        224.39        14.41 o                         
  -6   7  11        553.44        536.57        15.16 o                         
  -5   7  11         85.03         85.38         8.01 o                         
  -4   7  11          0.77         -5.98         6.13 o                         
  -3   7  11          7.08         18.48         9.92 o                         
  -2   7  11       1084.82       1050.74        33.56 o                         
  -1   7  11        550.66        534.94        22.39 o                         
   0   7  11         46.15         35.08        12.20 o                         
   1   7  11        179.71        155.45        19.27 o                         
   2   7  11        293.10        310.13        14.58 o                         
   3   7  11        166.20        134.79        13.42 o                         
   4   7  11          3.75         14.87         9.72 o                         
  -9   8  11         49.90         36.37        14.07 o                         
  -8   8  11         11.71         14.31        11.70 o                         
  -7   8  11        137.85        137.62        15.14 o                         
  -6   8  11        779.04        820.80        26.13 o                         
  -5   8  11        688.43        718.83        23.93 o                         
  -4   8  11        205.89        199.52        13.77 o                         
  -3   8  11        140.95        142.95        14.86 o                         
  -2   8  11        574.11        514.18        22.29 o                         
  -1   8  11       1196.18       1153.62        45.33 o                         
   0   8  11        274.42        239.62        16.31 o                         
   1   8  11         81.40         65.84        21.65 o                         
   2   8  11          1.35         -9.25         9.25 o                         
   3   8  11         18.21         27.25        10.85 o                         
  -9   9  11        286.81        308.20        19.00 o                         
  -8   9  11         18.29         11.52        10.42 o                         
  -7   9  11        325.41        333.95        17.76 o                         
  -6   9  11          6.66          0.23        14.37 o                         
  -5   9  11          1.50          8.74        11.23 o                         
  -4   9  11        412.44        423.73        27.16 o                         
  -3   9  11        224.68        193.80        19.16 o                         
  -2   9  11        125.41        123.69        12.43 o                         
  -1   9  11        760.69        754.48        43.98 o                         
   0   9  11        513.79        492.04        57.61 o                         
   1   9  11          8.68         19.57        13.09 o                         
   2   9  11         28.77         59.14        14.58 o                         
  -8  10  11        254.00        289.00        19.80 o                         
  -7  10  11        178.32        210.49        28.91 o                         
  -6  10  11         77.45        100.17        13.44 o                         
  -5  10  11         52.16         48.85         9.98 o                         
  -4  10  11        461.77        446.67        25.05 o                         
  -3  10  11          3.61          4.32         9.89 o                         
  -2  10  11         52.28         62.83        11.16 o                         
  -1  10  11         10.23         12.04        10.30 o                         
   0  10  11        249.98        222.12        21.37 o                         
   1  10  11        127.46        138.81        18.66 o                         
  -6  11  11        297.90        280.24        27.77 o                         
  -5  11  11        348.31        367.15        25.58 o                         
  -4  11  11         37.21         41.57        16.93 o                         
  -3  11  11         95.27         96.87        17.27 o                         
  -2  11  11        121.69        125.96        18.67 o                         
  -1  11  11          2.08         -1.30        14.64 o                         
   0  11  11         12.90         15.82        15.53 o                         
  -4  12  11         62.21         91.01        16.98 o                         
  -3  12  11          8.08         -5.50        12.26 o                         
 -11   0  12        384.47        293.22        37.61 o                         
 -10   0  12        180.64        184.06        32.43 o                         
  -9   0  12          4.68         14.49        40.16 o                         
  -8   0  12        623.92        551.48        53.86 o                         
  -7   0  12        500.12        445.72        18.25 o                         
  -6   0  12       1073.64       1135.48        41.83 o                         
  -5   0  12          6.50         -4.46         8.83 o                         
  -4   0  12        685.58        779.13        29.25 o                         
  -3   0  12        403.90        459.26        23.25 o                         
  -2   0  12         73.94         64.79        13.65 o                         
  -1   0  12         12.06         29.93        12.87 o                         
   0   0  12          5.20         30.40        17.97 o                         
   1   0  12        144.33        174.49        48.17 o                         
   2   0  12         80.42         40.09        22.21 o                         
   3   0  12        272.03        322.99        36.30 o                         
   4   0  12        477.62        550.67        58.25 o                         
 -11   1  12        142.27        126.45        22.11 o                         
 -10   1  12        148.01        141.23        19.95 o                         
  -9   1  12        213.08        167.51        25.39 o                         
  -8   1  12          0.25          7.97        12.53 o                         
  -7   1  12          1.21          0.17         8.49 o                         
  -6   1  12          0.53         12.76         7.47 o                         
  -5   1  12       1314.90       1316.15        29.09 o                         
  -4   1  12        618.53        588.66        17.72 o                         
  -3   1  12         96.92        128.02        10.68 o                         
  -2   1  12         11.55         21.16         6.93 o                         
  -1   1  12        276.25        282.19        14.77 o                         
   0   1  12        947.48        947.90        27.62 o                         
   1   1  12        433.58        477.32        19.61 o                         
   2   1  12          0.06         11.14        10.82 o                         
   3   1  12        151.63        161.03        14.60 o                         
   4   1  12         27.36         34.29        11.48 o                         
 -10   2  12        171.00        186.58        26.80 o                         
  -9   2  12        765.95        760.60        39.20 o                         
  -8   2  12        115.89        114.72        13.00 o                         
  -7   2  12        159.49        190.01        13.24 o                         
  -6   2  12         16.12         28.02         8.41 o                         
  -5   2  12         12.35         13.62         7.37 o                         
  -4   2  12         62.57         55.17         7.33 o                         
  -3   2  12         87.03         73.80         8.05 o                         
  -2   2  12          0.68          2.55         7.55 o                         
  -1   2  12        529.92        507.35        18.38 o                         
   0   2  12        410.66        425.12        19.48 o                         
   1   2  12         62.48         55.22        10.90 o                         
   2   2  12         13.91         16.73        12.61 o                         
   3   2  12         10.51          2.29         9.67 o                         
 -10   3  12       1093.88       1159.39        50.76 o                         
  -9   3  12         27.54         16.93         8.76 o                         
  -8   3  12        143.44        162.84        13.79 o                         
  -7   3  12          0.31         -3.38         9.26 o                         
  -6   3  12          3.20         -1.15         6.87 o                         
  -5   3  12        397.82        379.97        13.57 o                         
  -4   3  12         49.27         38.91         6.93 o                         
  -3   3  12         69.26         77.49         8.75 o                         
  -2   3  12        162.43        151.41        10.42 o                         
  -1   3  12         27.37         37.74         8.61 o                         
   0   3  12        239.18        250.11        14.83 o                         
   1   3  12        117.70         96.32        10.93 o                         
   2   3  12          6.22          6.27         8.72 o                         
   3   3  12          2.35        -18.53        22.59 o                         
 -10   4  12         28.77         -4.46        11.75 o                         
  -9   4  12         96.50        100.08        11.80 o                         
  -8   4  12        304.26        303.93        18.04 o                         
  -7   4  12         93.37        115.09        16.67 o                         
  -6   4  12        229.92        257.44        13.43 o                         
  -5   4  12        374.48        345.91        16.83 o                         
  -4   4  12        249.11        245.29        13.42 o                         
  -3   4  12        278.49        285.63        15.45 o                         
  -2   4  12         51.36         45.41         9.23 o                         
  -1   4  12        381.84        413.56        20.43 o                         
   0   4  12         57.82         60.61        16.21 o                         
   1   4  12        106.33         93.73        12.09 o                         
   2   4  12          7.16         11.71        13.00 o                         
   3   4  12         23.96         33.17        11.87 o                         
 -10   5  12        167.46        153.49        17.03 o                         
  -9   5  12        403.70        377.94        18.03 o                         
  -8   5  12         21.76         39.26        10.19 o                         
  -7   5  12        132.17        130.63        15.24 o                         
  -6   5  12        354.11        339.30        11.94 o                         
  -5   5  12        255.32        290.80        13.51 o                         
  -4   5  12        109.07        115.18        10.64 o                         
  -3   5  12         71.61         63.64         7.50 o                         
  -2   5  12          2.07          8.84         7.33 o                         
  -1   5  12         28.62         24.97         8.61 o                         
   0   5  12          0.57         -9.93        11.12 o                         
   1   5  12         80.35         48.06         9.88 o                         
   2   5  12         34.90         36.39        11.18 o                         
   3   5  12         64.68         88.39        16.84 o                         
  -9   6  12         39.65         38.30        11.13 o                         
  -8   6  12          3.19          5.75        10.11 o                         
  -7   6  12          5.16         -1.00        11.91 o                         
  -6   6  12         22.11         25.36        10.33 o                         
  -5   6  12          0.01          3.09         6.98 o                         
  -4   6  12         92.88        100.91        12.99 o                         
  -3   6  12         22.88         20.47         8.59 o                         
  -2   6  12          3.34          3.61         8.62 o                         
  -1   6  12         12.07         13.43         8.17 o                         
   0   6  12          2.60        -10.32        10.32 o                         
   1   6  12         55.12         42.32        12.80 o                         
   2   6  12        113.75        109.18        14.86 o                         
  -8   7  12          5.50          2.04        13.46 o                         
  -7   7  12          8.76          2.02         9.42 o                         
  -6   7  12        121.47         93.06         8.34 o                         
  -5   7  12        172.65        178.52        10.07 o                         
  -4   7  12         18.98         -2.58        12.45 o                         
  -3   7  12          2.84         -0.25         8.34 o                         
  -2   7  12          1.15         13.93        15.23 o                         
  -1   7  12         35.90         29.55        11.57 o                         
   0   7  12          5.11         23.19        12.92 o                         
   1   7  12        121.18        117.88        24.80 o                         
  -8   8  12         72.45         40.78        15.16 o                         
  -7   8  12         24.14          9.81        13.62 o                         
  -6   8  12         12.96         -0.40        11.92 o                         
  -5   8  12         11.50         13.93         8.67 o                         
  -4   8  12         74.71         71.12        12.79 o                         
  -3   8  12        353.85        338.72        28.06 o                         
  -2   8  12         85.03         60.75        16.91 o                         
  -1   8  12         18.13         28.76        10.59 o                         
   0   8  12         11.12         24.20        11.57 o                         
   1   8  12         67.50         47.67        13.62 o                         
  -6   9  12        426.52        472.94        28.02 o                         
  -5   9  12         54.17         50.69        15.00 o                         
  -4   9  12        280.63        271.99        18.70 o                         
  -3   9  12         21.15          0.27        17.61 o                         
  -2   9  12         10.86          1.26        14.90 o                         
  -1   9  12          5.24         -3.80        10.14 o                         
  -4  10  12        147.29        161.54        16.44 o                         
  -3  10  12         83.70         91.47        12.54 o                         
  -9   1  13         45.64         55.56        22.17 o                         
  -8   1  13        215.77        218.05        29.00 o                         
  -7   1  13         17.51         20.91        12.91 o                         
  -6   1  13        282.66        241.60        12.98 o                         
  -5   1  13        104.98        111.51        11.99 o                         
  -4   1  13          0.05         14.26        12.32 o                         
  -3   1  13         89.02        109.36        12.22 o                         
  -2   1  13         58.34         75.20        11.27 o                         
  -1   1  13         26.89         29.79         9.78 o                         
   0   1  13         10.93          5.39        14.09 o                         
   1   1  13         69.50         64.74        15.25 o                         
  -9   2  13        200.32        220.52        25.89 o                         
  -8   2  13        112.48         88.95        18.68 o                         
  -7   2  13         11.84          6.16         9.71 o                         
  -6   2  13         16.13         13.91        10.77 o                         
  -5   2  13         58.53         57.55         8.32 o                         
  -4   2  13        468.73        506.51        20.43 o                         
  -3   2  13          4.66          1.97        10.12 o                         
  -2   2  13         84.08         68.39        12.56 o                         
  -1   2  13        192.29        171.64        17.52 o                         
   0   2  13        121.71        114.61        18.95 o                         
   1   2  13          7.44         30.60        10.70 o                         
  -8   3  13        350.91        407.43        33.74 o                         
  -7   3  13        171.29        169.61        14.09 o                         
  -6   3  13          0.08          8.94         9.50 o                         
  -5   3  13          3.18         16.69         9.82 o                         
  -4   3  13        161.91        151.83        14.41 o                         
  -3   3  13         92.16        121.23        11.36 o                         
  -2   3  13         45.74         65.93        11.79 o                         
  -1   3  13          0.52        -11.55        11.55 o                         
   0   3  13          6.16          6.28         9.58 o                         
   1   3  13        164.33        193.95        19.18 o                         
  -8   4  13          0.37          7.00         9.69 o                         
  -7   4  13        134.22        105.78        18.63 o                         
  -6   4  13        458.02        477.23        17.46 o                         
  -5   4  13         11.82         34.23        11.24 o                         
  -4   4  13        345.52        372.60        15.91 o                         
  -3   4  13         54.08         58.02        11.06 o                         
  -2   4  13          0.61         19.97        15.05 o                         
  -1   4  13        277.21        302.66        16.66 o                         
   0   4  13          9.89         11.51        12.49 o                         
  -7   5  13        132.28        135.33        16.74 o                         
  -6   5  13          0.01        -10.17        11.30 o                         
  -5   5  13        314.21        335.99        16.87 o                         
  -4   5  13        151.30        154.40        10.54 o                         
  -3   5  13          4.29          5.07         8.56 o                         
  -2   5  13        572.69        602.73        23.37 o                         
  -1   5  13        212.74        193.98        14.03 o                         
   0   5  13         98.33         97.12        18.26 o                         
  -7   6  13         96.70         45.99        21.22 o                         
  -6   6  13         55.92         82.84        12.74 o                         
  -5   6  13        180.12        205.34        13.61 o                         
  -4   6  13        217.73        211.86        14.13 o                         
  -3   6  13         35.45         33.00         9.11 o                         
  -2   6  13        205.95        219.90        16.59 o                         
  -1   6  13        250.54        233.80        21.05 o                         
  -5   7  13        570.72        561.35        26.22 o                         
  -4   7  13          6.27         -3.74        11.53 o                         
  -3   7  13        140.88        123.58        23.01 o                         
  -2   7  13        100.07        113.12        13.42 o                         
  -5   0  14        623.67        675.50        44.43 o                         
  -4   0  14       1202.53       1186.94        54.06 o                         
  -3   0  14         87.38         88.87        17.23 o                         
  -5   1  14        165.04        166.77        16.83 o                         
  -4   1  14         72.05         84.63        14.53 o                         
  -3   1  14         14.45         -2.53        13.31 o                         
                                                                                
